# Supplementary material for: Dihydromyricetin Remodels the Tumor Immune Microenvironment in Hepatocellular Carcinoma: Development and Validation of a Prognostic Model
Source: Curr Issues Mol Biol. 2025 Dec 2;47(12):1010. doi: 10.3390/cimb47121010 (PMC12732133; doi:10.3390/cimb47121010)
Supplement: Supplementary file 1 [file cimb-47-01010-s001.zip]

Archive with 10 entries (9 files):
- Supplementary/
- Supplementary/Supplementary Figure 1.jpg
- Supplementary/Supplementary Figure 2.jpg
- Supplementary/Supplementary Figure 3.jpg
- Supplementary/Supplementary Figure 4.jpg
- Supplementary/Supplementary Figure 5.jpg
- Supplementary/Supplementary Figure 6.jpg
- Supplementary/Supplementary Figure 7.jpg
- Supplementary/Supplementary figure.pdf
- Supplementary/Supplementary Table.xlsx
