# Supplementary material for: Dihydromyricetin Remodels the Tumor Immune Microenvironment in Hepatocellular Carcinoma: Development and Validation of a Prognostic Model
Source: Curr Issues Mol Biol. 2025 Dec 2;47(12):1010. doi: 10.3390/cimb47121010 (PMC12732133; doi:10.3390/cimb47121010)
Supplement: Supplementary file 1 [file cimb-47-01010-s001.zip › Supplementary/Supplementary Table.xlsx]

## Sheet: Table S1
Table S1 SwissTargetPrediction database prediction of DHM targets.
Target	Common name	Uniprot ID	ChEMBL ID	Target Class	Probability*	Known actives (3D/2D)
Matrix metalloproteinase 13	MMP13	P45452	CHEMBL280	Protease	0.986222	2 / 3
Matrix metalloproteinase 12	MMP12	P39900	CHEMBL4393	Protease	0.986222	3 / 6
Carbonic anhydrase VII	CA7	P43166	CHEMBL2326	Lyase	0.609848	2 / 8
Carbonic anhydrase XII	CA12	O43570	CHEMBL3242	Lyase	0.609848	8 / 8
Carbonic anhydrase IV	CA4	P22748	CHEMBL3729	Lyase	0.609848	2 / 8
Cytochrome P450 1B1	CYP1B1	Q16678	CHEMBL4878	Cytochrome P450	0.134939	0 / 6
Carbonic anhydrase XIII	CA13	Q8N1Q1	CHEMBL3912	Lyase	0.109946	0 / 1
P-glycoprotein 1 (by homology)	ABCB1	P08183	CHEMBL4302	Primary active transporter	0.109946	0 / 235
Multidrug resistance-associated protein 1	ABCC1	P33527	CHEMBL3004	Primary active transporter	0.109946	0 / 6
Estradiol 17-beta-dehydrogenase 1	HSD17B1	P14061	CHEMBL3181	Enzyme	0.109946	0 / 1
Testis-specific androgen-binding protein	SHBG	P04278	CHEMBL3305	Secreted protein	0.109946	0 / 2
Carbonyl reductase [NADPH] 1	CBR1	P16152	CHEMBL5586	Enzyme	0.109946	0 / 1
Cyclooxygenase-1	PTGS1	P23219	CHEMBL221	Oxidoreductase	0.109946	2 / 14
Beta-secretase 1	BACE1	P56817	CHEMBL4822	Protease	0.109946	2 / 14
Estrogen receptor alpha	ESR1	P03372	CHEMBL206	Nuclear receptor	0.109946	0 / 84
Kallikrein 1	KLK1	P06870	CHEMBL2319	Protease	0.101614	0 / 1
Kallikrein 2	KLK2	P20151	CHEMBL2442	Protease	0.101614	0 / 1
Stem cell growth factor receptor	KIT	P10721	CHEMBL1936	Kinase	0.101614	3 / 3
Tyrosine-protein kinase SRC	SRC	P12931	CHEMBL267	Kinase	0.101614	3 / 4
Vascular endothelial growth factor receptor 2	KDR	P35968	CHEMBL279	Kinase	0.101614	3 / 9
Fibroblast growth factor receptor 1	FGFR1	P11362	CHEMBL3650	Kinase	0.101614	3 / 3
Hepatocyte growth factor receptor	MET	P08581	CHEMBL3717	Kinase	0.101614	3 / 5
Carbonic anhydrase II	CA2	P00918	CHEMBL205	Lyase	0.101614	7 / 2
Carbonic anhydrase I	CA1	P00915	CHEMBL261	Lyase	0.101614	7 / 2
Carbonic anhydrase III	CA3	P07451	CHEMBL2885	Lyase	0.101614	1 / 2
Carbonic anhydrase VI	CA6	P23280	CHEMBL3025	Lyase	0.101614	1 / 2
Carbonic anhydrase VB	CA5B	Q9Y2D0	CHEMBL3969	Lyase	0.101614	1 / 2
Carbonic anhydrase VA	CA5A	P35218	CHEMBL4789	Lyase	0.101614	1 / 2
Taste receptor type 2 member 31	TAS2R31	P59538	CHEMBL2034804	Taste family G protein-coupled receptor	0.101614	0 / 3
ATP-binding cassette sub-family G member 2	ABCG2	Q9UNQ0	CHEMBL5393	Primary active transporter	0.101614	0 / 11
Monoamine oxidase B	MAOB	P27338	CHEMBL2039	Oxidoreductase	0.101614	0 / 92
Carbonic anhydrase IX	CA9	Q16790	CHEMBL3594	Lyase	0.101614	7 / 1
Microtubule-associated protein tau	MAPT	P10636	CHEMBL1293224	Unclassified protein	0.101614	0 / 1
DNA (cytosine-5)-methyltransferase 1	DNMT1	P26358	CHEMBL1993	Writer	0.101614	0 / 1
Dual-specificity tyrosine-phosphorylation regulated kinase 1A	DYRK1A	Q13627	CHEMBL2292	Kinase	0.101614	0 / 1
HERG	KCNH2	Q12809	CHEMBL240	Voltage-gated ion channel	0.101614	0 / 8
Beta amyloid A4 protein	APP	P05067	CHEMBL2487	Membrane receptor	0.101614	0 / 2
MAP kinase p38 alpha	MAPK14	Q16539	CHEMBL260	Kinase	0.101614	0 / 2
Telomerase reverse transcriptase	TERT	O14746	CHEMBL2916	Enzyme	0.101614	0 / 3
Matrix metalloproteinase 2	MMP2	P08253	CHEMBL333	Protease	0.101614	0 / 6
6-phosphogluconate dehydrogenase	PGD	P52209	CHEMBL3404	Enzyme	0.101614	0 / 4
CMP-N-acetylneuraminate-beta-1,4-galactoside alpha-2,3-sialyltransferase	ST3GAL3	Q11203	CHEMBL3596076	Transferase	0.101614	0 / 1
Alpha-(1,3)-fucosyltransferase 7	FUT7	Q11130	CHEMBL3596077	Transferase	0.101614	0 / 1
Matrix metalloproteinase 14	MMP14	P50281	CHEMBL3869	Protease	0.101614	0 / 4
Fucosyltransferase 4	FUT4	P22083	CHEMBL4996	Enzyme	0.101614	0 / 1
Signal transducer and activator of transcription 1-alpha/beta	STAT1	P42224	CHEMBL6101	Transcription factor	0.101614	0 / 1
Squalene monooxygenase (by homology)	SQLE	Q14534	CHEMBL3592	Enzyme	0.101614	0 / 3
Retinoid X receptor alpha	RXRA	P19793	CHEMBL2061	Nuclear receptor	0.101614	0 / 16
Adenosine A1 receptor (by homology)	ADORA1	P30542	CHEMBL226	Family A G protein-coupled receptor	0.101614	5 / 3
Cytochrome P450 19A1	CYP19A1	P11511	CHEMBL1978	Cytochrome P450	0.101614	1 / 50
Acetylcholinesterase	ACHE	P22303	CHEMBL220	Hydrolase	0.101614	0 / 28
Phospholipase A2 group 1B	PLA2G1B	P04054	CHEMBL4426	Enzyme	0.101614	0 / 1
Hypoxia-inducible factor 1 alpha	HIF1A	Q16665	CHEMBL4261	Transcription factor	0.101614	0 / 6
Acyl coenzyme A:cholesterol acyltransferase	CES1	P23141	CHEMBL2265	Enzyme	0.101614	0 / 1
Peroxisome proliferator-activated receptor gamma	PPARG	P37231	CHEMBL235	Nuclear receptor	0.101614	0 / 135
Carboxylesterase 2	CES2	O00748	CHEMBL3180	Enzyme	0.101614	0 / 1
Placenta growth factor	PGF	P49763	CHEMBL1697671	Unclassified protein	0.101614	0 / 3
Vascular endothelial growth factor A	VEGFA	P15692	CHEMBL1783	Secreted protein	0.101614	0 / 3
Adenosine A3 receptor	ADORA3	P0DMS8	CHEMBL256	Family A G protein-coupled receptor	0.101614	4 / 3
Apoptosis regulator Bcl-2	BCL2	P10415	CHEMBL4860	Other ion channel	0.101614	1 / 8
Metabotropic glutamate receptor 5	GRM5	P41594	CHEMBL3227	Family C G protein-coupled receptor	0.101614	0 / 9
DNA polymerase beta (by homology)	POLB	P06746	CHEMBL2392	Enzyme	0.101614	0 / 2
Phospholipase A2 group IIA	PLA2G2A	P14555	CHEMBL3474	Enzyme	0.101614	0 / 6
Phospholipase A2 group V	PLA2G5	P39877	CHEMBL4323	Enzyme	0.101614	0 / 1
Group X secretory phospholipase A2	PLA2G10	O15496	CHEMBL4342	Enzyme	0.101614	0 / 1
GABA-A receptor; alpha-1/beta-2/gamma-2	GABRA1 GABRB2 GABRG2	P14867 P47870 P18507	CHEMBL2095172	Ligand-gated ion channel	0.101614	0 / 1
Estrogen receptor beta	ESR2	Q92731	CHEMBL242	Nuclear receptor	0.101614	1 / 77
Matrix metalloproteinase 9	MMP9	P14780	CHEMBL321	Protease	0.101614	4 / 6
Plasminogen activator inhibitor-1	SERPINE1	P05121	CHEMBL3475	Secreted protein	0.101614	0 / 3
Peroxisome proliferator-activated receptor alpha	PPARA	Q07869	CHEMBL239	Nuclear receptor	0.101614	0 / 118
Steryl-sulfatase	STS	P08842	CHEMBL3559	Enzyme	0	0 / 4
NADH-ubiquinone oxidoreductase chain 4	MT-ND4	P03905	CHEMBL4499	Oxidoreductase	0	0 / 4
Glutamate NMDA receptor; GRIN1/GRIN2B	GRIN1 GRIN2B	Q05586 Q13224	CHEMBL1907603	Ligand-gated ion channel	0	1 / 0
Glutamate NMDA receptor; GRIN1/GRIN2A	GRIN2A GRIN1	Q12879 Q05586	CHEMBL1907604	Ligand-gated ion channel	0	2 / 0
Ornithine decarboxylase	ODC1	P11926	CHEMBL1869	Lyase	0	0 / 5
Free fatty acid receptor 1	FFAR1	O14842	CHEMBL4422	Family A G protein-coupled receptor	0	0 / 124
Cathepsin (B and K)	CTSB	P07858	CHEMBL4072	Protease	0	0 / 1
Glutamate [NMDA] receptor PROTEIN	GRIN1	Q05586	CHEMBL2015	Ligand-gated ion channel	0	3 / 0
Arachidonate 12-lipoxygenase	ALOX12	P18054	CHEMBL3687	Enzyme	0	0 / 4
Cathepsin L	CTSL	P07711	CHEMBL3837	Protease	0	0 / 1
Metabotropic glutamate receptor 2 (by homology)	GRM2	Q14416	CHEMBL5137	Family C G protein-coupled receptor	0	0 / 67
Arachidonate 15-lipoxygenase	ALOX15	P16050	CHEMBL2903	Enzyme	0	0 / 8
Eukaryotic initiation factor 4A-I	EIF4A1	P60842	CHEMBL2052028	Hydrolase	0	0 / 29
Leukotriene B4 receptor 1	LTB4R	Q15722	CHEMBL3911	Family A G protein-coupled receptor	0	0 / 33
Voltage-gated potassium channel subunit Kv1.3	KCNA3	P22001	CHEMBL4633	Voltage-gated ion channel	0	0 / 1
Aldo-keto-reductase family 1 member C3	AKR1C3	P42330	CHEMBL4681	Enzyme	0	1 / 4
Serotonin 1a (5-HT1a) receptor	HTR1A	P08908	CHEMBL214	Family A G protein-coupled receptor	0	0 / 14
Serotonin transporter	SLC6A4	P31645	CHEMBL228	Electrochemical transporter	0	0 / 28
Serotonin 6 (5-HT6) receptor	HTR6	P50406	CHEMBL3371	Family A G protein-coupled receptor	0	0 / 3
Cytochrome P450 2C19	CYP2C19	P33261	CHEMBL3622	Cytochrome P450	0	0 / 1
Purine nucleoside phosphorylase	PNP	P00491	CHEMBL4338	Enzyme	0	9 / 0
Bile acid receptor FXR	NR1H4	Q96RI1	CHEMBL2047	Nuclear receptor	0	0 / 16
Cathepsin K	CTSK	P43235	CHEMBL268	Protease	0	0 / 1
Sodium/glucose cotransporter 2	SLC5A2	P31639	CHEMBL3884	Electrochemical transporter	0	1 / 16
Monoamine oxidase A	MAOA	P21397	CHEMBL1951	Oxidoreductase	0	0 / 20
Hypoxanthine-guanine phosphoribosyltransferase	HPRT1	P00492	CHEMBL2360	Enzyme	0	12 / 0
NAD-dependent deacetylase sirtuin 2	SIRT2	Q8IXJ6	CHEMBL4462	Eraser	0	0 / 16
Hepatocyte nuclear factor 4-alpha	HNF4A	P41235	CHEMBL5398	Unclassified protein	0	0 / 5
Prostanoid EP4 receptor	PTGER4	P35408	CHEMBL1836	Family A G protein-coupled receptor	0	0 / 7
Prostanoid EP2 receptor	PTGER2	P43116	CHEMBL1881	Family A G protein-coupled receptor	0	0 / 7

## Sheet: Table S2
Table S2 PharmMapper database prediction of DHM targets.
Pharma Model	Name	Class	Uniplot
1no9_v	Prothrombin	HYDROLASE	THRB_HUMAN
2pir_v	Androgen receptor	HORMONE RECEPTOR	ANDR_HUMAN
2osf_v	Carbonic anhydrase 2	LYASE	CAH2_HUMAN
2hck_v	Tyrosine-protein kinase HCK	TRANSFERASE	HCK_HUMAN
1wbo_v	Mitogen-activated protein kinase 14	NONE	Q16539
3eqm_v	Cytochrome P450 19A1	NONE	P11511
1czm_v	Carbonic anhydrase 1	LYASE(OXO-ACID)	CAH1_HUMAN
1xlu_v	Cholinesterase	HYDROLASE	CHLE_HUMAN
2b3k_v	Methionine aminopeptidase 1	HYDROLASE	AMPM1_HUMAN
1v3q_v	Purine nucleoside phosphorylase	TRANSFERASE	PNPH_HUMAN
2vth_v	Cell division protein kinase 2	NONE	P24941
1ogs_v	Glucosylceramidase	HYDROLASE	GLCM_HUMAN
1lbk_v	Glutathione S-transferase P	TRANSFERASE	GSTP1_HUMAN
2ohp_v	Beta-secretase 1	HYDROLASE	BACE1_HUMAN
2uzd_v	Cyclin-A2	TRANSFERASE	CCNA2_HUMAN
1z68_v	Seprase	LYASE	SEPR_HUMAN
1zuc_v	Progesterone receptor	HORMONE/GROWTH FACTOR	PRGR_HUMAN
1ijn_v	Transthyretin	TRANSPORT PROTEIN	TTHY_HUMAN
1qku_v	Estrogen receptor	NUCLEAR RECEPTOR	ESR1_HUMAN
2itx_v	Epidermal growth factor receptor	TRANSFERASE	EGFR_HUMAN
1m9z_v	TGF-beta receptor type-2	HORMONE/GROWTH FACTOR	TGFR2_HUMAN
1pmv_v	Mitogen-activated protein kinase 10	TRANSFERASE	MK10_HUMAN
1rs0_v	Complement factor B	HYDROLASE	CFAB_HUMAN
1p49_v	Steryl-sulfatase	HYDROLASE	STS_HUMAN
1uki_v	Mitogen-activated protein kinase 8	TRANSFERASE	MK08_HUMAN
1xan_v	Glutathione reductase, mitochondrial	NONE	P00390
1l6l_v	Apolipoprotein A-II	LIPID TRANSPORT	APOA2_HUMAN
1pq9_v	Oxysterols receptor LXR-beta	TRANSCRIPTION REGULATION	NR1H2_HUMAN
1muo_v	Serine/threonine-protein kinase 6	TRANSFERASE	STK6_HUMAN
1cb0_v	S-methyl-5-thioadenosine phosphorylase	NONE	Q13126
1xn0_v	cAMP-specific 3,5-cyclic phosphodiesterase 4B	HYDROLASE	PDE4B_HUMAN
1e7e_v	Serum albumin	PLASMA PROTEIN	ALBU_HUMAN
2zkc_v	Estrogen-related receptor gamma	NONE	P62508
2f1g_v	Cathepsin S	HYDROLASE	CATS_HUMAN
1yxx_v	Proto-oncogene serine/threonine-protein kinase Pim-1	TRANSFERASE	PIM1_HUMAN
1xo2_v	Cell division protein kinase 6	CELL CYCLE/TRANSFERASE	CDK6_HUMAN
2afu_v	Glutaminyl-peptide cyclotransferase	TRANSFERASE	QPCT_HUMAN
1vec_v	Probable ATP-dependent RNA helicase DDX6	RNA BINDING PROTEIN	DDX6_HUMAN
1pl6_v	Sorbitol dehydrogenase	OXIDOREDUCTASE	DHSO_HUMAN
1wuu_v	Galactokinase	TRANSFERASE	GALK1_HUMAN
2cgx_v	Serine/threonine-protein kinase Chk1	TRANSFERASE	CHK1_HUMAN
1lyw_v	Cathepsin D	ASPARTIC PROTEASE	CATD_HUMAN
3fzh_v	Heat shock cognate 71 kDa protein	NONE	P11142
2vww_v	Ephrin type-B receptor 4	TRANSFERASE	EPHB4_HUMAN
1lhw_v	Sex hormone-binding globulin	TRANSPORT PROTEIN	SHBG_HUMAN
2wmu_v	NONE	NONE	NONE
1zxc_v	ADAM 17	HYDROLASE	ADA17_HUMAN
1k59_v	Angiogenin	HYDROLASE	ANGI_HUMAN
3cjg_v	Vascular endothelial growth factor receptor 2	NONE	P35968
1mfu_v	Alpha-amylase 1	NONE	P04745
1oja_v	Amine oxidase [flavin-containing] B	OXIDOREDUCTASE	AOFB_HUMAN
2c47_v	Casein kinase I isoform gamma-2	TRANSFERASE	KC1G2_HUMAN
5gal_v	Galectin-7	LECTIN	LEG7_HUMAN
1l6m_v	Neutrophil gelatinase-associated lipocalin	TRANSPORT PROTEIN	NGAL_HUMAN
1imb_v	Inositol monophosphatase	HYDROLASE	IMPA1_HUMAN
1kta_v	Branched-chain-amino-acid aminotransferase, mitochondrial	NONE	O15382
1equ_v	Estradiol 17-beta-dehydrogenase 1	NONE	P14061
2a4z_v	Phosphatidylinositol-4,5-bisphosphate 3-kinase catalytic subunit gamma isoform	TRANSFERASE	PK3CG_HUMAN
1dmw_v	Phenylalanine-4-hydroxylase	OXIDOREDUCTASE	PH4H_HUMAN
2rku_v	Serine/threonine-protein kinase PLK1	NONE	P53350
1q6k_v	Cathepsin K	HYDROLASE	CATK_HUMAN
1dic_v	Complement factor D	SERINE PROTEASE	CFAD_HUMAN
1mkd_v	cAMP-specific 3,5-cyclic phosphodiesterase 4D	HYDROLASE	PDE4D_HUMAN
1mkp_v	Dual specificity protein phosphatase 6	HYDROLASE	DUS6_HUMAN
2j7x_v	Estrogen receptor beta	NONE	Q62986
2acl_v	Retinoic acid receptor RXR-alpha	TRANSCRIPTION	RXRA_HUMAN
1m9r_v	Nitric oxide synthase, endothelial	OXIDOREDUCTASE	NOS3_HUMAN
1hak_v	Annexin A5	CALCIUM/PHOSPHOLIPID-BINDING	ANXA5_HUMAN
2pdy_v	Aldose reductase	OXIDOREDUCTASE	ALDR_HUMAN
1fa9_v	Glycogen phosphorylase, liver form	NONE	P06737
1mx1_v	Liver carboxylesterase 1	HYDROLASE	EST1_HUMAN
1uou_v	Thymidine phosphorylase	TRANSFERASE	TYPH_HUMAN
2bdj_v	Proto-oncogene tyrosine-protein kinase Src	TRANSFERASE	SRC_HUMAN
1mq0_v	Cytidine deaminase	HYDROLASE	CDD_HUMAN
2irw_v	Corticosteroid 11-beta-dehydrogenase isozyme 1	OXIDOREDUCTASE	DHI1_HUMAN
1m4u_v	Bone morphogenetic protein 7	HORMONE/GROWTH FACTOR	BMP7_HUMAN
1qha_v	Hexokinase-1	TRANSFERASE	HXK1_HUMAN
2fky_v	Kinesin-like protein KIF11	CELL CYCLE	KIF11_HUMAN
2prg_v	Peroxisome proliferator-activated receptor gamma	COMPLEX (THIAZOLIDINEDIONE/RECEPTOR)	PPARG_HUMAN
1u71_v	Dihydrofolate reductase	OXIDOREDUCTASE	DYR_HUMAN
2byh_v	Heat shock protein HSP 90-alpha	CHAPERONE	HS90A_HUMAN
1ld8_v	Protein farnesyltransferase/geranylgeranyltransferase type-1 subunit alpha	TRANSFERASE	FNTA_HUMAN
2pe2_v	3-phosphoinositide-dependent protein kinase 1	TRANSFERASE	PDPK1_HUMAN
1le6_v	Group 10 secretory phospholipase A2	NONE	O15496
3cqu_v	RAC-alpha serine/threonine-protein kinase	TRANSFERASE	AKT1_HUMAN
1h6g_v	Catenin alpha-1	CYTOSKELETON	CTNA1_HUMAN
1m6w_v	Alcohol dehydrogenase class-3	OXIDOREDUCTASE	ADHX_HUMAN
1n1m_v	Dipeptidyl peptidase 4	HYDROLASE	DPP4_HUMAN
1d7x_v	Stromelysin-1	HYDROLASE	MMP3_HUMAN
1gcz_v	Macrophage migration inhibitory factor	IMMUNE SYSTEM	MIF_HUMAN
1fzv_v	Placenta growth factor	HORMONE/GROWTH FACTOR	PLGF_HUMAN
2oax_v	Mineralocorticoid receptor	TRANSCRIPTION	MCR_HUMAN
1zvx_v	Neutrophil collagenase	HYDROLASE	MMP8_HUMAN
3c3u_v	Aldo-keto reductase family 1 member C1	NONE	Q04828
1xur_v	Collagenase 3	HYDROLASE	MMP13_HUMAN
1nwe_v	Tyrosine-protein phosphatase non-receptor type 1	HYDROLASE	PTN1_HUMAN
1s5o_v	Carnitine O-acetyltransferase	TRANSFERASE	CACP_HUMAN
1shl_v	Caspase-7	HYDROLASE	CASP7_HUMAN	NONE
1wma_v	Carbonyl reductase [NADPH] 1	OXIDOREDUCTASE	CBR1_HUMAN
1t7v_v	Zinc-alpha-2-glycoprotein	LIPID BINDING PROTEIN	ZA2G_HUMAN
1iz2_v	Alpha-1-antitrypsin	PROTEIN BINDING	A1AT_HUMAN
1w22_v	Histone deacetylase 8	HYDROLASE	HDAC8_HUMAN
1j78_v	Vitamin D-binding protein	TRANSPORT, LIGAND BINDING PROTEIN	VTDB_HUMAN
3c4f_v	Basic fibroblast growth factor receptor 1	TRANSFERASE	FGFR1_HUMAN
1q11_v	Tyrosyl-tRNA synthetase, cytoplasmic	NONE	P54577
1f0r_v	Coagulation factor X	HYDROLASE	FA10_HUMAN
1qdd_v	Lithostathine-1-alpha	NONE	P05451
3dz7_v	S-adenosylmethionine decarboxylase proenzyme	NONE	P17707
1ydr_v	cAMP-dependent protein kinase catalytic subunit alpha	NONE	P00517
1b6a_v	Methionine aminopeptidase 2	ANGIOGENESIS INHIBITOR	AMPM2_HUMAN
1b3o_v	Inosine-5-monophosphate dehydrogenase 2	DEHYDROGENASE	IMDH2_HUMAN
2zm3_v	Insulin-like growth factor 1 receptor	TRANSFERASE	IGF1R_HUMAN
1juj_v	Thymidylate synthase	TRANSFERASE	TYSY_HUMAN
3cpu_v	Pancreatic alpha-amylase	HYDROLASE	AMYP_HUMAN
3f7z_v	Glycogen synthase kinase-3 beta	NONE	P49841
1p5z_v	Deoxycytidine kinase	TRANSFERASE	DCK_HUMAN
1utt_v	Macrophage metalloelastase	HYDROLASE	MMP12_HUMAN
1vj5_v	Epoxide hydrolase 2	HYDROLASE	HYES_HUMAN
1kbo_v	NAD(P)H dehydrogenase [quinone] 1	OXIDOREDUCTASE	NQO1_HUMAN
1ov4_v	Bile salt sulfotransferase	NONE	Q06520
3cho_v	Leukotriene A-4 hydrolase	HYDROLASE	LKHA4_HUMAN
3edz_v	Disintegrin and metalloproteinase domain-containing protein 17	NONE	P78536
1gyk_v	Serum amyloid P-component	NONE	P02743
1nhx_v	Phosphoenolpyruvate carboxykinase, cytosolic [GTP]	NONE	P35558
2flr_v	Coagulation factor VII	HYDROLASE/BLOOD CLOTTING	FA7_HUMAN
1isg_v	ADP-ribosyl cyclase 2	HYDROLASE	BST1_HUMAN
1f92_v	Urokinase-type plasminogen activator	HYDROLASE	UROK_HUMAN
1xdc_v	Superoxide dismutase [Mn], mitochondrial	NONE	P04179
1s1p_v	Aldo-keto reductase family 1 member C3	OXIDOREDUCTASE	AK1C3_HUMAN
1a7a_v	Adenosylhomocysteinase	HYDROLASE	SAHH_HUMAN
1so2_v	cGMP-inhibited 3,5-cyclic phosphodiesterase B	HYDROLASE	PDE3B_HUMAN
1ni4_v	Pyruvate dehydrogenase E1 component subunit beta, mitochondrial	NONE	P11177
1hti_v	Triosephosphate isomerase	ISOMERASE(INTRAMOLECULAR	TPIS_HUMAN
1tx4_v	Rho GTPase-activating protein 1	NONE	Q07960
1n7j_v	Phenylethanolamine N-methyltransferase	TRANSFERASE	PNMT_HUMAN
1ljr_v	Glutathione S-transferase theta-2	TRANSFERASE	GSTT2_HUMAN
2vcx_v	Glutathione-requiring prostaglandin D synthase	ISOMERASE	PTGD2_HUMAN
1uej_v	Uridine-cytidine kinase 2	NONE	Q9BZX2
1w6j_v	Lanosterol synthase	ISOMERASE	ERG7_HUMAN
1o5f_v	Serine protease hepsin	NONE	P05981
1fvo_v	Ornithine carbamoyltransferase, mitochondrial	NONE	P00480
2shp_v	Tyrosine-protein phosphatase non-receptor type 11	TYROSINE PHOSPHATASE	PTN11_HUMAN
3dy6_v	Peroxisome proliferator-activated receptor delta	NONE	Q03181
1gz4_v	NAD-dependent malic enzyme, mitochondrial	OXIDOREDUCTASE	MAOM_HUMAN
1wlj_v	Interferon-stimulated gene 20 kDa protein	HYDROLASE	ISG20_HUMAN
1kmq_v	Transforming protein RhoA	NONE	P61586
1qpe_v	Proto-oncogene tyrosine-protein kinase LCK	TRANSFERASE	LCK_HUMAN
2rfn_v	Hepatocyte growth factor receptor	NONE	P08581
1xtq_v	GTP-binding protein Rheb	NONE	Q15382
1bj4_v	Serine hydroxymethyltransferase, cytosolic	TRANSFERASE	GLYC_HUMAN
1mmq_v	Matrilysin	METALLOPROTEASE	MMP7_HUMAN
2iku_v	Renin	HYDROLASE	RENI_HUMAN
1s95_v	Serine/threonine-protein phosphatase 5	NONE	P53041
1ds6_v	Ras-related C3 botulinum toxin substrate 2	NONE	P15153
1oix_v	Ras-related protein Rab-11A	PROTEIN TRANSPORT	RB11A_HUMAN
2nsi_v	Nitric oxide synthase, inducible	OXIDOREDUCTASE	NOS2_HUMAN
1u4d_v	Activated CDC42 kinase 1	TRANSFERASE	ACK1_HUMAN
1n6i_v	Ras-related protein Rab-5A	PROTEIN TRANSPORT	RAB5A_HUMAN
1d3h_v	Dihydroorotate dehydrogenase, mitochondrial	OXIDOREDUCTASE	PYRD_HUMAN
2rnf_v	Ribonuclease 4	NONE	P34096
1fo2_v	Endoplasmic reticulum mannosyl-oligosaccharide 1,2-alpha-mannosidase	NONE	Q9UKM7
1dia_v	C-1-tetrahydrofolate synthase, cytoplasmic	NONE	P11586
1fe0_v	Copper transport protein ATOX1	NONE	O00244
2b7a_v	Tyrosine-protein kinase JAK2	TRANSFERASE	JAK2_HUMAN
1gzu_v	Nicotinamide mononucleotide adenylyltransferase 1	NONE	Q9HAN9
1pkg_v	Mast/stem cell growth factor receptor	TRANSFERASE ACTIVATOR	KIT_HUMAN
1yvj_v	Tyrosine-protein kinase JAK3	TRANSFERASE	JAK3_HUMAN
1ihi_v	Aldo-keto reductase family 1 member C2	OXIDOREDUCTASE	AK1C2_HUMAN
1p4f_v	Death-associated protein kinase 1	TRANSFERASE	DAPK1_HUMAN
1hfc_v	Interstitial collagenase	NONE	P03956
1t2f_v	L-lactate dehydrogenase B chain	NONE	P07195
1og5_v	Cytochrome P450 2C9	ELECTRON TRANSPORT	CP2C9_HUMAN
1of7_v	Aldehyde dehydrogenase, mitochondrial	OXIDOREDUCTASE	ALDH2_HUMAN
2j4a_v	Thyroid hormone receptor beta	NONE	P10828
2h44_v	cGMP-specific 3,5-cyclic phosphodiesterase	HYDROLASE	PDE5A_HUMAN
1r7t_v	Histo-blood group ABO system transferase	NONE	P16442
3bbt_v	Receptor tyrosine-protein kinase erbB-4	TRANSFERASE	ERBB4_HUMAN
1rw8_v	TGF-beta receptor type-1	TRANSFERASE	TGFR1_HUMAN
1u3w_v	Alcohol dehydrogenase 1C	NONE	P00326
1g1r_v	P-selectin	IMMUNE SYSTEM, MEMBRANE PROTEIN	LYAM3_HUMAN
1sg0_v	Ribosyldihydronicotinamide dehydrogenase [quinone]	OXIDOREDUCTASE	NQO2_HUMAN
1o6u_v	SEC14-like protein 2	NONE	O76054
1e2s_v	Arylsulfatase A	HYDROLASE	ARSA_HUMAN
1uhl_v	Oxysterols receptor LXR-alpha	DNA BINDING PROTEIN	NR1H3_HUMAN
1dyt_v	Eosinophil cationic protein	NONE	P12724
1qab_v	Retinol-binding protein 4	TRANSPORT PROTEIN	RET4_HUMAN
2opy_v	Baculoviral IAP repeat-containing protein 4	APOPTOSIS ACTIVATOR	XIAP_HUMAN
1lzj_v	B transferase	NONE	Q9NY01
1np0_v	Beta-hexosaminidase subunit beta	NONE	P07686
1kjl_v	Galectin-3	SUGAR BINDING PROTEIN	LEG3_HUMAN
1xbc_v	Tyrosine-protein kinase SYK	TRANSFERASE	KSYK_HUMAN
2hpa_v	Prostatic acid phosphatase	HYDROLASE	PPAP_HUMAN
1m4b_v	Interleukin-2	CYTOKINE	IL2_HUMAN
1re1_v	Caspase-3	HYDROLASE	CASP3_HUMAN	Cancer;Liver disease;Cognitive disorder;Neurodegenerative disease;Cerebrovascular ischemia
1v84_v	Galactosylgalactosylxylosylprotein 3-beta-glucuronosyltransferase 1	TRANSFERASE	B3GA1_HUMAN
4ald_v	Fructose-bisphosphate aldolase A	LYASE	ALDOA_HUMAN
1j4i_v	Peptidyl-prolyl cis-trans isomerase FKBP1A	ISOMERASE	FKB1A_HUMAN
1u4l_v	C-C motif chemokine 5	ATTRACTANT	CCL5_HUMAN
1gse_v	Glutathione S-transferase A1	NONE	P08263
1mfv_v	Salivary alpha-amylase	NONE	P04745
6fit_v	Bis(5-adenosyl)-triphosphatase	NONE	P49789
1u59_v	Tyrosine-protein kinase ZAP-70	TRANSFERASE	ZAP70_HUMAN
1i3l_v	UDP-glucose 4-epimerase	ISOMERASE	GALE_HUMAN
1h1b_v	Leukocyte elastase	HYDROLASE(SERINE PROTEASE)	ELNE_HUMAN
3d2e_v	Heat shock protein homolog SSE1	NONE	P32589
1hlc_v	Galectin-2	LECTIN	LEG2_HUMAN
2i6b_v	Adenosine kinase	NONE	P55263
2qcf_v	Uridine 5-monophosphate synthase	LYASE	PYR5_HUMAN
1i44_v	Insulin receptor	TRANSFERASE	INSR_HUMAN
2q6c_v	3-hydroxy-3-methylglutaryl-coenzyme A reductase	OXIDOREDUCTASE	HMDH_HUMAN
3bej_v	Bile acid receptor	TRANSCRIPTION REGULATOR	NR1H4_HUMAN
1oxq_v	Baculoviral IAP repeat-containing protein 7	APOPTOSIS	BIRC7_HUMAN
2bu5_v	[Pyruvate dehydrogenase [lipoamide]] kinase isozyme 2, mitochondrial	TRANSFERASE	PDK2_HUMAN
1o7a_v	Beta-hexosaminidase beta chain	NONE	P07686
1z57_v	Dual specificity protein kinase CLK1	TRANSFERASE	CLK1_HUMAN
1r1i_v	Neprilysin	HYDROLASE	NEP_HUMAN
1rm8_v	Matrix metalloproteinase-16	HYDROLASE	MMP16_HUMAN
1unl_v	Cyclin-dependent kinase 5 activator 1	CYCLIN DEPENDENT KINASE	CD5R1_HUMAN
1p2u_v	GTPase HRas	SIGNALING PROTEIN	RASH_HUMAN
1rem_v	Lysozyme C	NONE	P61626
1nxk_v	MAP kinase-activated protein kinase 2	NONE	P49137
1gkd_v	Matrix metalloproteinase-9	HYDROLASE	MMP9_HUMAN	NONE
2o9i_v	Nuclear receptor subfamily 1 group I member 2	TRANSCRIPTION	NR1I2_HUMAN
1uwj_v	B-Raf proto-oncogene serine/threonine-protein kinase	KINASE	BRAF1_HUMAN
1elv_v	Complement C1s subcomponent	HYDROLASE	C1S_HUMAN
1w4r_v	Thymidine kinase, cytosolic	NONE	P04183
1tou_v	Fatty acid-binding protein, adipocyte	LIPID TRANSPORT	FABP4_HUMAN
1onq_v	T-cell surface glycoprotein CD1a	IMMUNE SYSTEM	CD1A_HUMAN
1sgx_v	Protein-glutamine gamma-glutamyltransferase E	TRANSFERASE	TGM3_HUMAN
1lg1_v	Chitotriosidase-1	NONE	Q13231
1nuh_v	Glucose-6-phosphate isomerase	ISOMERASE	G6PI_HUMAN
1sz7_v	Trafficking protein particle complex subunit 3	NONE	O43617
1nn0_v	Thymidylate kinase	TRANSFERASE	KTHY_HUMAN
1lt8_v	Betaine--homocysteine S-methyltransferase 1	NONE	Q93088
1y0x_v	Thyroid hormone receptor beta-2	NONE	P37243
1nhz_v	Glucocorticoid receptor	HORMONE RECEPTOR	GCR_HUMAN
1i7g_v	Peroxisome proliferator-activated receptor alpha	TRANSCRIPTION	PPARA_HUMAN
1db4_v	Phospholipase A2, membrane associated	NONE	P14555
1hrk_v	Ferrochelatase, mitochondrial	NONE	P22830
1g3m_v	Estrogen sulfotransferase	TRANSFERASE	ST1E1_HUMAN
1jbq_v	Cystathionine beta-synthase	NONE	P35520
2gpq_v	Eukaryotic translation initiation factor 4E	NONE	P06730
1ore_v	Adenine phosphoribosyltransferase	NONE	P07741
1nav_v	Thyroid hormone receptor alpha	NONE	P10827
1hmt_v	Fatty acid-binding protein, heart	LIPID-BINDING PROTEIN	FABPH_HUMAN
1imx_v	Insulin-like growth factor IA	NONE	P01343
1x6v_v	Bifunctional 3-phosphoadenosine 5-phosphosulfate synthetase 1	NONE	O43252
1m6d_v	Cathepsin F	NONE	Q9UBX1
1svh_v	cAMP-dependent protein kinase, alpha-catalytic subunit	NONE	P00517
1irj_v	Protein S100-A9	METAL BINDING PROTEIN	S10A9_HUMAN
1tdi_v	Glutathione S-transferase A3	NONE	Q16772
1qh5_v	Hydroxyacylglutathione hydrolase, mitochondrial	NONE	Q16775
1ne7_v	Glucosamine-6-phosphate isomerase	NONE	P46926
1v4s_v	Glucokinase	TRANSFERASE	HXK4_HUMAN
1a4r_v	Cell division control protein 42 homolog	HYDROLASE	CDC42_HUMAN
1jcn_v	Inosine-5-monophosphate dehydrogenase 1	OXIDOREDUCTASE	IMDH1_HUMAN
1qzu_v	Phosphopantothenoylcysteine decarboxylase	NONE	Q96CD2
1q22_v	Sulfotransferase family cytosolic 2B member 1	NONE	O00204
1lv2_v	Hepatocyte nuclear factor 4-gamma	NONE	Q14541
1xwk_v	Glutathione S-transferase Mu 1	TRANSFERASE	GSTM1_HUMAN
1zdz_v	Spermidine synthase	NONE	P19623
2gv7_v	Suppressor of tumorigenicity protein 14	HYDROLASE	ST14_HUMAN
2f4j_v	Proto-oncogene tyrosine-protein kinase ABL1	NONE	P00519
1xw5_v	Glutathione S-transferase Mu 2	TRANSFERASE	GSTM2_HUMAN
1nuq_v	Nicotinamide mononucleotide adenylyltransferase 3	NONE	Q96T66
1o6l_v	RAC-beta serine/threonine-protein kinase	TRANSFERASE	AKT2_HUMAN
1nue_v	Nucleoside diphosphate kinase B	PHOSPHOTRANSFERASE	NDKB_HUMAN
1mlw_v	Tryptophan 5-hydroxylase 1	OXIDOREDUCTASE	TPH1_HUMAN
2c30_v	Serine/threonine-protein kinase PAK 6	TRANSFERASE	PAK6_HUMAN
1mqb_v	Ephrin type-A receptor 2	TRANSFERASE	EPHA2_HUMAN
1q91_v	5(3)-deoxyribonucleotidase, mitochondrial	NONE	Q9NPB1
1pq3_v	Arginase-2, mitochondrial	HYDROLASE	ARGI2_HUMAN
1p5j_v	L-serine dehydratase	NONE	P20132
1h0c_v	Serine--pyruvate aminotransferase	TRANSFERASE	SPYA_HUMAN
1itu_v	Dipeptidase 1	HYDROLASE	DPEP1_HUMAN
1o1v_v	Gastrotropin	LIPID BINDING PROTEIN	FABP6_HUMAN
1mp8_v	Focal adhesion kinase 1	TRANSFERASE	FAK1_HUMAN
1uw5_v	Phosphatidylinositol transfer protein alpha isoform	NONE	Q00169
1mt6_v	Histone-lysine N-methyltransferase SETD7	TRANSFERASE	SETD7_HUMAN
1cm0_v	Histone acetyltransferase PCAF	NONE	Q92831
1egc_v	Medium-chain specific acyl-CoA dehydrogenase, mitochondrial	ELECTRON TRANSFER	ACADM_HUMAN
1hmp_v	Hypoxanthine-guanine phosphoribosyltransferase	NONE	P00492
1sl4_v	CD209 antigen	SUGAR BINDING PROTEIN	CD209_HUMAN
2ojj_v	Mitogen-activated protein kinase 1	TRANSFERASE	MK01_HUMAN
1kpf_v	Histidine triad nucleotide-binding protein 1	PROTEIN KINASE INHIBITOR	HINT1_HUMAN
1g1t_v	E-selectin	IMMUNE SYSTEM, MEMBRANE PROTEIN	LYAM2_HUMAN
1wms_v	Ras-related protein Rab-9	NONE	P51151
1dkf_v	Retinoic acid receptor alpha	HORMONE/GROWTH FACTOR RECEPTOR	RARA_HUMAN
1t32_v	Cathepsin G	HYDROLASE	CATG_HUMAN
1z6y_v	ADP-ribosylation factor-like protein 5A	NONE	Q9Y689
2c6q_v	GMP reductase 2	NONE	Q9P2T1
1p9a_v	Platelet glycoprotein Ib alpha chain	NONE	P07359
1yv5_v	Farnesyl pyrophosphate synthetase	TRANSFERASE	FPPS_HUMAN
2aeb_v	Arginase-1	HYDROLASE	ARGI1_HUMAN
2ble_v	GMP reductase 1	OXIDOREDUCTASE	GMPR1_HUMAN
1cbs_v	Cellular retinoic acid-binding protein 2	NONE	P29373
1ice_v	Caspase-1	CYTOKINE	CASP1_HUMAN
1gbn_v	Ornithine aminotransferase, mitochondrial	TRANSFERASE	OAT_HUMAN
1men_v	Trifunctional purine biosynthetic protein adenosine-3	TRANSFERASE	PUR2_HUMAN

## Sheet: Table S3
Table S3 330 DHM-associated target genes.
MMP13
MMP12
CA7
CA12
CA4
CYP1B1
CA13
ABCB1
ABCC1
HSD17B1
SHBG
CBR1
PTGS1
BACE1
ESR1
KLK1
KLK2
KIT
SRC
KDR
FGFR1
MET
CA2
CA1
CA3
CA6
CA5B
CA5A
TAS2R31
ABCG2
MAOB
CA9
MAPT
DNMT1
DYRK1A
KCNH2
APP
MAPK14
TERT
MMP2
PGD
ST3GAL3
FUT7
MMP14
FUT4
STAT1
SQLE
RXRA
ADORA1
CYP19A1
ACHE
PLA2G1B
HIF1A
CES1
PPARG
CES2
PGF
VEGFA
ADORA3
BCL2
GRM5
POLB
PLA2G2A
PLA2G5
PLA2G10
GABRA1
ESR2
MMP9
SERPINE1
PPARA
F2
AR
HCK
BCHE
PNP
CDK2
GSTP1
CCNA2
FAP
PGR
TTR
EGFR
TGFBR2
MAPK10
CFB
STS
MAPK8
GSR
APOA2
NR1H2
MTAP
PDE4B
ALB
ESRRG
CTSS
PIM1
CDK6
QPCT
DDX6
SORD
GALK1
CHEK1
CTSD
HSPA8
EPHB4
ADAM17
ANG
AMY1A
AMY1B
AMY1C
CSNK1G2
LGALS7
LGALS7B
LCN2
IMPA1
BCAT2
PIK3CG
PAH
PLK1
CTSK
CFD
PDE4D
DUSP6
NOS3
ANXA5
AKR1B1
PYGL
TYMP
CDA
HSD11B1
BMP7
HK1
KIF11
DHFR
HSP90AA1
FNTA
PDPK1
AKT1
CTNNA1
ADH5
DPP4
MMP3
MIF
NR3C2
MMP8
AKR1C1
PTPN1
CRAT
CASP7
AZGP1
SERPINA1
HDAC8
GC
YARS1
F10
REG1A
AMD1
IMPDH2
IGF1R
TYMS
AMY2A
GSK3B
DCK
EPHX2
NQO1
SULT2A1
LTA4H
APCS
PCK1
F7
BST1
PLAU
SOD2
AKR1C3
AHCY
PDE3B
PDHB
TPI1
ARHGAP1
PNMT
GSTT2B
UCK2
HPN
OTC
PTPN11
PPARD
ME2
ISG20
RHOA
LCK
RHEB
SHMT1
MMP7
REN
PPP5C
RAC2
RAB11A
NOS2
TNK2
RAB5A
DHODH
RNASE4
MAN1B1
MTHFD1
ATOX1
JAK2
NMNAT1
JAK3
AKR1C2
DAPK1
MMP1
LDHB
CYP2C9
ALDH2
THRB
PDE5A
ABO
ERBB4
TGFBR1
ADH1C
SELP
NQO2
SEC14L2
ARSA
NR1H3
RNASE3
RBP4
XIAP
HEXB
LGALS3
SYK
ACP3
IL2
CASP3
B3GAT1
ALDOA
FKBP1A
CCL5
GSTA1
FHIT
ZAP70
GALE
ELANE
LGALS2
ADK
INSR
HMGCR
NR1H4
BIRC7
PDK2
CLK1
MME
MMP16
CDK5R1
HRAS
LYZ
MAPKAPK2
NR1I2
C1S
TK1
FABP4
CD1A
TGM3
CHIT1
GPI
TRAPPC3
DTYMK
BHMT
NR3C1
FECH
SULT1E1
CBS
EIF4E
APRT
THRA
FABP3
IGF1
PAPSS1
CTSF
S100A9
GSTA3
HAGH
GNPDA1
GCK
CDC42
IMPDH1
PPCDC
SULT2B1
HNF4G
GSTM1
SRM
ST14
ABL1
GSTM2
NMNAT3
AKT2
NME2
TPH1
PAK6
EPHA2
NT5M
ARG2
SDS
DPEP1
FABP6
PTK2
PITPNA
SETD7
KAT2B
ACADM
HPRT1
CD209
MAPK1
HINT1
SELE
RAB9A
RARA
CTSG
ARL5A
GMPR2
GP1BA
FDPS
ARG1
GMPR
CRABP2
CASP1
OAT
GART
GABRB2
GABRG2

## Sheet: Table S4
Table S4 Differentially expressed genes identified in tumour and normal samples based on the TCGA-LIHC dataset
ID	logFC	AveExpr	t	P.Value	adj.P.Val	B
ZIC2	5.73981	0.240701	8.6042	1.49109e-16	1.81872e-15	26.9411
HOXA13	5.67356	-0.167005	7.44758	5.32465e-13	4.13693e-12	18.963
IGF2BP1	5.32088	0.445901	5.86424	9.05843e-09	3.89595e-08	9.4783
CPLX2	5.24532	-0.07142	4.7637	2.6106e-06	7.70433e-06	4.06627
TERT	5.01393	-1.32973	8.04547	8.61075e-15	8.45205e-14	22.9888
EBF2	4.85474	-0.986054	14.9272	7.88889e-41	8.66006e-39	81.7876
GPC3	4.83038	7.04447	8.36532	8.64281e-16	9.5987e-15	24.7458
MAGEA1	4.79543	-1.49167	5.53776	5.36842e-08	2.05431e-07	7.81093
EPS8L3	4.73952	1.75445	6.09487	2.45406e-09	1.1522e-08	10.6471
TRIM71	4.71998	-1.37896	5.84442	1.01156e-08	4.31155e-08	9.4168
ZIC5	4.71147	-1.71743	7.76868	5.97997e-14	5.2934e-13	21.0999
GABRD	4.45612	0.981636	14.8107	2.47941e-40	2.64969e-38	80.8077
SKA1	4.44691	1.1309	11.779	6.42133e-28	2.73406e-26	52.6324
CDC25C	4.43597	1.0294	12.0804	4.25391e-29	2.08016e-27	55.3064
ISX	4.37745	-1.12158	5.5549	4.89967e-08	1.88701e-07	7.8883
PITX1	4.3581	-0.955063	6.11351	2.2044e-09	1.04135e-08	10.8716
THBS4	4.29939	1.20971	7.76054	6.32604e-14	5.57832e-13	20.9595
PGC	4.28284	-1.3891	4.60553	5.44021e-06	1.5212e-05	3.38766
ESM1	4.19518	2.00944	9.08905	3.80496e-18	5.61763e-17	30.4541
NEK2	4.14895	1.91024	11.0202	5.10099e-25	1.63647e-23	46.0409
SSX1	4.14311	-2.21886	4.89064	1.42697e-06	4.37028e-06	4.67167
IQGAP3	4.13238	3.1056	10.5348	3.22043e-23	8.49151e-22	41.9163
MELK	4.10841	1.74543	12.0271	6.89674e-29	3.24469e-27	54.8321
NUF2	4.10551	1.54423	11.4328	1.38988e-26	5.37853e-25	49.599
CDC20	4.0923	2.94535	9.06215	4.67976e-18	6.8218e-17	30.2026
DEPDC1	4.06124	1.01556	11.3886	2.05148e-26	7.73476e-25	49.2187
TROAP	4.05656	1.79454	10.8243	2.7513e-24	8.08702e-23	44.3802
HJURP	4.02657	1.92886	11.259	6.39332e-26	2.28756e-24	48.0874
NEIL3	4.00509	-0.431337	11.8371	3.81381e-28	1.66333e-26	53.1311
UBE2C	3.97608	2.69245	9.3002	7.39034e-19	1.19617e-17	32.0283
KIF18B	3.96495	1.46527	10.9584	8.69462e-25	2.71383e-23	45.5203
REG3A	3.95198	-1.4788	3.79515	0.00016893	0.000371899	0.144008
NCAPG	3.94853	1.85146	11.0964	2.6351e-25	8.80387e-24	46.6903
MYBL2	3.94534	2.96917	7.85344	3.32054e-14	3.00693e-13	21.4781
CENPA	3.94062	0.466357	11.5622	4.42912e-27	1.77793e-25	50.729
COX7B2	3.93307	-2.51818	4.93434	1.15556e-06	3.58948e-06	4.87439
BIRC5	3.89996	3.42657	9.11335	3.15477e-18	4.70939e-17	30.5562
KIF20A	3.88332	2.28872	10.6132	1.66017e-23	4.51773e-22	42.5901
E2F8	3.87613	0.472771	11.4176	1.59011e-26	6.09493e-25	49.4704
TTK	3.87368	1.22073	11.2012	1.05966e-25	3.67735e-24	47.5977
SIX1	3.87062	-1.67501	8.93912	1.19996e-17	1.6607e-16	29.4108
TOP2A	3.85258	4.33599	9.14679	2.43664e-18	3.6955e-17	30.7434
FBXO43	3.84781	-0.571853	12.8082	5.32433e-32	3.38262e-30	61.8618
ANLN	3.83091	2.43946	10.2825	2.66123e-22	6.32464e-21	39.8462
NXPH4	3.82598	-0.109789	8.12308	4.95765e-15	5.01577e-14	23.4849
PBK	3.81398	1.48805	11.4172	1.59505e-26	6.09935e-25	49.4611
TICRR	3.81122	0.141954	12.2016	1.41526e-29	7.22725e-28	56.3859
KIF4A	3.79951	2.37967	10.2342	3.97466e-22	9.28206e-21	39.4527
CDKN3	3.78392	2.12309	10.8692	1.87203e-24	5.61504e-23	44.7474
ASPM	3.78182	3.26963	9.5598	9.53793e-20	1.70636e-18	34.0073
CCNB2	3.77902	2.32299	10.4938	4.5486e-23	1.17818e-21	41.5931
MAGEC2	3.77884	-2.37778	4.73677	2.96254e-06	8.65118e-06	3.97629
HOXD9	3.77123	-1.03851	7.48164	4.236e-13	3.33771e-12	19.1718
CENPF	3.75469	3.54341	9.59475	7.22048e-20	1.31213e-18	34.2632
DCAF4L2	3.73206	-2.59573	4.39469	1.40205e-05	3.67943e-05	2.50188
EXO1	3.73206	1.24094	11.8132	4.72618e-28	2.03377e-26	52.9341
OTX1	3.72537	-1.22336	8.7819	3.94793e-17	5.18793e-16	28.2394
CDKN2A	3.72326	2.30181	7.96932	1.4746e-14	1.40553e-13	22.3078
KIF2C	3.71098	2.07783	10.0913	1.2943e-21	2.89281e-20	38.2976
APLN	3.71082	1.80525	9.67494	3.80325e-20	7.10372e-19	34.9785
DLGAP5	3.69434	1.53496	11.1301	1.96624e-25	6.6379e-24	46.9814
E2F1	3.68469	3.28001	9.48431	1.73633e-19	3.02909e-18	33.4119
MYO18B	3.65099	-2.2032	6.06732	2.87442e-09	1.33404e-08	10.6333
BCAN	3.6458	-0.328688	7.78232	5.44146e-14	4.84597e-13	21.1481
SKA3	3.64305	1.07734	11.766	7.21428e-28	3.0636e-26	52.5174
KIFC1	3.64192	2.911	9.67493	3.80344e-20	7.10372e-19	34.9264
RAB3B	3.6395	1.87113	5.99894	4.24536e-09	1.91362e-08	10.0546
SFN	3.63528	2.67067	5.1762	3.49634e-07	1.17298e-06	5.72867
BUB1B	3.6273	1.0507	10.9861	6.8477e-25	2.17522e-23	45.7579
COL15A1	3.62036	3.5734	9.70646	2.95338e-20	5.5676e-19	35.1381
SLC7A11	3.61998	0.703471	7.24454	2.04865e-12	1.47849e-11	17.5579
BUB1	3.59164	2.03989	10.9295	1.11521e-24	3.41484e-23	45.2558
FOXM1	3.57339	2.72933	9.65926	4.31233e-20	8.0263e-19	34.807
MUC13	3.56476	3.43759	3.67944	0.000263704	0.000560659	-0.656465
CDK1	3.53753	2.95238	10.0371	2.01961e-21	4.37455e-20	37.8166
LDLRAD1	3.53196	-1.06458	6.31006	7.00038e-10	3.54902e-09	11.9627
HOXA10	3.50968	-2.10378	6.15584	1.72599e-09	8.27954e-09	11.1236
HHIPL2	3.47488	-1.69079	6.33002	6.2207e-10	3.17568e-09	12.0995
FSTL4	3.47208	-0.961522	7.45849	4.94876e-13	3.86348e-12	19.0101
REG1A	3.45274	-1.88863	3.99798	7.52906e-05	0.00017598	0.90048
FATE1	3.42521	-2.44045	9.55196	1.01516e-19	1.80017e-18	34.0818
CENPM	3.42275	1.69011	10.0131	2.45717e-21	5.26578e-20	37.6724
GTSE1	3.41743	1.30615	10.8469	2.2676e-24	6.75135e-23	44.5701
CDT1	3.41454	2.62955	9.74421	2.18024e-20	4.16854e-19	35.4805
PLK1	3.41293	2.15465	9.96882	3.52937e-21	7.41582e-20	37.2961
PTTG1	3.40868	3.02458	8.90599	1.54409e-17	2.1206e-16	28.9928
CSMD1	3.40029	-2.38536	5.10116	5.09185e-07	1.67313e-06	5.65455
CDC45	3.39404	1.66859	11.2614	6.26297e-26	2.2459e-24	48.1034
CCNA2	3.38482	2.27659	9.75531	1.99387e-20	3.83036e-19	35.5833
DTL	3.3786	2.53012	10.1855	5.95065e-22	1.37376e-20	39.0358
E2F7	3.37851	-0.306721	10.509	3.99952e-23	1.04265e-21	41.7663
CKAP2L	3.36682	1.16466	11.0584	3.66585e-25	1.2022e-23	46.3691
CDCA5	3.34773	2.77172	10.4812	5.05573e-23	1.29294e-21	41.4577
MKI67	3.33471	4.00119	8.98543	8.42694e-18	1.18351e-16	29.5078
OR51E1	3.32827	-1.6406	14.2791	4.45482e-38	4.1795e-36	75.5889
SPC24	3.32379	2.58219	9.87423	7.62173e-21	1.54512e-19	36.5179
DIAPH3	3.32152	0.647848	11.1484	1.67713e-25	5.70966e-24	47.1469
RDM1	3.32084	-1.33745	9.96841	3.54108e-21	7.43075e-20	37.3682
KIF18A	3.31806	0.355242	11.4293	1.43406e-26	5.53623e-25	49.5719
NDC80	3.3136	2.09596	11.1256	2.04587e-25	6.86367e-24	46.9229
HMMR	3.29741	2.11253	10.6887	8.74567e-24	2.45441e-22	43.2141
UHRF1	3.28921	1.51853	10.0173	2.37392e-21	5.10772e-20	37.7072
COL9A1	3.28822	-2.11187	10.422	8.30793e-23	2.07853e-21	41.0462
CDCA3	3.28175	1.90734	10.4567	6.21231e-23	1.57375e-21	41.287
FAM111B	3.27893	1.93789	10.452	6.46033e-23	1.63402e-21	41.2466
EME1	3.27777	-0.238899	12.2868	6.5103e-30	3.50189e-28	57.1512
UBE2T	3.27631	2.38896	11.9383	1.53668e-28	7.00494e-27	54.0223
SPC25	3.27624	0.799115	11.9248	1.73557e-28	7.86712e-27	53.9226
CDC6	3.27413	2.79887	9.80861	1.29688e-20	2.54286e-19	35.977
CTHRC1	3.26359	1.16012	7.88492	2.66569e-14	2.44689e-13	21.7658
AURKB	3.25936	1.9894	9.60834	6.47896e-20	1.18404e-18	34.4322
MDK	3.25741	6.04108	9.5185	1.32421e-19	2.32776e-18	33.3602
AKR1B10	3.2466	6.09751	4.33368	1.83124e-05	4.72963e-05	1.46323
TINAG	3.24374	-2.65025	4.64656	4.50558e-06	1.27511e-05	3.57775
B4GALNT2	3.2436	-2.67964	4.80196	2.17905e-06	6.50088e-06	4.26933
SULT1C2	3.23782	1.90717	4.89662	1.38648e-06	4.25436e-06	4.43512
LY6H	3.23365	-2.35225	9.16899	2.05189e-18	3.13852e-17	31.1395
KIF23	3.23135	1.65271	10.274	2.85645e-22	6.7786e-21	39.7882
TRIP13	3.22325	1.45043	10.7631	4.64036e-24	1.33005e-22	43.8573
MMP11	3.20682	3.26724	7.17851	3.15643e-12	2.21362e-11	16.9461
SIX2	3.20012	-2.90518	7.21848	2.43057e-12	1.73549e-11	17.4964
CDCA2	3.1945	0.191713	10.7918	3.63365e-24	1.04895e-22	44.1209
DUSP9	3.19078	2.25533	5.48082	7.26047e-08	2.71334e-07	7.24907
MCM10	3.18284	0.866953	10.359	1.408e-22	3.44778e-21	40.5073
UGT2B11	3.17224	1.94834	5.28024	2.06085e-07	7.16723e-07	6.2646
FAM72D	3.16599	-2.36408	10.6011	1.83899e-23	4.95423e-22	42.5237
SHCBP1	3.16316	0.96714	10.5331	3.26543e-23	8.59613e-22	41.9444
CENPE	3.16258	1.49814	11.2554	6.59903e-26	2.35074e-24	48.0513
ARHGEF39	3.15924	1.29008	12.9589	1.30576e-32	8.67122e-31	63.2962
TP73	3.14763	0.205074	8.55829	2.0955e-16	2.50111e-15	26.5558
MTFR2	3.14631	-0.248186	12.2705	7.55905e-30	4.01252e-28	57.0051
KIF15	3.14617	0.772822	10.0807	1.41129e-21	3.11973e-20	38.2394
GNG4	3.14437	-0.748735	4.55337	6.89944e-06	1.89541e-05	3.08428
PKMYT1	3.13637	1.43967	11.29	4.87468e-26	1.7677e-24	48.3512
CELSR3	3.13483	1.65472	9.05661	4.88349e-18	7.08041e-17	30.1885
CDCA8	3.12397	2.21699	10.4746	5.34161e-23	1.36389e-21	41.4187
SCX	3.12114	-0.998607	10.9381	1.03546e-24	3.18879e-23	45.3587
C20orf204	3.12019	-0.00245678	6.71775	5.92561e-11	3.50519e-10	14.2947
CR589904.2	3.10918	-2.98491	5.52994	5.59653e-08	2.13426e-07	7.77757
RAD54L	3.09713	-0.432742	10.3112	2.09641e-22	5.05677e-21	40.1366
POLQ	3.08491	0.538018	11.0656	3.4416e-25	1.13341e-23	46.4374
ORC1	3.0829	1.07471	11.4336	1.38089e-26	5.36949e-25	49.6014
GABRQ	3.08068	-3.03086	9.11273	3.17003e-18	4.7278e-17	30.7151
RRM2	3.0783	4.03912	9.29723	7.56397e-19	1.22304e-17	31.8613
B4GALNT1	3.07791	0.878362	6.73358	5.3709e-11	3.20289e-10	14.3399
CENPI	3.07274	0.162044	12.0464	5.79202e-29	2.7571e-27	55.0039
PAGE4	3.05704	-2.27563	3.74796	0.000202857	0.000440046	-0.0205852
SLCO1C1	3.05391	-2.85948	11.8051	5.08129e-28	2.18076e-26	52.8157
CTAG2	3.0518	-3.34829	4.42063	1.25036e-05	3.30935e-05	2.61438
CLSPN	3.04982	0.736775	11.0917	2.74487e-25	9.09526e-24	46.6576
HIGD1B	3.04599	-1.04863	13.8386	3.12733e-36	2.61481e-34	71.4556
CCNB1	3.04384	3.5868	9.37868	3.99477e-19	6.70797e-18	32.5288
IGF2BP3	3.03688	-1.03356	5.57864	4.31564e-08	1.67166e-07	7.95477
KIF14	3.03246	1.25258	10.6516	1.19826e-23	3.30537e-22	42.923
MEP1A	3.02031	-1.52579	4.50027	8.76732e-06	2.37419e-05	2.89693
ERCC6L	3.01739	-0.327792	11.3708	2.39889e-26	8.96084e-25	49.0653
SGO1	3.01715	0.24994	10.9439	9.85338e-25	3.05777e-23	45.404
E2F2	3.00338	0.4937	10.942	1.00118e-24	3.09503e-23	45.3853
HOXD3	2.99419	-3.18215	9.37268	4.18758e-19	7.00258e-18	32.6952
OLFML2B	2.99139	2.36808	10.5529	2.7646e-23	7.32552e-22	42.0594
MESP2	2.98778	-0.725192	9.67755	3.72451e-20	6.97244e-19	35.0508
MRAP2	2.98602	-0.0780753	5.76076	1.60636e-08	6.63134e-08	8.85794
MAGEC1	2.96763	-3.32136	4.33168	1.8473e-05	4.76882e-05	2.24511
LYPD1	2.95937	-0.963741	6.86808	2.31357e-11	1.44762e-10	15.2489
XRCC2	2.95925	0.388582	11.2987	4.5156e-26	1.64118e-24	48.4398
H4C5	2.95711	-2.37078	9.05018	5.13094e-18	7.42582e-17	30.242
MAGEA6	2.94913	-2.98578	3.75876	0.000194562	0.000423819	0.0307212
PRAME	2.94486	-2.34744	3.88453	0.000118828	0.000268937	0.474017
GNAZ	2.93674	1.87957	6.72161	5.78537e-11	3.42852e-10	14.1944
NQO1	2.93387	4.16932	4.00868	7.20787e-05	0.000169036	0.41545
HOXD4	2.93054	-3.30433	8.14785	4.15366e-15	4.24494e-14	23.7039
STC2	2.92863	2.22561	8.59163	1.63684e-16	1.98004e-15	26.6934
ACAN	2.92761	-1.14309	7.18679	2.99033e-12	2.10536e-11	17.2461
NCAPH	2.92542	1.83215	10.4035	9.70247e-23	2.40875e-21	40.8385
GSDMC	2.91727	-2.70524	8.14086	4.36653e-15	4.45403e-14	23.6524
CCNE1	2.91438	1.1122	8.76787	4.38748e-17	5.71897e-16	28.0457
CEP55	2.89869	0.968931	10.12	1.02208e-21	2.30031e-20	38.5462
COX4I2	2.89615	0.204606	10.3102	2.11436e-22	5.09246e-21	40.1182
MAFA	2.89038	-2.79714	5.42094	9.94601e-08	3.64025e-07	7.22198
TBX4	2.88379	-3.31748	5.50074	6.53463e-08	2.46204e-07	7.63022
COCH	2.87796	-0.442082	5.47921	7.3226e-08	2.73303e-07	7.41015
SIX4	2.87714	-1.09019	7.27877	1.63558e-12	1.19589e-11	17.831
MAGEA3	2.8709	-2.55537	3.52031	0.000477516	0.000971713	-0.814406
MKRN3	2.86989	-2.15173	5.25842	2.30406e-07	7.95307e-07	6.39528
ORC6	2.86659	0.802948	11.3179	3.81922e-26	1.4007e-24	48.5995
CRYBG2	2.86594	0.682195	8.95551	1.05906e-17	1.472e-16	29.4609
AKR1B15	2.84929	-0.798089	4.21732	3.02146e-05	7.54641e-05	1.67432
ASF1B	2.8364	2.30434	9.35054	4.98261e-19	8.2445e-18	32.3888
NOX4	2.83427	-0.254865	13.9016	1.70814e-36	1.45075e-34	72.0948
TMEM145	2.82112	-1.55106	7.1681	3.378e-12	2.35773e-11	17.1409
HOXD8	2.81932	-1.82569	8.20022	2.85353e-15	2.98815e-14	24.0528
SEZ6	2.8192	-2.45459	4.91416	1.27403e-06	3.9355e-06	4.77064
PDIA2	2.81137	-2.31715	5.55336	4.94005e-08	1.90211e-07	7.8802
DEPDC1B	2.80792	1.16604	7.87831	2.79165e-14	2.55235e-13	21.7006
RTKN2	2.80463	-0.501564	8.47608	3.8427e-16	4.45792e-15	25.9758
PRND	2.79951	-2.31741	6.67741	7.6061e-11	4.42464e-10	14.1397
PAEP	2.79459	-3.45862	4.56899	6.42698e-06	1.77468e-05	3.24595
PLVAP	2.79385	6.08833	17.3365	2.44625e-51	4.33792e-49	105.936
GLP1R	2.79102	-3.42722	5.52503	5.74462e-08	2.18634e-07	7.75457
PPP4R3C	2.78699	-3.60593	4.39731	1.38597e-05	3.63961e-05	2.51841
C5orf46	2.7859	-2.44823	7.28744	1.54468e-12	1.13302e-11	17.9292
FAM72A	2.78317	-1.96752	10.7419	5.56221e-24	1.59144e-22	43.7026
SPOCK1	2.78225	-0.600489	5.98896	4.49276e-09	2.01893e-08	10.1087
KCNK9	2.77985	-2.96239	5.52491	5.74809e-08	2.18715e-07	7.74971
FOXS1	2.76539	0.221699	9.88465	7.00382e-21	1.42883e-19	36.6702
EGFL6	2.76213	-3.0713	8.68243	8.32515e-17	1.04223e-15	27.5204
PLXDC1	2.75459	1.77143	11.2072	1.00487e-25	3.5023e-24	47.6219
CSAG1	2.74374	-2.81583	4.16303	3.80196e-05	9.34108e-05	1.55642
CABYR	2.74219	-0.361137	5.91025	7.0032e-09	3.05682e-08	9.66498
TEDC2	2.73641	1.4346	10.2487	3.52539e-22	8.28082e-21	39.5766
TM4SF20	2.73119	-2.57069	3.85235	0.000134978	0.000302226	0.35892
ALG1L	2.72595	0.51354	5.92038	6.61626e-09	2.89811e-08	9.6689
GAD1	2.72146	-2.86276	6.01532	3.86791e-09	1.75722e-08	10.3479
COL2A1	2.71384	-2.65989	3.76646	0.000188855	0.000412277	0.048725
TRAIP	2.71356	1.1749	11.1567	1.56093e-25	5.34792e-24	47.202
CENPK	2.70712	0.571816	10.8371	2.46446e-24	7.32395e-23	44.4922
RFX8	2.70253	-1.94105	11.2416	7.4455e-26	2.64062e-24	47.9386
PI15	2.69294	-1.56625	5.56717	4.58885e-08	1.77154e-07	7.91256
FAM72C	2.68834	-2.87251	9.12281	2.93267e-18	4.39818e-17	30.7906
HASPIN	2.68473	-1.29088	10.9796	7.24213e-25	2.26925e-23	45.7106
MXD3	2.68215	2.67259	11.3031	4.34509e-26	1.58277e-24	48.4148
DKK1	2.67645	-0.891105	3.98734	7.86207e-05	0.000183238	0.768103
TCF19	2.67601	3.39516	9.34855	5.06125e-19	8.35961e-18	32.285
GINS1	2.66341	2.28829	9.02765	6.09926e-18	8.72551e-17	29.9126
MAGEB17	2.65869	-3.50113	5.31587	1.7162e-07	6.0415e-07	6.70427
PARPBP	2.65255	0.231152	11.3653	2.51724e-26	9.38123e-25	49.0152
MYCN	2.64844	-1.17263	5.9045	7.23261e-09	3.15269e-08	9.67361
CCDC187	2.64125	-1.13362	4.40099	1.36365e-05	3.59152e-05	2.44039
CDCA7	2.63992	-0.0937542	6.0974	2.41868e-09	1.13791e-08	10.6739
H3C2	2.63903	-3.06894	7.51393	3.4078e-13	2.72911e-12	19.4072
MSH5-SAPCD1	2.63777	-2.69989	9.11677	3.07275e-18	4.59546e-17	30.7441
MARCHF4	2.62577	-3.33943	10.2337	3.99347e-22	9.31252e-21	39.5047
THY1	2.60999	4.49862	10.4336	7.53699e-23	1.89742e-21	40.8815
TLCD3B	2.60451	-3.34407	8.91786	1.41075e-17	1.94409e-16	29.2557
CCL25	2.60396	-0.910481	4.26683	2.44509e-05	6.19118e-05	1.87185
CA12	2.60325	1.8098	4.15528	3.9279e-05	9.63438e-05	1.21273
RASD2	2.59141	-0.181985	12.0535	5.42782e-29	2.59907e-27	55.0679
GPRIN1	2.5909	0.899313	8.96713	9.6917e-18	1.3529e-16	29.528
AURKA	2.58963	3.53303	9.75392	2.01623e-20	3.86872e-19	35.449
LIN28B	2.57872	-3.96197	4.30072	2.11273e-05	5.40304e-05	2.12191
MAPT	2.57002	1.79712	7.78526	5.33193e-14	4.75893e-13	21.021
WNK4	2.56162	0.23538	5.5755	4.38875e-08	1.69871e-07	7.84721
MMP12	2.55923	-2.19606	4.98782	8.90707e-07	2.81869e-06	5.09093
PIMREG	2.55912	-0.762182	7.78531	5.33001e-14	4.75893e-13	21.1501
PIF1	2.55486	0.613308	9.83109	1.08127e-20	2.13567e-19	36.2268
OSR2	2.55142	-1.76724	5.45932	8.13155e-08	3.01306e-07	7.36671
MAGEA12	2.54835	-3.52425	3.81911	0.000153827	0.000340977	0.254319
CST1	2.54699	-3.28536	4.13192	4.3321e-05	0.000105298	1.43997
AC068831.6	2.54181	-2.27775	8.8275	2.7988e-17	3.7295e-16	28.5778
TNFRSF4	2.51064	1.22358	11.7338	9.61727e-28	4.04151e-26	52.2232
ERFE	2.50925	-0.434186	10.6047	1.78443e-23	4.81527e-22	42.5555
C5orf34	2.5071	-0.285019	13.6415	2.06344e-35	1.62428e-33	69.6452
LEF1	2.49647	1.31212	6.42232	3.5896e-10	1.90481e-09	12.4349
ARHGAP11A	2.4946	1.95902	9.98033	3.21283e-21	6.76834e-20	37.3662
CTNNA2	2.49322	-2.35914	3.61592	0.0003351	0.000699096	-0.503687
SAPCD1	2.49057	-2.73243	8.86429	2.11888e-17	2.86848e-16	28.8551
DQX1	2.47783	-2.93159	4.4787	9.65719e-06	2.59795e-05	2.84978
TTC39A	2.47364	2.06449	5.80495	1.25903e-08	5.2744e-08	8.9119
MAPK8IP2	2.47232	1.82867	5.67634	2.54781e-08	1.01893e-07	8.25417
MYBPC1	2.46154	-2.78392	6.93004	1.56293e-11	9.98454e-11	15.6813
CNTNAP4	2.46151	-3.87949	4.86249	1.63334e-06	4.95995e-06	4.55151
UPK3A	2.44433	-1.31587	3.75068	0.000200739	0.000436038	-0.095026
GPR158	2.43889	-0.190274	4.51067	8.36713e-06	2.27269e-05	2.82892
MATN3	2.43098	-1.95741	5.61978	3.45995e-08	1.35913e-07	8.19253
CDH8	2.42998	-3.57013	7.56966	2.3373e-13	1.90705e-12	19.7767
PXDNL	2.42671	-1.96094	8.65471	1.02394e-16	1.26712e-15	27.3021
PPP1R14D	2.42531	-3.05816	5.7457	1.7449e-08	7.16108e-08	8.89503
SLC2A5	2.42409	0.376329	4.81586	2.04004e-06	6.10887e-06	4.1359
SAPCD2	2.42246	-0.286199	8.08428	6.53666e-15	6.51526e-14	23.1799
RIBC2	2.42138	-1.07637	7.20246	2.69937e-12	1.91219e-11	17.327
ZWINT	2.41969	3.38865	8.85225	2.32112e-17	3.12133e-16	28.4908
FER1L6	2.41811	-3.31902	4.54828	7.06046e-06	1.93766e-05	3.15401
SP6	2.41551	-0.882778	8.74082	5.37634e-17	6.91451e-16	27.9069
ODAM	2.41256	-3.21467	3.65467	0.00028965	0.00061131	-0.340199
CSMD2	2.4092	-0.906006	6.86246	2.39696e-11	1.49516e-10	15.1915
LHX4	2.40601	-1.31439	9.23715	1.20861e-18	1.90463e-17	31.638
PMFBP1	2.40492	-1.18898	8.73645	5.55546e-17	7.10368e-16	27.8828
CREG2	2.40077	-3.1215	8.41904	5.83843e-16	6.60719e-15	25.617
SSUH2	2.40064	0.183359	4.93225	1.1673e-06	3.62313e-06	4.68517
CTSV	2.39876	-0.537072	5.21438	2.88271e-07	9.81811e-07	6.07241
GPR19	2.39767	-1.88993	9.25018	1.09195e-18	1.72584e-17	31.7474
SCG2	2.39736	-3.36333	7.43056	5.96765e-13	4.60986e-12	18.8629
SLC26A6	2.39385	3.9704	11.0333	4.55355e-25	1.47551e-23	45.9775
KRT20	2.39101	-3.72315	4.4292	1.20384e-05	3.19199e-05	2.65261
PRRG3	2.38903	-2.5267	8.78132	3.96503e-17	5.20615e-16	28.2393
MAGEB2	2.38896	-4.05521	4.05408	5.9841e-05	0.000142029	1.14182
NPFFR2	2.38854	-3.58545	4.47868	9.65799e-06	2.59795e-05	2.86038
SGO2	2.38755	1.42292	10.6558	1.15684e-23	3.20754e-22	42.9374
PPP2R2C	2.38551	-2.11294	3.84749	0.000137593	0.000307441	0.30337
TEX19	2.38063	-3.95978	7.94851	1.70709e-14	1.61001e-13	22.3269
FAM83D	2.3806	2.89501	8.53829	2.42955e-16	2.88064e-15	26.2204
IBSP	2.37923	-3.94502	5.66759	2.67184e-08	1.0651e-07	8.49323
PNCK	2.37648	-3.25968	4.29818	2.13606e-05	5.45838e-05	2.10447
HOXD10	2.37217	-3.55645	5.61071	3.63302e-08	1.42365e-07	8.19566
S100A3	2.36729	-2.33171	8.15443	3.9626e-15	4.06255e-14	23.735
CBX2	2.36224	1.42943	8.56301	2.0236e-16	2.42247e-15	26.5054
RECQL4	2.36168	3.36959	8.57058	1.91325e-16	2.29547e-15	26.4106
DNAJC6	2.36144	1.31706	7.95601	1.61938e-14	1.52997e-13	22.2081
CARD18	2.3547	-4.03818	5.23697	2.57027e-07	8.82477e-07	6.31983
STIL	2.3546	1.49994	11.0686	3.35542e-25	1.10729e-23	46.4292
EDIL3	2.35331	1.55916	8.20032	2.85158e-15	2.98805e-14	23.8976
SPINK5	2.35284	-1.02716	5.87916	8.33487e-09	3.59818e-08	9.51853
CENPW	2.34281	1.8577	9.04196	5.46495e-18	7.87391e-17	30.0346
KCNE5	2.34238	-2.29151	5.73862	1.81392e-08	7.42173e-08	8.83002
STRA6	2.34206	-2.67463	5.68777	2.39441e-08	9.61876e-08	8.57654
KRTCAP2	2.3373	0.390014	12.8757	2.83772e-32	1.83905e-30	62.5281
KCNU1	2.33715	-3.49629	3.71517	0.000230103	0.000494035	-0.122018
RACGAP1	2.3339	3.32633	10.399	1.00731e-22	2.49693e-21	40.6846
NDUFA4L2	2.33024	3.78662	7.86837	2.99208e-14	2.72478e-13	21.3843
WDR62	2.32807	2.0366	9.15989	2.20169e-18	3.35176e-17	30.9162
HELLS	2.32494	2.10433	8.82783	2.79192e-17	3.72341e-16	28.4098
SPATC1L	2.32355	1.34019	6.60181	1.21054e-10	6.82785e-10	13.4801
CENPL	2.32225	1.56049	11.8696	2.85062e-28	1.26028e-26	53.4136
EPHX4	2.32154	-2.75606	9.28043	8.62503e-19	1.38215e-17	31.9863
SMC1B	2.31928	-2.00824	5.86687	8.92643e-09	3.84224e-08	9.49839
COL24A1	2.31691	-2.32548	5.55517	4.89258e-08	1.88473e-07	7.87181
CHAF1B	2.31501	1.75971	8.3969	6.86455e-16	7.70864e-15	25.2821
OLFML2A	2.3092	2.7519	8.72106	6.23496e-17	7.90986e-16	27.5702
RNFT2	2.30406	0.00217021	8.51756	2.83134e-16	3.3277e-15	26.2429
SLC30A3	2.30173	-2.23564	5.1972	3.1446e-07	1.06494e-06	6.08104
BAIAP2L2	2.30157	2.26588	5.7347	1.85327e-08	7.56929e-08	8.51118
EZH2	2.3006	3.027	10.3176	1.98828e-22	4.81034e-21	40.0369
BLM	2.299	0.398552	9.28781	8.14172e-19	1.3086e-17	31.9747
H2AC13	2.29411	-3.4895	7.0795	6.001e-12	4.04093e-11	16.6192
CYP19A1	2.2917	-3.35225	4.82927	1.91403e-06	5.756e-06	4.39484
FANCB	2.29125	-1.50192	10.6267	1.48085e-23	4.04339e-22	42.7444
ECT2	2.2826	2.98008	8.64986	1.06159e-16	1.3097e-15	27.0177
CSPG4	2.2812	2.83997	9.99635	2.8185e-21	5.99237e-20	37.4287
PRR11	2.27334	2.27386	8.08444	6.52908e-15	6.51173e-14	23.0301
GJC1	2.27013	1.51921	10.3948	1.04309e-22	2.57769e-21	40.7608
BANF2	2.26989	-4.00144	6.21816	1.20113e-09	5.8878e-09	11.4856
WNT3A	2.26876	-4.04	5.1771	3.48044e-07	1.16838e-06	6.02956
RASL12	2.26792	1.16849	11.8011	5.26933e-28	2.25547e-26	52.8145
FIBCD1	2.25786	-3.83405	5.70433	2.18788e-08	8.83749e-08	8.68513
RAD51AP1	2.25755	1.23008	9.43051	2.6562e-19	4.53099e-18	33.0406
PRC1	2.25664	-3.75069	9.48086	1.7844e-19	3.10625e-18	33.53
MIOX	2.25405	-2.4418	5.35628	1.3928e-07	4.97799e-07	6.87056
DIPK2B	2.24534	2.86029	12.2144	1.2603e-29	6.45632e-28	56.4503
TRPC6	2.24148	-0.774913	11.5356	5.60376e-27	2.22729e-25	50.4975
C21orf58	2.23936	1.34225	10.4613	5.97583e-23	1.52101e-21	41.3169
MCM2	2.2291	2.75932	6.63853	9.66443e-11	5.53228e-10	13.5607
LPL	2.22773	1.09299	8.43435	5.21936e-16	5.94808e-15	25.5897
RAD51	2.2265	0.99392	9.65848	4.33925e-20	8.0671e-19	34.8348
RFPL4B	2.22401	-4.12624	4.3579	1.64764e-05	4.28701e-05	2.35796
PLPPR4	2.22364	-2.30429	6.41898	3.6622e-10	1.93951e-09	12.5977
HAGHL	2.2236	-0.241887	7.66758	1.19904e-13	1.01997e-12	20.3259
PRRX1	2.22207	0.448637	7.53044	3.04832e-13	2.45462e-12	19.3763
DCAF8L2	2.22082	-4.29412	4.73516	2.98487e-06	8.71324e-06	3.97951
CEMIP	2.21473	0.821778	5.97426	4.88271e-09	2.17959e-08	9.9129
C1QL4	2.21365	-3.54714	5.85496	9.53929e-09	4.08534e-08	9.48236
GABRE	2.20985	3.0137	5.07871	5.69303e-07	1.8578e-06	5.11276
FAM72B	2.2089	-2.01183	8.59757	1.56633e-16	1.90473e-15	26.8829
FDCSP	2.20746	-3.36461	3.8606	0.000130651	0.000293391	0.401968
SFRP4	2.20422	0.656192	5.52081	5.87479e-08	2.23115e-07	7.51707
TCF15	2.19887	-1.28323	8.50576	3.08859e-16	3.61688e-15	26.2015
CASTOR2	2.19875	3.15717	9.7685	1.79269e-20	3.477e-19	35.5702
BX276092.9	2.19582	-4.01618	4.23475	2.80516e-05	7.04103e-05	1.85489
CPXM1	2.19402	0.455674	7.27445	1.68275e-12	1.22872e-11	17.7051
COLCA2	2.1919	-0.0650947	6.8088	3.35861e-11	2.05528e-10	14.8107
CPA6	2.18893	-3.87775	5.66487	2.71148e-08	1.08064e-07	8.47884
SMPX	2.18324	-2.19281	4.31803	1.96014e-05	5.03996e-05	2.13624
HTR1D	2.17222	-2.24735	4.01314	7.07778e-05	0.000166154	0.926206
HOXC9	2.17141	-3.89872	4.7831	2.38236e-06	7.06693e-06	4.19209
SEPTIN3	2.17069	-0.98591	6.54423	1.71996e-10	9.49863e-10	13.2699
CCNF	2.16995	2.25095	10.0076	2.57023e-21	5.48621e-20	37.555
DGKI	2.16882	-1.71853	10.9766	7.43444e-25	2.32499e-23	45.6846
DDX53	2.16745	-4.28375	4.70259	3.47537e-06	1.00164e-05	3.83473
PCLAF	2.16362	1.12351	8.32854	1.12937e-15	1.2339e-14	24.826
ASIC1	2.16178	-0.219362	5.48142	7.23755e-08	2.70541e-07	7.37221
ALPI	2.15839	-3.45471	3.86342	0.000129204	0.000290603	0.414073
DCST1	2.15645	-2.14762	8.44394	4.86533e-16	5.57216e-15	25.7769
EMX1	2.15202	-1.817	4.50825	8.4587e-06	2.29563e-05	2.90833
CDK5RAP3	2.15153	1.52466	9.16722	2.08021e-18	3.17882e-17	30.997
SEMA5B	2.14925	1.54104	9.89638	6.36702e-21	1.30718e-19	36.6995
ROBO1	2.14726	5.01281	6.15785	1.70608e-09	8.19132e-09	10.4558
CDH13	2.14589	0.802136	7.17272	3.27792e-12	2.29383e-11	17.0273
CAPN11	2.14546	-1.22699	10.9804	7.18891e-25	2.25695e-23	45.7188
FUT2	2.14356	-0.320183	6.15864	1.69822e-09	8.15845e-09	11.0096
FANCD2	2.14352	2.01089	9.48525	1.72347e-19	3.01318e-18	33.4201
IGDCC3	2.14326	-3.71781	4.58522	5.96925e-06	1.65736e-05	3.31722
FAP	2.14198	-0.526126	6.17409	1.55263e-09	7.49471e-09	11.106
VAX2	2.14067	-2.86841	6.4188	3.66614e-10	1.94096e-09	12.6165
DYDC2	2.13372	-1.16853	4.57209	6.33699e-06	1.75103e-05	3.14521
TESMIN	2.12882	0.482581	7.46445	4.75476e-13	3.71922e-12	18.9376
TRIM7	2.12846	-1.29838	7.5558	2.56755e-13	2.08309e-12	19.6238
ARL6IP4	2.12682	-2.2618	10.018	2.35997e-21	5.08449e-20	37.7662
DLX5	2.12399	-4.03702	5.80819	1.2367e-08	5.19432e-08	9.23549
TRIM45	2.12353	1.28164	9.44856	2.30349e-19	3.95862e-18	33.1741
CENPU	2.12301	2.63113	8.53934	2.4107e-16	2.8604e-15	26.2353
TK1	2.11854	4.43768	8.42354	5.64957e-16	6.40668e-15	25.1814
ARHGAP11B	2.11813	-2.9044	9.17743	1.92199e-18	2.95102e-17	31.2021
HPDL	2.11651	-2.3326	6.84783	2.62838e-11	1.63257e-10	15.1533
H4C8	2.11321	0.771418	6.37353	4.80404e-10	2.4951e-09	12.1664
FANCI	2.11261	2.66986	9.26576	9.67136e-19	1.53912e-17	31.6667
GCNT3	2.11221	0.559072	4.31463	1.98922e-05	5.10822e-05	1.93062
DCAF4L1	2.11047	-2.2171	7.90687	2.28622e-14	2.12149e-13	22.016
TRIM54	2.10895	-2.34469	4.56686	6.48953e-06	1.79042e-05	3.18752
CSPG5	2.10499	-0.468309	7.33902	1.09812e-12	8.20387e-12	18.1669
GPC2	2.10468	-2.31275	9.58609	7.73633e-20	1.39487e-18	34.344
STRIP2	2.10445	0.0433402	7.56097	2.47916e-13	2.01622e-12	19.5943
HRCT1	2.10081	1.5362	5.0574	6.32664e-07	2.04841e-06	5.15769
BICDL1	2.09834	2.7523	6.23987	1.05788e-09	5.22109e-09	11.2264
MAD2L1	2.0977	2.38648	9.00129	7.464e-18	1.05562e-16	29.6743
CHEK1	2.0968	2.03711	8.9225	1.36187e-17	1.87994e-16	29.1081
UNC13A	2.09642	-2.29433	5.81314	1.20327e-08	5.06313e-08	9.21524
GLDN	2.09635	-0.339609	4.51916	8.05316e-06	2.19146e-05	2.85714
PLK4	2.09491	0.793491	10.4143	8.86592e-23	2.21127e-21	40.9423
NT5DC2	2.09421	3.52568	6.75321	4.75352e-11	2.85371e-10	14.1571
TRIM31	2.09147	1.44226	4.29814	2.13647e-05	5.45856e-05	1.79692
ACSL4	2.0913	6.63968	6.01022	3.98178e-09	1.8059e-08	9.40504
IQCD	2.08936	-0.639845	7.60513	1.83661e-13	1.51986e-12	19.9213
LRRC1	2.08931	2.066	5.71852	2.02474e-08	8.22384e-08	8.4258
TEX22	2.08801	-1.91236	8.68693	8.04968e-17	1.00852e-15	27.5312
EVX1	2.0871	-4.33562	5.6788	2.51405e-08	1.00643e-07	8.55369
DOCK3	2.08647	-1.9276	8.46606	4.13615e-16	4.78459e-15	25.9291
GABRA3	2.08386	-4.06118	4.15061	4.00577e-05	9.80748e-05	1.51953
CEACAM20	2.08186	-2.73436	3.83928	0.000142114	0.000316929	0.298032
CDH24	2.07529	1.10772	10.5908	2.00575e-23	5.36764e-22	42.3983
GABBR2	2.07273	-2.19209	3.80984	0.000159515	0.000352568	0.158471
CDKN2C	2.07131	3.49575	8.22828	2.33205e-15	2.46446e-14	23.9048
ATP6V0D2	2.06928	-2.65562	5.6034	3.77872e-08	1.47788e-07	8.12812
WDR76	2.06857	1.98988	8.56681	1.96746e-16	2.35701e-15	26.4826
CHGA	2.06761	-3.63567	5.00541	8.17241e-07	2.60064e-06	5.20974
PRDM7	2.06714	-3.79437	6.4659	2.76284e-10	1.49011e-09	12.9064
FRRS1L	2.0655	-3.03114	4.01452	7.03805e-05	0.000165327	0.968851
STMND1	2.06422	-2.11872	4.68367	3.79489e-06	1.08694e-05	3.68485
TLDC2	2.06385	-0.964478	7.54551	2.75279e-13	2.22331e-12	19.5403
SPATA21	2.05975	-1.26568	4.18908	3.40617e-05	8.43674e-05	1.55463
AQP8	2.05717	-1.21679	3.59112	0.000367614	0.000761904	-0.681158
SLC51B	2.05671	1.3512	4.7318	3.03233e-06	8.84061e-06	3.66928
CDC7	2.05551	1.47651	10.0038	2.65113e-21	5.65143e-20	37.5635
HCN2	2.05434	-1.01206	5.78438	1.41053e-08	5.85857e-08	8.99513
OR2I1P	2.05352	6.04959	5.84172	1.02683e-08	4.37088e-08	8.54311
GRPR	2.05283	-2.91091	4.53443	7.51713e-06	2.05391e-05	3.07598
ACP4	2.05238	-3.47298	5.46015	8.09647e-08	3.00144e-07	7.42203
COL7A1	2.05109	2.11626	4.91159	1.28995e-06	3.98162e-06	4.41284
KIF11	2.05048	2.40932	8.68912	7.91905e-17	9.92926e-16	27.3433
ASB16	2.05015	-1.04355	10.1735	6.5716e-22	1.51278e-20	39.0112
MYBPHL	2.04879	-4.10298	5.48187	7.22028e-08	2.69957e-07	7.53832
RPP21	2.04709	-1.61595	9.98919	2.98829e-21	6.33667e-20	37.5302
MSH5	2.04583	-0.525643	8.01279	1.08515e-14	1.05298e-13	22.6818
IGSF3	2.04303	2.76916	5.31486	1.72515e-07	6.06905e-07	6.27034
HAVCR1	2.0401	-3.19611	4.50731	8.49446e-06	2.30456e-05	2.96884
ABCB5	2.0386	-3.976	4.70044	3.51032e-06	1.01082e-05	3.82369
CLEC2L	2.03717	-4.07533	4.35356	1.67917e-05	4.36201e-05	2.33989
VSIG1	2.0341	-1.90975	4.2841	2.26991e-05	5.77571e-05	1.97286
BDKRB1	2.03396	-2.50575	6.38067	4.60396e-10	2.39891e-09	12.3791
TMC7	2.03388	0.039575	9.21316	1.45655e-18	2.27095e-17	31.409
BFSP2	2.03362	-3.48801	6.149	1.79583e-09	8.58899e-09	11.0921
HSF2BP	2.03233	-2.00322	9.14143	2.53971e-18	3.83739e-17	30.9172
ACTL8	2.02958	-4.00328	4.1184	4.58383e-05	0.000110899	1.39234
BEST4	2.02725	-2.15445	7.14832	3.84214e-12	2.66164e-11	17.0149
EPPK1	2.02656	1.41409	4.03464	6.48181e-05	0.000153076	0.739618
FLVCR1	2.02318	3.36692	9.62599	5.62713e-20	1.03659e-18	34.4074
F2RL3	2.02172	0.850361	6.19325	1.38895e-09	6.74903e-09	11.1243
PHEX	2.02094	-2.23496	5.58168	4.24581e-08	1.64698e-07	7.99385
TMEM150B	2.02085	2.24357	5.03443	7.08606e-07	2.2783e-06	4.97603
FBXW10	2.01882	-2.36972	4.15244	3.975e-05	9.73953e-05	1.47164
EGF	2.01882	-3.14302	3.91109	0.000106891	0.000243871	0.578364
ZNF99	2.0117	-3.331	4.49799	8.85784e-06	2.3975e-05	2.93433
DSCC1	2.01135	1.42333	10.8698	1.86285e-24	5.59793e-23	44.7312
CIP2A	2.00942	0.950181	8.74881	5.06319e-17	6.5416e-16	27.8778
KCP	2.00632	-0.746269	7.30281	1.39562e-12	1.03166e-11	17.9419
RFLNA	2.00106	-1.97374	4.7361	2.97184e-06	8.67677e-06	3.9058
ITPKA	2.00075	2.00249	5.63255	3.22964e-08	1.27394e-07	7.97479
C1QL1	2.00012	0.349998	3.93361	9.7671e-05	0.000224422	0.436475
N4BP3	1.99989	0.280646	9.56531	9.1288e-20	1.63679e-18	34.1238
CCDC78	1.99967	-1.34537	7.60685	1.8152e-13	1.50523e-12	19.9601
ISL2	1.99727	-3.90453	5.8145	1.19424e-08	5.02646e-08	9.26845
MYO1A	1.99593	-0.22795	5.04681	6.6665e-07	2.15284e-06	5.22801
CD200	1.99487	1.08678	9.98228	3.16203e-21	6.67002e-20	37.4055
RNF157	1.99148	2.02489	5.44823	8.61998e-08	3.18235e-07	7.02293
REEP2	1.99026	-1.30618	6.4116	3.82747e-10	2.01909e-09	12.5025
TIGD3	1.99012	-1.00363	7.41628	6.56581e-13	5.04535e-12	18.6907
EBF3	1.98672	-1.1363	7.70461	9.30021e-14	8.01696e-13	20.6055
LINC00634	1.98348	-4.19423	7.3352	1.12631e-12	8.40671e-12	18.2484
CD34	1.9829	4.99333	11.8703	2.83088e-28	1.255e-26	53.1356
NEB	1.98282	2.4405	4.29782	2.13942e-05	5.46522e-05	1.67857
NANOS1	1.97735	-0.677601	6.27423	8.64698e-10	4.31867e-09	11.6769
RAD54B	1.97531	-0.196854	10.5706	2.38028e-23	6.33838e-22	42.2625
DIO2	1.97475	-1.66908	4.13402	4.29421e-05	0.000104518	1.35257
EBF1	1.97387	1.19175	9.30288	7.23728e-19	1.17493e-17	32.0465
CDC20B	1.97312	-3.86285	5.32663	1.62356e-07	5.73792e-07	6.75892
HES2	1.9727	-2.30717	5.84984	9.81514e-09	4.19235e-08	9.4091
FAM24B	1.96796	-1.80904	6.91283	1.74329e-11	1.10667e-10	15.5271
PTP4A3	1.96224	3.82099	6.47514	2.61318e-10	1.41459e-09	12.4402
HOXC6	1.96083	-3.95122	4.86779	1.59242e-06	4.84939e-06	4.57622
VCX	1.96083	-4.39753	5.04939	6.58224e-07	2.12861e-06	5.42199
DNASE1L2	1.9598	-1.54592	6.30487	7.2181e-10	3.65022e-09	11.8987
IGDCC4	1.95961	-1.7872	5.21034	2.9423e-07	1.00063e-06	6.10578
CLCNKA	1.95745	-2.00202	5.23478	2.59906e-07	8.91794e-07	6.23715
FBN3	1.9564	-1.34614	4.08878	5.18473e-05	0.000124117	1.15574
WDHD1	1.95537	1.51304	10.0892	1.31681e-21	2.92691e-20	38.2473
VASH2	1.95283	0.0785025	6.65802	8.57234e-11	4.94749e-10	13.8805
MCCD1	1.95098	-3.67907	3.76738	0.000188184	0.000411044	0.0648228
SHOX2	1.95092	-3.02474	5.93361	6.14173e-09	2.71012e-08	9.8912
RMI2	1.9505	2.02125	7.49534	3.86271e-13	3.06755e-12	19.0254
GMNN	1.94971	4.7407	9.65791	4.35933e-20	8.09511e-19	34.4758
NETO2	1.94938	0.727458	8.20696	2.71857e-15	2.85424e-14	23.9773
CACNB4	1.94858	-1.85531	5.92957	6.28304e-09	2.76869e-08	9.81637
TLX1	1.94729	0.291259	4.53912	7.35942e-06	2.01525e-05	2.89399
KCNH4	1.94318	-2.15035	7.0171	8.96638e-12	5.8937e-11	16.1879
TRIM16	1.93762	2.52302	5.35767	1.38283e-07	4.94453e-07	6.51004
ACTN2	1.93255	-0.248628	3.72169	0.000224421	0.000482865	-0.298798
CAP2	1.93093	4.26331	7.99991	1.18852e-14	1.14728e-13	22.1887
CCNO	1.92845	-1.36326	4.06251	5.77988e-05	0.000137506	1.05121
GABRR3	1.92811	-3.21188	4.14962	4.02246e-05	9.83939e-05	1.49809
LOXHD1	1.9276	-3.58781	6.70829	6.2834e-11	3.70461e-10	14.3386
STEAP1B	1.92579	-3.34879	6.55514	1.6095e-10	8.92524e-10	13.4222
TRIM17	1.92161	-2.91744	5.22396	2.74591e-07	9.39186e-07	6.22826
CCDC28B	1.91671	1.1034	8.1935	2.99459e-15	3.12406e-14	23.86
CASKIN1	1.91549	-3.68172	5.66046	2.77715e-08	1.10517e-07	8.45261
MSI1	1.91238	0.409518	3.55199	0.000425005	0.00087267	-0.946389
H4C14	1.91225	-2.16044	6.90402	1.84335e-11	1.16789e-10	15.486
SPP1	1.91211	6.18104	3.56253	0.000408769	0.000840401	-1.66222
CLVS1	1.90923	-2.50498	5.5471	5.10784e-08	1.96157e-07	7.82671
CDC25A	1.90894	1.21898	7.38757	7.95247e-13	6.05611e-12	18.3761
CEND1	1.90854	-3.03925	7.62878	1.56316e-13	1.31038e-12	20.1579
DAND5	1.90735	-3.74262	6.8137	3.25716e-11	1.99927e-10	14.9773
OR2B6	1.90686	-3.15825	6.16732	1.61485e-09	7.77873e-09	11.1854
MMP1	1.8972	-1.30843	4.5619	6.63754e-06	1.82782e-05	3.09648
IRX5	1.8963	-2.96437	4.9675	9.83567e-07	3.0849e-06	5.00954
FANCG	1.89575	-2.13071	8.9544	1.068e-17	1.48315e-16	29.5107
SPOCD1	1.8907	-2.23873	6.35338	5.41565e-10	2.7912e-09	12.2054
TMEM132A	1.88942	2.38227	5.78557	1.40124e-08	5.8248e-08	8.7329
TAL2	1.8885	-3.64373	6.7201	5.83985e-11	3.45699e-10	14.4098
CDRT1	1.88662	-2.46998	4.40305	1.35137e-05	3.56325e-05	2.4912
RHO	1.88391	-4.24196	6.52032	1.98868e-10	1.09117e-09	13.2268
COL22A1	1.88314	-1.52419	3.66607	0.000277423	0.000587503	-0.412609
KCNF1	1.87816	-2.17481	4.0093	7.18976e-05	0.00016866	0.894624
TPX2	1.87685	4.16734	6.95017	1.3751e-11	8.81252e-11	15.2541
MCF2L2	1.87301	-1.80554	5.57448	4.41269e-08	1.70721e-07	7.92929
CAVIN4	1.87264	-1.93459	9.28415	8.378e-19	1.34523e-17	32.0015
CEL	1.86854	-1.56609	5.49682	6.67157e-08	2.50845e-07	7.51893
SLC7A6	1.8684	0.654673	9.10671	3.32064e-18	4.93417e-17	30.5695
NAA11	1.86393	-4.56494	3.91399	0.000105662	0.000241169	0.611943
SCN4A	1.86319	0.0501466	6.62041	1.08018e-10	6.14197e-10	13.6554
TRIM59	1.86184	0.309403	9.06062	4.73516e-18	6.8839e-17	30.2335
STMN1	1.85967	5.64451	10.515	3.80241e-23	9.96096e-22	41.3205
KCNQ3	1.85813	-1.9342	7.36694	9.12301e-13	6.89869e-12	18.4018
CHRNB4	1.85664	-3.30768	6.25368	9.75629e-10	4.83678e-09	11.6756
MTBP	1.85266	0.842566	10.7913	3.64677e-24	1.05086e-22	44.083
G6PD	1.85073	4.30793	6.32461	6.42297e-10	3.27377e-09	11.4723
PDE1C	1.85065	-1.53511	7.15946	3.5735e-12	2.48238e-11	17.0557
DMBX1	1.84742	-4.27346	4.93762	1.1373e-06	3.53478e-06	4.89916
ESPL1	1.84407	2.65008	6.22214	1.17352e-09	5.76121e-09	11.1068
SLC7A10	1.84404	-3.44908	3.79166	0.000171246	0.000376588	0.14512
CD109	1.84366	2.57917	5.3196	1.68354e-07	5.93301e-07	6.2981
KCNC1	1.84166	-3.8892	5.597	3.91095e-08	1.52516e-07	8.1256
PSRC1	1.8411	1.72386	7.93009	1.94286e-14	1.82067e-13	21.9755
PSORS1C1	1.84077	-2.20657	6.04915	3.18935e-09	1.47005e-08	10.4856
EFNA3	1.84041	0.31851	6.9151	1.7183e-11	1.09123e-10	15.4288
SYN3	1.83819	-0.707916	6.25495	9.68384e-10	4.80234e-09	11.5631
TEX13C	1.83667	-4.47017	3.86121	0.000130336	0.000292847	0.415065
RGMA	1.83651	-0.717388	8.0376	9.10416e-15	8.90386e-14	22.856
CPNE7	1.83476	-0.264285	4.76817	2.55619e-06	7.55065e-06	3.93641
RBM24	1.83456	1.27582	5.0298	7.24938e-07	2.32802e-06	5.02939
NOTCH3	1.83339	4.86749	7.8834	2.69415e-14	2.4688e-13	21.2697
PAQR4	1.83165	0.979322	8.16578	3.6534e-15	3.76616e-14	23.6652
RTBDN	1.83134	-4.18724	4.79428	2.25973e-06	6.72419e-06	4.24411
CALY	1.83037	-3.53051	5.31746	1.70219e-07	5.99483e-07	6.70762
SP8	1.82905	-4.51386	4.43657	1.1651e-05	3.09485e-05	2.68821
PRR36	1.82891	-0.354933	5.79681	1.31701e-08	5.50442e-08	9.01033
CERS1	1.82869	-3.3018	4.45953	1.05204e-05	2.81399e-05	2.76558
ZNF296	1.82691	-0.545739	7.23696	2.1533e-12	1.5471e-11	17.5029
SLC9A3	1.82634	-1.06753	4.90336	1.34219e-06	4.12946e-06	4.60305
GJA10	1.82517	-4.43036	4.07529	5.48264e-05	0.000130781	1.22654
ANO2	1.82453	-1.61751	5.70839	2.13992e-08	8.66114e-08	8.61688
ESCO2	1.8241	0.347367	7.38411	8.13756e-13	6.17957e-12	18.4042
DRP2	1.82346	-4.31154	6.89954	1.8964e-11	1.19865e-10	15.5055
ZNF716	1.82081	-4.34209	4.11757	4.59967e-05	0.000111248	1.39116
FHAD1	1.82064	-1.58899	6.35862	5.24979e-10	2.71178e-09	12.203
CAPN9	1.81883	-2.67279	5.52017	5.89469e-08	2.23765e-07	7.692
H2BC8	1.81623	-0.350778	5.57826	4.32437e-08	1.67464e-07	7.86162
CYP2W1	1.81525	-2.87233	5.48912	6.9488e-08	2.60531e-07	7.54301
DPF1	1.81466	-3.48788	7.47135	4.53936e-13	3.56093e-12	19.1267
DACH2	1.81114	-4.45418	5.43621	9.18153e-08	3.38039e-07	7.30933
SQLE	1.80732	5.8499	7.77317	5.79699e-14	5.14837e-13	20.3762
ZFP41	1.8061	2.81257	9.25566	1.0463e-18	1.65857e-17	31.5589
ADRA2C	1.80587	0.52613	4.21901	2.99981e-05	7.49464e-05	1.52955
HOXB13	1.80374	-4.37848	4.04168	6.29712e-05	0.000148933	1.09616
GHRHR	1.80333	-2.36844	3.54559	0.000435166	0.000892396	-0.780132
HOXA11	1.8023	-4.46155	5.05934	6.26625e-07	2.03172e-06	5.46943
ANKFN1	1.80203	-4.17014	3.51969	0.000478591	0.000973164	-0.796855
CCNE2	1.80189	-0.199615	7.82306	4.1019e-14	3.68965e-13	21.3557
BPIFA2	1.79954	-4.57564	4.86593	1.60661e-06	4.88982e-06	4.5712
ETV4	1.79856	2.50861	3.53455	0.000453203	0.00092609	-1.2257
KIF24	1.79719	0.553221	9.20931	1.50078e-18	2.33316e-17	31.351
CENPH	1.79593	1.63541	9.7072	2.93605e-20	5.54141e-19	35.1735
C20orf144	1.79039	-3.79493	8.08847	6.34443e-15	6.33148e-14	23.2908
OR51E2	1.78996	-4.25124	6.87031	2.28116e-11	1.42789e-10	15.3261
KRTAP5-1	1.78819	-3.34473	5.78044	1.44146e-08	5.97659e-08	9.07481
GINS2	1.78732	2.44724	7.45273	5.14389e-13	4.00612e-12	18.6942
SLC34A3	1.78552	-4.02529	6.62361	1.05918e-10	6.02677e-10	13.8359
PPT2-EGFL8	1.78416	-3.50952	8.467	4.10767e-16	4.75506e-15	25.9602
UCK2	1.78361	3.97604	9.91123	5.64267e-21	1.16291e-19	36.582
SLC6A8	1.78123	3.19261	4.05233	6.02745e-05	0.000142974	0.575062
CELF3	1.77953	-3.84476	8.14076	4.36963e-15	4.45437e-14	23.6548
H2BC18	1.77827	-1.74183	6.5397	1.76802e-10	9.74878e-10	13.2654
ADAMTS18	1.77277	-3.65048	5.16802	3.64334e-07	1.21825e-06	5.9796
CACNA1E	1.76847	-3.32658	4.23075	2.85348e-05	7.1512e-05	1.82101
CCDC154	1.76204	-1.24719	6.93145	1.54899e-11	9.90333e-11	15.6108
TONSL	1.7614	3.47506	9.22108	1.36952e-18	2.14562e-17	31.2135
ADM2	1.76017	3.15234	4.99891	8.43698e-07	2.67993e-06	4.66443
DHPS	1.75816	0.14995	9.83032	1.08803e-20	2.14639e-19	36.2173
FER1L5	1.75801	-3.26096	6.33472	6.0498e-10	3.09726e-09	12.1343
ALKBH6	1.75651	-0.479707	10.6355	1.3745e-23	3.75936e-22	42.8052
ZBTB12	1.75595	0.817389	8.57175	1.89679e-16	2.27741e-15	26.5769
OSBPL3	1.75331	2.57773	8.52575	2.66532e-16	3.14173e-15	26.1151
FOXF2	1.75322	-2.54192	5.83378	1.07312e-08	4.55471e-08	9.32457
ASIC3	1.75245	-0.0970423	7.25138	1.95866e-12	1.41926e-11	17.5691
CRHR2	1.75064	-2.20964	6.88548	2.0728e-11	1.30608e-10	15.369
KNTC1	1.75061	3.04425	7.91782	2.11736e-14	1.97616e-13	21.7552
SPDL1	1.74926	2.31211	10.9531	9.10013e-25	2.83492e-23	45.3823
FKBP2	1.74731	-3.3577	8.3311	1.1085e-15	1.21274e-14	24.9891
EXTL1	1.74724	-3.20172	6.03822	3.39485e-09	1.5581e-08	10.4642
C12orf56	1.7433	-4.02905	3.9567	8.90006e-05	0.000205583	0.76849
HROB	1.74287	1.00829	8.2871	1.52511e-15	1.64514e-14	24.5186
BGLAP	1.74242	-2.83625	7.02779	8.37188e-12	5.5277e-11	16.2739
BPIFB4	1.74145	-4.19587	5.00083	8.35799e-07	2.65602e-06	5.19289
DIRAS1	1.73999	-2.13369	4.13276	4.31691e-05	0.000105007	1.36401
KIFC2	1.73635	2.80074	7.33275	1.14473e-12	8.5363e-12	17.8646
RPS6KL1	1.73492	1.68495	6.05097	3.15643e-09	1.45654e-08	10.2493
PCDHGA1	1.73261	-1.90622	5.11051	4.85999e-07	1.60249e-06	5.62291
ACTG2	1.72848	1.71057	5.68005	2.49701e-08	9.99859e-08	8.23647
RASGRF1	1.72632	-1.74785	4.53006	7.66687e-06	2.0927e-05	2.97767
POPDC3	1.72481	-4.23326	3.79876	0.000166571	0.000367158	0.184602
FOXD2	1.72353	0.248567	6.45414	2.9654e-10	1.59403e-09	12.6504
OGFOD2	1.72291	-2.73805	8.53705	2.45195e-16	2.90081e-15	26.4521
CRIP3	1.72102	1.495	5.17428	3.53029e-07	1.18265e-06	5.69525
YJEFN3	1.71918	-0.170204	7.49198	3.95132e-13	3.13329e-12	19.1356
DUSP13	1.71886	-4.3827	4.95932	1.02353e-06	3.20154e-06	5.00037
MESP1	1.71807	0.802601	7.24526	2.03904e-12	1.47221e-11	17.476
KCNJ5	1.71557	1.24671	6.08424	2.60863e-09	1.21945e-08	10.4678
DMBT1	1.71469	-3.30006	3.55178	0.000425343	0.000873141	-0.711976
KIF5A	1.71215	-3.53268	5.46667	7.82288e-08	2.90536e-07	7.45081
NKX3-2	1.71006	-4.40348	5.18826	3.28992e-07	1.10973e-06	6.08557
AJM1	1.7089	1.76854	8.77481	4.16417e-17	5.45432e-16	28.0086
CCDC180	1.70884	-2.00526	6.56145	1.5489e-10	8.61881e-10	13.4045
TGM3	1.70606	-2.24066	5.16115	3.77157e-07	1.25956e-06	5.8851
PSCA	1.70595	-3.80633	5.23094	2.65028e-07	9.08211e-07	6.28664
TACC3	1.70579	4.28602	8.02493	9.95867e-15	9.70429e-14	22.3277
XAGE5	1.70279	-4.63161	3.75601	0.000196642	0.000428003	0.0321901
NUDT17	1.70236	0.0328713	9.02933	6.02108e-18	8.62131e-17	30.0045
ANO4	1.70227	-3.19002	5.73112	1.88996e-08	7.70548e-08	8.80578
ARFGEF3	1.70097	1.16842	3.71868	0.000227033	0.000487899	-0.442766
PDGFA	1.69949	3.88915	6.09569	2.44252e-09	1.14712e-08	10.2204
KCNN1	1.69819	-2.83059	5.39194	1.15722e-07	4.19018e-07	7.04734
UBE2S	1.69776	3.4009	7.7715	5.86435e-14	5.19676e-13	20.7061
BRINP3	1.69749	-4.55712	4.37896	1.50243e-05	3.92499e-05	2.44793
MDFI	1.69571	0.178	5.20352	3.04572e-07	1.03341e-06	5.93678
TPBGL	1.69479	-1.6544	5.25988	2.28702e-07	7.89762e-07	6.33099
TOMM40L	1.69247	3.83306	11.2295	8.27763e-26	2.91651e-24	47.6149
TRAM1L1	1.68936	-2.01222	4.26173	2.49916e-05	6.31652e-05	1.86994
MSX1	1.68857	0.351934	7.71422	8.70561e-14	7.54471e-13	20.5875
BRSK1	1.68628	0.115724	8.84132	2.52114e-17	3.37624e-16	28.5936
IL17D	1.68595	-0.68027	4.74671	2.82757e-06	8.28704e-06	3.85924
CHST6	1.68524	-3.54532	5.86295	9.12372e-09	3.92193e-08	9.5196
TIGD1	1.68168	1.10255	9.2656	9.68325e-19	1.53949e-17	31.7531
TBC1D16	1.68131	5.09598	12.1069	3.34609e-29	1.65125e-27	55.2082
CA8	1.67991	-2.37416	5.26481	2.23011e-07	7.71102e-07	6.39417
MYMX	1.67949	-3.20911	5.10767	4.92941e-07	1.62272e-06	5.67418
DLX1	1.67933	-4.2937	4.94407	1.10226e-06	3.43115e-06	4.92922
JRK	1.67877	2.71538	9.94119	4.4214e-21	9.18252e-20	36.9559
FAM81A	1.6786	-0.913146	6.66384	8.27027e-11	4.78685e-10	13.958
KIAA1614	1.67733	-6.20829e-05	8.40465	6.48642e-16	7.30435e-15	25.4089
GPR35	1.67693	0.36919	4.44887	1.10314e-05	2.94237e-05	2.48351
C19orf67	1.67609	-4.13375	6.49534	2.31318e-10	1.2581e-09	13.0798
GAP43	1.67176	-3.74331	5.38417	1.20502e-07	4.35314e-07	7.04041
NMB	1.67077	1.40724	6.92173	1.64751e-11	1.04917e-10	15.3872
CEP131	1.66768	3.38337	10.3078	2.15659e-22	5.171e-21	39.8737
SOX11	1.66738	-4.11928	4.99058	8.7878e-07	2.78384e-06	5.14388
GPSM2	1.6662	1.40903	8.86938	2.03868e-17	2.76455e-16	28.7314
SPRED3	1.6622	-1.63034	7.89995	2.39964e-14	2.21909e-13	21.9371
COL4A1	1.66173	7.22442	10.0169	2.38264e-21	5.11967e-20	37.1155
CALML6	1.6611	-1.99711	5.61013	3.64431e-08	1.42773e-07	8.11749
AARSD1	1.66073	-1.3657	9.01356	6.79506e-18	9.67801e-17	29.9322
FGF17	1.65794	-3.28041	4.91526	1.26729e-06	3.91693e-06	4.77391
LIN37	1.65769	-0.806408	9.99217	2.9164e-21	6.19236e-20	37.5367
ZBED2	1.65753	-3.39904	4.65816	4.27073e-06	1.21418e-05	3.62041
CKMT1A	1.6548	-3.99071	4.15035	4.01007e-05	9.81653e-05	1.51646
NTM	1.65369	-1.10363	4.00748	7.24322e-05	0.000169815	0.804647
TREM2	1.65298	1.39118	5.42214	9.8842e-08	3.62009e-07	6.92763
FBXL18	1.65258	1.9866	10.8228	2.78553e-24	8.17274e-23	44.2919
THEM5	1.65114	1.20463	7.22521	2.32567e-12	1.66501e-11	17.3162
UBD	1.64788	-4.23656	6.65254	8.86625e-11	5.10616e-10	14.0094
AL357556.3	1.64498	-2.32967	8.65203	1.04454e-16	1.29064e-15	27.2775
LRRC10B	1.64413	-1.79932	6.96447	1.25533e-11	8.08998e-11	15.8357
SLCO6A1	1.64395	-4.72804	4.41854	1.26198e-05	3.33899e-05	2.61391
RGS9BP	1.6436	-4.31728	6.63378	9.95048e-11	5.68393e-10	13.898
PAGE2B	1.64277	-4.3523	3.65997	0.000283907	0.000600289	-0.311291
ATAD5	1.64245	1.07944	9.22045	1.37631e-18	2.15417e-17	31.4057
DRC1	1.64161	-3.51066	5.84309	1.01907e-08	4.34088e-08	9.41162
CST2	1.64137	-3.47319	4.40816	1.32123e-05	3.48891e-05	2.55071
FABP5	1.64097	1.18787	7.08774	5.69028e-12	3.85168e-11	16.4421
RNF31	1.64096	-2.36976	9.28939	8.04237e-19	1.29392e-17	32.0454
CAMK2N2	1.63946	0.870277	4.48902	9.22107e-06	2.48853e-05	2.61346
FAM171A2	1.63802	-0.5437	6.6472	9.16241e-11	5.26357e-10	13.8354
STRA8	1.63691	-4.37003	5.16633	3.67446e-07	1.22814e-06	5.97961
RASGRF2	1.63389	2.00347	8.07928	6.77305e-15	6.72595e-14	22.9785
TARBP1	1.63284	4.55334	10.3445	1.58798e-22	3.86504e-21	40.0231
ZNF695	1.63156	-4.46317	5.04684	6.66557e-07	2.15284e-06	5.41051
PABPC1L	1.63117	3.88918	7.06132	6.7479e-12	4.51642e-11	15.9712
CABP1	1.63059	-2.58826	6.55856	1.57633e-10	8.75936e-10	13.4098
MAMSTR	1.63012	-0.298457	7.46244	4.81935e-13	3.76792e-12	18.9452
H2BC9	1.62911	-3.80017	5.19727	3.14358e-07	1.06482e-06	6.12221
HSF4	1.62766	2.69139	6.99139	1.05711e-11	6.89236e-11	15.6951
AMT	1.62723	-3.05227	8.17041	3.53424e-15	3.65356e-14	23.8501
ATP8A2	1.6272	-2.75829	5.59836	3.88251e-08	1.5159e-07	8.08979
POU5F1	1.62588	-0.0464105	6.05726	3.04483e-09	1.40786e-08	10.4021
SMKR1	1.62413	-3.2402	4.82018	1.99861e-06	5.9936e-06	4.33615
CYP27B1	1.62092	-0.783915	6.39907	4.12512e-10	2.16408e-09	12.3872
CAPN8	1.62033	-1.06896	4.908	1.3125e-06	4.04349e-06	4.61542
TAS2R4	1.6196	-2.69743	7.63164	1.53297e-13	1.28707e-12	20.1615
LYG2	1.61696	-3.85878	6.08889	2.53989e-09	1.18904e-08	10.7589
DYNC1I1	1.61517	-0.0706686	3.98601	7.90453e-05	0.000184116	0.6472
TEN1-CDK3	1.61509	-1.97202	7.16394	3.47087e-12	2.41732e-11	17.0944
ACBD7	1.61509	-0.830474	6.59707	1.24619e-10	7.01665e-10	13.5534
AFF2	1.61444	-3.0136	3.76984	0.000186399	0.000407522	0.0374136
HSPB1	1.6143	8.59321	11.4692	1.008e-26	3.93851e-25	49.4405
ARTN	1.61406	-2.01549	7.04558	7.46715e-12	4.96078e-11	16.3491
MSTO1	1.61387	3.07062	10.3092	2.13183e-22	5.11925e-21	39.9146
H2BC17	1.61233	-3.17175	5.729	1.91205e-08	7.79162e-08	8.79151
TBCE	1.61037	-0.941851	8.63476	1.18799e-16	1.46228e-15	27.111
CCER2	1.60976	-1.81722	5.82681	1.11549e-08	4.71716e-08	9.24844
MCM6	1.60836	4.50414	8.99608	7.76799e-18	1.09574e-16	29.3419
SRRM3	1.60678	-0.579133	4.03862	6.37685e-05	0.000150686	0.886235
TNFRSF18	1.60596	-0.312218	5.9971	4.28985e-09	1.93205e-08	10.0861
UNC5A	1.60556	-2.14329	5.21455	2.8802e-07	9.81166e-07	6.13123
ATP6V1FNB	1.6054	-2.78395	7.08174	5.91493e-12	3.99202e-11	16.6055
BRSK2	1.6045	-2.28243	4.11883	4.57557e-05	0.000110732	1.31229
HOXB9	1.60441	-4.52264	4.60137	5.54487e-06	1.54752e-05	3.39242
MAGEA8	1.60383	-4.58061	3.85903	0.000131463	0.000295134	0.407831
DDIAS	1.60024	0.598123	8.6055	1.47678e-16	1.80399e-15	26.8296
GOLGA8B	1.59745	3.73517	7.04226	7.6286e-12	5.06387e-11	15.8743
GOLGA8A	1.5969	1.75187	5.60612	3.72389e-08	1.45749e-07	7.83495
PRDM9	1.59452	-4.50588	5.10687	4.94888e-07	1.6288e-06	5.69543
INHA	1.59402	-2.79896	3.60992	0.000342709	0.000713402	-0.543496
AC000093.1	1.59384	-4.64793	6.78201	3.97167e-11	2.40943e-10	14.7896
OTUB2	1.59314	0.624813	8.16572	3.65484e-15	3.76616e-14	23.677
RGS20	1.59213	-3.7533	5.58527	4.16487e-08	1.61792e-07	8.06081
DCST2	1.58855	0.0221344	6.47459	2.62193e-10	1.41885e-09	12.7797
CCL26	1.58793	-3.42208	4.84099	1.81002e-06	5.45745e-06	4.43689
RHBDL3	1.5878	-2.15579	3.57396	0.000391829	0.00080825	-0.706887
FAM189B	1.58734	4.56849	11.927	1.70127e-28	7.73336e-27	53.65
DRGX	1.58686	-4.57838	4.29702	2.14681e-05	5.48151e-05	2.11084
KPNA7	1.5844	-0.752911	4.96776	9.82326e-07	3.08268e-06	4.87
HAPLN1	1.58379	-4.26098	4.26788	2.4341e-05	6.1653e-05	1.99021
HOXA3	1.58325	-0.626607	4.33944	1.78591e-05	4.62068e-05	2.09532
GNAL	1.58325	1.01602	5.36514	1.33031e-07	4.77048e-07	6.66704
HDAC11	1.58129	4.10601	9.29695	7.58066e-19	1.22452e-17	31.6966
CBR3	1.58031	-2.2759	5.90727	7.12125e-09	3.10583e-08	9.70287
NR0B1	1.5792	-4.62717	3.7406	0.000208694	0.000451615	-0.0231701
DUOX1	1.57691	0.720092	5.86064	9.24237e-09	3.96766e-08	9.2657
GAREM2	1.57631	0.291627	5.8545	9.56382e-09	4.09367e-08	9.26427
DNMT3B	1.57584	0.921662	7.99351	1.24343e-14	1.19864e-13	22.4551
CHTF18	1.57583	2.91462	8.63846	1.15572e-16	1.42366e-15	26.8858
GNGT1	1.5749	-4.65371	4.11633	4.62359e-05	0.00011176	1.38823
STRC	1.57337	-4.23271	4.70428	3.44801e-06	9.94519e-06	3.84196
ARID3A	1.5722	2.89016	4.6333	4.78939e-06	1.34938e-05	3.00962
KCNJ6	1.57193	-3.70157	3.75529	0.000197195	0.000429148	0.0161102
PLXNC1	1.57176	3.09431	5.41552	1.02323e-07	3.7357e-07	6.69169
KIAA1841	1.56947	1.57787	10.997	6.22924e-25	1.99052e-23	45.7917
H4C12	1.56776	-2.8606	5.4667	7.82161e-08	2.90536e-07	7.42037
KISS1R	1.56774	-4.37658	4.20066	3.24302e-05	8.05984e-05	1.72058
MNS1	1.56228	0.457487	4.71682	3.25221e-06	9.42716e-06	3.63611
DCAF8L1	1.56205	-4.82215	3.92952	9.92899e-05	0.000227915	0.671862
PCDHB2	1.56199	-2.48632	4.22365	2.94112e-05	7.3594e-05	1.73904
TP53I3	1.56188	3.94839	6.67396	7.76988e-11	4.51504e-10	13.5571
DTNA	1.56187	3.20824	4.21528	3.0479e-05	7.60643e-05	1.20918
LOXL2	1.56153	3.36965	8.77125	4.27718e-17	5.58873e-16	27.8107
DBF4B	1.56088	1.81301	10.3912	1.0755e-22	2.65372e-21	40.6873
CPT1B	1.56049	-2.69247	7.03666	7.90791e-12	5.23635e-11	16.3184
EML6	1.55966	0.534648	5.8095	1.22774e-08	5.16075e-08	9.00569
RFC4	1.55946	3.53515	8.82158	2.92693e-17	3.8938e-16	28.164
TSPO2	1.55827	-1.41492	5.21469	2.87816e-07	9.80679e-07	6.0898
ADAM11	1.55814	-1.4869	5.77386	1.49465e-08	6.18918e-08	8.94318
OTOG	1.55778	-4.56627	3.92814	9.98406e-05	0.000228927	0.665211
OIP5	1.55677	-1.19689	7.49602	3.84525e-13	3.05519e-12	19.2052
H2BC7	1.55543	-3.48704	5.20211	3.06747e-07	1.04013e-06	6.13447
CTXN1	1.55511	-1.82263	5.39471	1.14065e-07	4.13447e-07	7.00222
ZNF681	1.55405	-0.412627	5.14349	4.12115e-07	1.3712e-06	5.67751
ZNF300	1.55292	0.336577	5.51835	5.95216e-08	2.25681e-07	7.49077
ERC2	1.55257	-4.02468	4.68311	3.80481e-06	1.08939e-05	3.74491
SLC4A11	1.55136	-0.853341	4.75636	2.70226e-06	7.9472e-06	3.90429
BOLA2B	1.54991	-1.56457	6.86633	2.33926e-11	1.46164e-10	15.2163
DMC1	1.5486	-2.40824	5.20297	3.05417e-07	1.03606e-06	6.08736
CABP7	1.54848	-3.66064	6.42054	3.62812e-10	1.92272e-09	12.6361
ZNF692	1.54736	3.99474	9.71715	2.71032e-20	5.13339e-19	35.0051
ITGA2	1.54705	2.16151	5.07438	5.81647e-07	1.89464e-06	5.12185
GABRG2	1.54624	-4.65029	3.92972	9.92071e-05	0.000227757	0.671649
PPEF1	1.546	-3.57055	5.36846	1.30752e-07	4.69398e-07	6.95509
AL031777.2	1.54554	-4.11933	5.74674	1.73492e-08	7.12557e-08	8.9088
FAAP24	1.54552	0.952075	10.4872	4.80658e-23	1.23509e-21	41.527
STX1A	1.54511	0.49847	9.43374	2.58933e-19	4.43096e-18	33.0758
ZHX1-C8orf76	1.54439	-3.70577	6.77677	4.10392e-11	2.48406e-10	14.75
PABPC4L	1.54434	-1.6833	7.70627	9.19478e-14	7.93455e-13	20.623
FANCE	1.54355	1.41749	8.26924	1.73542e-15	1.86076e-14	24.3549
ANKS1B	1.54331	-1.37479	4.05968	5.84773e-05	0.000138997	1.01967
PRRT2	1.54289	-1.50958	8.03787	9.08729e-15	8.89276e-14	22.8803
BNIPL	1.54216	-0.797847	7.11393	4.80324e-12	3.28571e-11	16.7216
ADAMDEC1	1.54197	-1.37528	3.9607	8.75762e-05	0.000202641	0.640515
NUDT1	1.54	2.83459	7.82932	3.92735e-14	3.53856e-13	21.1581
BMP8A	1.53973	-0.177473	6.92571	1.60645e-11	1.02456e-10	15.5082
MEX3A	1.53937	1.86929	6.00728	4.04899e-09	1.83432e-08	9.96441
SLC6A17	1.53672	-3.74434	5.49682	6.67178e-08	2.50845e-07	7.60629
ZNF385D	1.53551	-0.87491	3.52763	0.000464867	0.000947644	-0.956708
ADGRB2	1.53545	-1.76547	5.15907	3.81111e-07	1.27192e-06	5.83752
DLX6	1.53522	-4.67564	3.83821	0.000142716	0.000318226	0.331677
PLEKHN1	1.53485	-1.06477	5.1224	4.57987e-07	1.51383e-06	5.62087
XRCC3	1.53297	2.44542	9.83423	1.05409e-20	2.08966e-19	36.1108
AKR1C3	1.53101	8.07916	10.6892	8.71136e-24	2.44905e-22	42.7052
CENPO	1.53042	1.70678	8.1237	4.93575e-15	4.99675e-14	23.3035
KREMEN2	1.52955	-2.82017	5.27466	2.12055e-07	7.36056e-07	6.45809
SOCS7	1.52881	2.81259	9.78888	1.52093e-20	2.96775e-19	35.711
PSMC3IP	1.5283	-0.12697	8.50371	3.13558e-16	3.66925e-15	26.1215
SOSTDC1	1.52824	-2.91409	3.79202	0.000171004	0.000376107	0.109179
LINGO1	1.52706	1.5078	4.78861	2.32116e-06	6.89679e-06	3.86377
RAB11FIP4	1.52606	4.64451	7.03175	8.16151e-12	5.39764e-11	15.6454
GPSM1	1.52569	2.76537	4.85175	1.71944e-06	5.20672e-06	4.01104
PRDM12	1.52389	-3.17964	5.54241	5.23724e-08	2.00696e-07	7.81964
PLK5	1.52292	-3.61021	5.17792	3.46614e-07	1.16406e-06	6.02187
SLC6A9	1.52089	1.29184	5.36988	1.29794e-07	4.66062e-07	6.66053
SPNS1	1.52068	-2.28414	7.76752	6.028e-14	5.33007e-13	21.0566
DET1	1.51935	-1.49591	7.85729	3.23253e-14	2.93382e-13	21.6381
MEOX2	1.51874	-0.873637	4.7194	3.21331e-06	9.32443e-06	3.74214
VGF	1.5175	-3.27595	4.21678	3.0284e-05	7.56257e-05	1.75512
SNCG	1.51621	2.39142	3.88554	0.000118352	0.000267974	0.0271228
ZNF517	1.51432	3.52572	8.24549	2.05999e-15	2.19419e-14	23.9668
ARHGAP33	1.51236	1.98938	8.73942	5.43323e-17	6.96394e-16	27.7178
SPDYA	1.51212	-3.01663	7.64651	1.38494e-13	1.16948e-12	20.2672
SHISA2	1.51152	-2.78606	4.56827	6.4483e-06	1.77965e-05	3.1926
DLK2	1.51097	-0.108891	7.18171	3.09109e-12	2.17062e-11	17.1134
PADI3	1.51066	-4.56184	4.088	5.20155e-05	0.000124462	1.27699
FAM222A	1.51028	3.29844	6.28996	7.88172e-10	3.96222e-09	11.382
KCNN3	1.50857	1.2433	7.68931	1.03308e-13	8.87218e-13	20.356
STK39	1.50836	2.63295	4.91989	1.23924e-06	3.83317e-06	4.33547
JAG2	1.50703	2.99043	6.92689	1.59445e-11	1.01738e-10	15.2383
IZUMO1	1.50579	-2.84984	6.04902	3.19167e-09	1.47028e-08	10.5032
SLC22A8	1.50577	-4.69254	4.12605	4.43975e-05	0.000107687	1.42664
RNF183	1.50545	-3.74443	4.56279	6.61082e-06	1.82108e-05	3.2136
H3C8	1.50488	-4.18441	4.13633	4.25287e-05	0.000103607	1.46305
MMP9	1.50103	1.88267	3.66473	0.000278833	0.000590257	-0.72396
LRRC69	1.50051	-1.52796	7.01283	9.21511e-12	6.0498e-11	16.121
SPATS2	1.50028	3.75122	10.9251	1.15768e-24	3.53148e-23	44.9901
SPATC1	1.49934	-2.11329	7.08284	5.87304e-12	3.97039e-11	16.5844
PAX6	1.49907	-4.39696	4.06852	5.63823e-05	0.000134333	1.20024
TMEM266	1.49904	-0.448149	6.43747	3.2778e-10	1.75261e-09	12.5856
CCDC34	1.4981	2.99051	7.47186	4.52383e-13	3.55064e-12	18.7307
LIN9	1.49799	1.59993	8.98079	8.7316e-18	1.22417e-16	29.5464
C19orf81	1.49769	-4.50145	4.12847	4.39506e-05	0.000106667	1.43509
B3GNT5	1.49762	1.80622	4.31064	2.02399e-05	5.19171e-05	1.76301
PAFAH1B3	1.49662	2.87221	5.42995	9.48768e-08	3.48515e-07	6.78409
TYMS	1.49651	1.14234	6.81417	3.24756e-11	1.99413e-10	14.7297
NOL12	1.49468	0.0710453	9.55821	9.65933e-20	1.72235e-18	34.0629
COL4A2	1.49289	7.29617	9.04398	5.38082e-18	7.78049e-17	29.4685
ANKRD13B	1.4927	0.590026	7.74995	6.80586e-14	5.96557e-13	20.8055
TPM2	1.49255	4.73654	6.91123	1.76104e-11	1.11706e-10	14.8729
IQCC	1.4914	0.422538	9.45635	2.16602e-19	3.7343e-18	33.2534
KCNH6	1.49132	-3.82889	3.56504	0.000404995	0.000832961	-0.65094
MMP10	1.49054	-3.09077	3.65209	0.000292481	0.000616641	-0.384418
MAPK12	1.48816	2.35091	4.93826	1.13376e-06	3.52447e-06	4.46087
L3MBTL1	1.48816	-0.300665	8.34407	1.00879e-15	1.11195e-14	24.9826
NRG2	1.48549	-1.28117	4.25695	2.55102e-05	6.44122e-05	1.79583
CHRNA5	1.48539	-3.29587	5.41195	1.04252e-07	3.80183e-07	7.16031
FABP6	1.48199	-4.36762	4.02799	6.66077e-05	0.000157161	1.04337
SORT1	1.48108	5.22234	7.58287	2.13676e-13	1.75297e-12	19.1367
GINS4	1.48065	0.395509	6.56411	1.52396e-10	8.48885e-10	13.2741
KLHL38	1.47934	-4.15654	5.30446	1.81995e-07	6.37752e-07	6.64998
FEN1	1.47894	4.42015	9.27741	8.83091e-19	1.41233e-17	31.4844
ARHGAP22	1.47842	0.168434	7.81113	4.45639e-14	3.99738e-13	21.2462
ZNF775	1.47703	0.938777	9.45891	2.12272e-19	3.66748e-18	33.2491
FZD10	1.47622	-3.43849	4.56661	6.49687e-06	1.79214e-05	3.21767
AXDND1	1.4717	-3.70302	5.63932	3.11366e-08	1.2324e-07	8.33698
LAMB4	1.47165	-2.97436	6.0187	3.7942e-09	1.72714e-08	10.339
DNM3	1.47041	0.236888	8.86116	2.16959e-17	2.93222e-16	28.7286
CDH9	1.46839	-4.89063	3.63155	0.000316021	0.000662806	-0.407529
RBP7	1.46823	2.72516	4.69198	3.65122e-06	1.04765e-05	3.29753
MPP3	1.46765	0.341229	6.01746	3.82113e-09	1.73815e-08	10.1456
ACRV1	1.4643	-3.85586	5.92465	6.45916e-09	2.83855e-08	9.85629
POU3F2	1.46429	-4.24085	4.70434	3.44709e-06	9.94519e-06	3.84158
FHDC1	1.46346	-0.606567	5.64817	2.96818e-08	1.17713e-07	8.22288
HES5	1.463	-3.34844	5.41206	1.04193e-07	3.80139e-07	7.1637
CCDC188	1.46221	-2.67624	7.67686	1.12511e-13	9.58602e-13	20.4591
FOXC2	1.46117	-2.06794	5.87736	8.4191e-09	3.6326e-08	9.52501
SNX15	1.46058	-2.33031	6.50115	2.23341e-10	1.21676e-09	13.0538
H2BC6	1.45997	-2.1186	6.10245	2.3494e-09	1.10628e-08	10.7622
FEZF1	1.45701	-4.74452	4.48885	9.2285e-06	2.48989e-05	2.91049
CGREF1	1.45648	3.2678	3.86152	0.000130175	0.000292567	-0.194678
H2BC11	1.45577	-0.438527	4.20951	3.12354e-05	7.78209e-05	1.54592
MSH4	1.45363	-3.93925	5.53074	5.57275e-08	2.12595e-07	7.78249
HMGA1	1.45327	5.80205	8.05773	7.89322e-15	7.7619e-14	22.3143
DNAH8	1.45321	-3.3421	4.53448	7.51539e-06	2.05378e-05	3.07422
B3GNT4	1.45226	-2.93078	5.75377	1.66923e-08	6.87676e-08	8.90675
RNF224	1.45217	-4.44133	5.79123	1.35817e-08	5.66913e-08	9.14731
CDX1	1.45108	-3.8101	5.21837	2.82495e-07	9.6397e-07	6.2221
EFNA4	1.45046	2.68936	7.76082	6.3137e-14	5.57049e-13	20.6988
CHRND	1.45003	-4.67314	4.347	1.72802e-05	4.47953e-05	2.31647
JCAD	1.44763	3.91239	6.63001	1.0184e-10	5.8091e-10	13.2807
POLE2	1.44368	1.63337	7.00127	9.92342e-12	6.49105e-11	15.8477
GGN	1.44358	-3.45801	6.7238	5.70718e-11	3.3884e-10	14.4208
VARS2	1.44319	-2.90331	6.58333	1.35536e-10	7.59954e-10	13.5619
PROCA1	1.44256	0.0443633	7.65745	1.28507e-13	1.08914e-12	20.213
H3C6	1.44218	1.01573	5.07605	5.76859e-07	1.88018e-06	5.24484
ELAVL2	1.44165	-4.26253	5.53602	5.41843e-08	2.07099e-07	7.81436
WDR97	1.44162	0.380265	6.52906	1.88602e-10	1.03696e-09	13.0711
RPS10	1.44123	-0.668887	7.62163	1.6413e-13	1.37019e-12	20.0109
TMEM253	1.44089	-4.08511	6.48027	2.53358e-10	1.3738e-09	12.9899
ANKRD65	1.44083	1.24501	3.67314	0.000270082	0.000573085	-0.627277
TIGD5	1.43965	3.12542	8.00882	1.11602e-14	1.08228e-13	22.3482
CHML	1.43806	3.15881	6.11999	2.12353e-09	1.00609e-08	10.424
CHD1L	1.43756	-2.17823	6.23985	1.058e-09	5.22109e-09	11.5374
CDX2	1.43674	-4.00426	4.13241	4.32326e-05	0.000105114	1.44352
RHOF	1.43605	-2.19565	6.19221	1.39738e-09	6.78795e-09	11.268
RHBDL1	1.43329	0.574161	6.12969	2.00797e-09	9.54419e-09	10.7533
MCM4	1.4332	5.11242	8.55792	2.10126e-16	2.50613e-15	25.9706
INPP5J	1.43291	-0.913415	5.1788	3.45074e-07	1.15937e-06	5.87505
KMT5C	1.43152	2.75913	9.59797	7.03737e-20	1.28174e-18	34.1981
CLDN18	1.42933	-3.80677	3.89573	0.000113648	0.000257792	0.529857
UPK1A	1.42869	-3.17138	4.05045	6.0743e-05	0.000144064	1.08962
GRM2	1.42793	-2.27635	5.36725	1.31576e-07	4.72148e-07	6.88368
KIAA1522	1.42721	5.83127	9.98618	3.06283e-21	6.47823e-20	36.9082
NKPD1	1.42711	-3.8206	5.09159	5.34e-07	1.74897e-06	5.61215
GCM1	1.42664	-4.52047	4.89958	1.36682e-06	4.20043e-06	4.72528
RPL10L	1.42493	-4.68067	4.05258	6.02115e-05	0.000142845	1.14024
KAT2A	1.42442	5.38361	11.6917	1.40031e-27	5.8239e-26	51.4378
SLC6A7	1.423	-4.17049	4.44576	1.11849e-05	2.97988e-05	2.72326
RDH8	1.42232	-4.68779	4.04627	6.17951e-05	0.000146344	1.1159
SBK3	1.42036	-3.86994	4.43945	1.15031e-05	3.05858e-05	2.69
PKN3	1.41894	2.87988	7.82837	3.95331e-14	3.55997e-13	21.1325
RHPN1	1.41884	2.08079	5.87945	8.32113e-09	3.59321e-08	9.23538
TRAF5	1.41851	2.32566	7.7164	8.57596e-14	7.43634e-13	20.4356
SPSB2	1.41798	2.89626	8.09752	5.94869e-15	5.96236e-14	22.9942
CEP152	1.41755	0.894155	9.29226	7.86354e-19	1.2676e-17	31.9583
TMEM178B	1.4161	-0.981102	3.58086	0.000381921	0.000789527	-0.772711
DNAH12	1.41587	-1.87216	3.98156	8.04843e-05	0.000187197	0.746033
PPFIA4	1.41271	-2.22464	4.27834	2.32699e-05	5.91629e-05	1.93755
MTMR11	1.41265	2.74802	4.70907	3.37202e-06	9.74816e-06	3.3525
PODXL	1.41175	4.79765	7.37154	8.84822e-13	6.69717e-12	17.7906
INKA1	1.41077	0.144595	8.36493	8.66727e-16	9.61924e-15	25.1089
TSSK6	1.41058	0.560803	8.4775	3.80271e-16	4.4147e-15	25.8951
GINS3	1.4105	1.33416	8.84414	2.46807e-17	3.30791e-16	28.5367
MYCBPAP	1.40883	-3.29071	5.96612	5.11278e-09	2.27474e-08	10.0624
H3C10	1.40847	0.711116	4.25486	2.57391e-05	6.49596e-05	1.63521
CHAF1A	1.40709	3.59577	9.1485	2.40451e-18	3.6502e-17	30.6051
VSX1	1.40604	-3.09804	3.94972	9.15442e-05	0.000211126	0.699413
CCDC163	1.4053	0.711336	8.13664	4.50008e-15	4.5729e-14	23.4585
ATAD2	1.40314	5.06274	7.62904	1.56044e-13	1.30878e-12	19.4566
ATP2A1	1.40247	-0.944528	6.39974	4.10872e-10	2.15758e-09	12.3902
HCN3	1.40113	2.22037	6.87922	2.15638e-11	1.35452e-10	15.0246
MTHFD1L	1.3986	3.11849	7.22579	2.31687e-12	1.65945e-11	17.1027
RGS17	1.39729	-2.07017	6.5741	1.43395e-10	8.02344e-10	13.4697
FOXD4	1.39655	-3.16472	5.42641	9.66543e-08	3.5456e-07	7.22472
ANXA2R	1.39508	0.613881	7.20015	2.74041e-12	1.93957e-11	17.1845
MCM3	1.3948	5.776	10.2086	4.91414e-22	1.141e-20	38.7251
H1-4	1.39455	-2.64732	5.46449	7.91339e-08	2.93559e-07	7.39043
TSACC	1.39422	-0.215164	5.90223	7.32556e-09	3.18976e-08	9.55126
ZNF572	1.39311	0.470674	6.68252	7.36967e-11	4.29485e-10	13.9762
BFSP1	1.39294	-0.244174	7.21858	2.42904e-12	1.73517e-11	17.3508
AC009690.1	1.39196	-3.65556	4.58347	6.01695e-06	1.66946e-05	3.29669
CYB561D1	1.39187	2.05761	8.86621	2.08828e-17	2.82944e-16	28.6455
DCX	1.39171	-3.62928	3.96706	8.53532e-05	0.000197809	0.791723
SYNGR4	1.39135	-3.16047	4.78906	2.31622e-06	6.88338e-06	4.18258
GRIN1	1.39091	-4.14524	4.76356	2.61232e-06	7.70799e-06	4.10345
TNFSF4	1.39	1.04688	6.32475	6.41771e-10	3.27212e-09	11.8253
FLRT1	1.3899	-2.34146	5.56737	4.58381e-08	1.77002e-07	7.90057
ARHGAP39	1.38825	1.59959	7.46715	4.66929e-13	3.65592e-12	18.8383
SYT5	1.3881	-3.43268	4.42631	1.21933e-05	3.22987e-05	2.61767
S100A1	1.38801	-1.93528	5.9384	5.9783e-09	2.64379e-08	9.84692
ZGRF1	1.38777	0.705513	9.32992	5.85682e-19	9.62439e-18	32.2569
GLI4	1.38761	2.76664	7.46459	4.75021e-13	3.71746e-12	18.7044
DLX4	1.38633	-3.48397	3.94748	9.23719e-05	0.000212913	0.709678
PDGFRL	1.38609	-0.098172	6.1522	1.76284e-09	8.45126e-09	10.9223
CNIH2	1.38578	-1.62101	6.18668	1.44304e-09	6.99707e-09	11.207
CCDC170	1.385	1.4974	3.69612	0.000247477	0.000528316	-0.57135
SPARCL1	1.38437	5.64684	4.83637	1.85037e-06	5.57183e-06	3.47397
ENAH	1.38294	5.7899	8.71818	6.37124e-17	8.06374e-16	27.0682
ANKRD52	1.38136	4.66667	10.917	1.24222e-24	3.7822e-23	44.7848
MGAT3	1.38089	-0.630874	6.01995	3.76745e-09	1.71641e-08	10.2197
CDKN2B	1.37923	2.45444	6.46812	2.72623e-10	1.47184e-09	12.519
PCDH17	1.3786	2.24116	7.29887	1.4324e-12	1.05739e-11	17.678
APOBEC3B	1.37849	-0.141441	3.64923	0.000295664	0.000623106	-0.598453
ST6GALNAC5	1.37763	-3.34938	3.88709	0.000117625	0.000266476	0.476066
C1QTNF3	1.37618	1.63797	3.54408	0.000437588	0.000896513	-1.11908
ZMYND10	1.3758	-1.32238	6.11462	2.19034e-09	1.03561e-08	10.7856
PAQR6	1.37481	0.515031	5.8485	9.88848e-09	4.22144e-08	9.2092
BCAT1	1.37478	1.88236	5.96971	5.01017e-09	2.23278e-08	9.74739
KCTD7	1.37394	2.32667	10.9385	1.03225e-24	3.18496e-23	45.2364
BCAS4	1.3739	1.40371	5.83294	1.07815e-08	4.57243e-08	9.05071
KPNA2	1.37115	5.50735	9.55351	1.00274e-19	1.78011e-18	33.4787
ZNF541	1.37042	-0.934556	3.95915	8.81254e-05	0.000203766	0.599019
RELL2	1.3695	-0.54621	7.55843	2.5221e-13	2.0493e-12	19.5803
CRLF2	1.36918	-3.85062	3.68211	0.000261043	0.000555398	-0.245233
ZNF724	1.36907	-2.84845	5.63069	3.2622e-08	1.28584e-07	8.25269
LY6G5B	1.36804	-1.35402	5.97508	4.86006e-09	2.17069e-08	10.0137
UCN2	1.3679	-4.86681	5.42008	9.99091e-08	3.65503e-07	7.23043
FBF1	1.36743	0.917528	8.14	4.3935e-15	4.47588e-14	23.4692
VWF	1.36494	5.64699	6.37428	4.78249e-10	2.48483e-09	11.4988
LAMA4	1.36447	4.2254	8.19715	2.91725e-15	3.04894e-14	23.4984
SMG5	1.36375	6.86478	13.7269	9.11878e-36	7.4318e-34	70.1036
MSS51	1.3632	-0.725668	8.88108	1.86559e-17	2.54266e-16	28.9132
SOGA1	1.36236	3.69158	7.56964	2.33758e-13	1.90705e-12	19.2643
SH2D5	1.36112	-3.5083	4.45349	1.0807e-05	2.8873e-05	2.73434
CLEC18A	1.35952	-4.05531	6.12658	2.04427e-09	9.7082e-09	10.9694
BRICD5	1.35927	-0.0862067	7.43165	5.92404e-13	4.58056e-12	18.7213
TRIM46	1.35765	-1.74192	6.75247	4.7755e-11	2.86583e-10	14.5223
MCM8	1.35764	1.54781	8.08176	6.65482e-15	6.61261e-14	23.0128
RAB6B	1.35693	1.3282	7.58476	2.10947e-13	1.73234e-12	19.6379
CDK3	1.3558	-2.87713	5.89119	7.79251e-09	3.38032e-08	9.63569
FAM162B	1.35481	-0.99364	6.18894	1.4242e-09	6.91198e-09	11.1849
STXBP6	1.3529	2.40511	5.24538	2.46244e-07	8.47801e-07	5.91006
TMEM106C	1.35256	5.65092	9.86717	8.07154e-21	1.63017e-19	35.9564
VWA5B2	1.35061	-2.58468	4.96009	1.01973e-06	3.19087e-06	4.93328
SLC12A5	1.3476	-1.73943	5.26646	2.21131e-07	7.64765e-07	6.35285
CYTL1	1.34694	-2.85758	5.35785	1.38153e-07	4.94099e-07	6.86465
CRYGS	1.34631	0.38356	7.36086	9.4994e-13	7.17322e-12	18.2322
CHKB	1.34592	-2.62054	6.41201	3.81809e-10	2.0148e-09	12.5436
AC073111.3	1.34548	2.43647	5.67495	2.56716e-08	1.02489e-07	8.09936
PTPRN	1.345	-4.41493	5.13166	4.37262e-07	1.44978e-06	5.81301
POLA2	1.34469	1.74117	7.32464	1.20799e-12	8.99972e-12	17.8954
FAM186A	1.34447	-2.08744	5.76756	1.54744e-08	6.39626e-08	8.93497
GDPD3	1.3443	-0.764836	6.9948	1.0343e-11	6.74908e-11	15.9637
CBY2	1.34426	-4.97435	4.34468	1.74561e-05	4.52294e-05	2.3086
QRICH2	1.34425	1.80064	6.37701	4.70553e-10	2.45025e-09	12.0568
AP001453.3	1.34376	-2.81223	6.92947	1.56852e-11	1.00123e-10	15.651
DNA2	1.3421	1.45991	7.83792	3.69941e-14	3.34065e-13	21.3345
PLAC8L1	1.34139	-2.16295	5.611	3.62742e-08	1.42181e-07	8.11711
TMSB15A	1.3401	-3.69685	5.45529	8.30601e-08	3.06925e-07	7.39017
DNAH17	1.34002	-0.483798	7.40306	7.17186e-13	5.48068e-12	18.554
TBC1D31	1.33862	2.26048	9.82839	1.10515e-20	2.17751e-19	36.0689
LVRN	1.33781	-3.75124	4.56174	6.64229e-06	1.8285e-05	3.20498
IRX6	1.33512	-4.79252	4.30802	2.04708e-05	5.24761e-05	2.15711
ARR3	1.33495	-3.30041	6.3832	4.53503e-10	2.36452e-09	12.4041
PACC1	1.33206	1.82652	10.6093	1.7151e-23	4.64371e-22	42.4913
TMEM74B	1.32764	-0.683466	5.1547	3.89576e-07	1.29834e-06	5.74104
CCDC183	1.32751	-1.08463	6.55031	1.6575e-10	9.17254e-10	13.2782
PTPN5	1.32728	-3.91325	4.80369	2.16128e-06	6.45027e-06	4.27813
GJA5	1.32719	1.8867	5.18579	3.33127e-07	1.12203e-06	5.67983
GPAA1	1.32588	7.49025	12.6053	3.49113e-31	2.1021e-29	59.612
OR56A3	1.32579	-4.83669	3.75338	0.000198657	0.000432096	0.0241563
LRRC14	1.32351	4.04071	10.0423	1.93485e-21	4.1966e-20	37.5812
MCAM	1.3232	5.3558	8.43023	5.37937e-16	6.10886e-15	24.9984
ITGA6	1.32315	5.53976	9.44896	2.29631e-19	3.95049e-18	32.6512
MCIDAS	1.3225	-4.86117	4.69547	3.5924e-06	1.03224e-05	3.80682
CNTD1	1.32205	-1.42234	7.98631	1.3082e-14	1.25433e-13	22.514
HSP90AB1	1.32161	9.84702	12.5398	6.3918e-31	3.75071e-29	59.1298
RPL8	1.31988	10.1881	9.55779	9.69222e-20	1.72631e-18	33.6094
NOS2	1.31853	-0.305437	5.07729	5.73318e-07	1.86977e-06	5.34398
TEX45	1.31806	-3.58471	4.30913	2.03727e-05	5.22496e-05	2.13662
ZNF385C	1.3179	-0.673297	4.93023	1.17878e-06	3.65597e-06	4.67621
CNFN	1.31698	-1.57952	4.05493	5.9632e-05	0.000141575	1.00531
CACNA1S	1.31683	-4.22961	5.12645	4.48811e-07	1.48533e-06	5.78542
HOXD1	1.31455	-5.00335	4.98419	9.06653e-07	2.86482e-06	5.11952
BRCA2	1.31417	1.16378	7.20753	2.61125e-12	1.85629e-11	17.1835
FIGNL2	1.31388	-1.20763	4.48745	9.28632e-06	2.50298e-05	2.7394
ALPK3	1.31288	3.06836	3.78446	0.000176112	0.00038655	-0.469098
CHRNB2	1.31282	-3.88165	4.95262	1.05746e-06	3.30063e-06	4.95857
ZBED8	1.3104	1.20336	8.66532	9.46002e-17	1.17248e-15	27.2188
ZCCHC12	1.31026	-4.0835	3.89401	0.00011443	0.000259458	0.529741
BSND	1.30936	-4.58612	4.33461	1.82386e-05	4.71208e-05	2.26505
B3GNTL1	1.30918	1.80462	7.89752	2.44081e-14	2.25336e-13	21.7131
TFAP2E	1.30914	-2.20852	5.80509	1.25806e-08	5.27172e-08	9.13875
MCM5	1.30871	5.49185	9.18626	1.79483e-18	2.76102e-17	30.6186
ZKSCAN3	1.30705	2.52963	7.92088	2.07248e-14	1.93652e-13	21.7974
DDX39A	1.30692	5.4491	10.2311	4.07874e-22	9.49763e-21	38.932
KLHL31	1.30656	-0.407654	6.32237	6.50872e-10	3.31329e-09	11.9091
PFN4	1.30614	-1.26361	5.23724	2.56669e-07	8.81435e-07	6.17786
SLC35E4	1.30464	0.469138	8.06209	7.65313e-15	7.55382e-14	22.947
C18orf54	1.30455	-0.048107	7.43044	5.9725e-13	4.6114e-12	18.7068
TCTEX1D2	1.30363	-2.20645	5.89261	7.73079e-09	3.35534e-08	9.6097
SLC39A1	1.30354	-1.29445	6.86344	2.38225e-11	1.48713e-10	15.1746
NPHS1	1.30353	-4.49186	3.95588	8.92972e-05	0.00020615	0.769094
HOXA9	1.30345	-4.37073	4.7095	3.36513e-06	9.73e-06	3.86531
SOWAHA	1.30226	2.8261	3.75654	0.00019624	0.000427243	-0.530305
H4C4	1.30174	-4.20171	5.32889	1.6048e-07	5.68283e-07	6.77005
KRTAP5-10	1.30018	-3.69723	4.52399	7.87997e-06	2.14615e-05	3.04121
DDX11	1.29998	3.07982	6.76916	4.3035e-11	2.59609e-10	14.2295
PRRX2	1.29909	-3.86914	3.98696	7.87426e-05	0.000183437	0.873556
DHDH	1.29892	-2.16155	4.37484	1.52984e-05	3.99336e-05	2.32743
PODNL1	1.2988	-1.87148	5.83948	1.03969e-08	4.42094e-08	9.30372
BOP1	1.29632	5.78782	8.30104	1.37868e-15	1.49514e-14	24.0222
C9orf50	1.29631	-4.11748	4.96239	1.00836e-06	3.1559e-06	5.00987
ZNF607	1.29589	0.563331	5.27231	2.14619e-07	7.43836e-07	6.2227
ADAMTS14	1.29588	-0.734859	5.20802	2.97717e-07	1.01164e-06	5.99989
TM4SF19	1.29474	-4.06556	4.6773	3.90872e-06	1.11756e-05	3.7174
MAP3K9	1.29401	2.23681	8.39004	7.21684e-16	8.09862e-15	25.129
ZP3	1.29345	0.207011	4.87347	1.54963e-06	4.72354e-06	4.35199
NECAB3	1.29344	5.06468	9.57151	8.68938e-20	1.55974e-18	33.6622
TAC3	1.29213	-4.1175	3.97522	8.25797e-05	0.000191877	0.836169
ESYT3	1.29156	-1.25915	3.75629	0.000196436	0.000427613	-0.140529
TTC13	1.29096	3.67226	10.0864	1.34753e-21	2.98696e-20	37.989
MCM7	1.2906	6.02808	10.0583	1.69689e-21	3.71039e-20	37.4707
MYLK2	1.28995	-3.46699	5.38141	1.22247e-07	4.41227e-07	7.00837
H2BC15	1.28994	0.367268	5.30692	1.79709e-07	6.30475e-07	6.41036
DLG5	1.28992	3.24039	5.47232	7.59349e-08	2.82537e-07	6.91559
TMEM88B	1.28892	-4.96666	4.7853	2.3578e-06	6.99666e-06	4.20804
NCAPD2	1.28863	4.48317	8.08293	6.59949e-15	6.56572e-14	22.6438
BRIP1	1.28841	1.69482	5.74769	1.72591e-08	7.09219e-08	8.55569
ABCC10	1.28763	3.47867	10.2447	3.64447e-22	8.54809e-21	39.3053
PTGES3L	1.28731	-3.31959	5.8237	1.1349e-08	4.79081e-08	9.28982
DBNDD1	1.28728	4.21572	4.54314	7.22678e-06	1.97994e-05	2.37959
LAIR2	1.28654	-3.09941	4.16522	3.76699e-05	9.2594e-05	1.53078
FAM166A	1.28556	-3.02536	4.09552	5.04177e-05	0.000120962	1.25131
CCHCR1	1.28456	4.61728	9.14563	2.45855e-18	3.72522e-17	30.4166
DKKL1	1.28453	-3.06556	4.26991	2.41287e-05	6.1144e-05	1.94689
TMOD4	1.28406	-3.06671	7.21168	2.54126e-12	1.81132e-11	17.4292
SERPINI1	1.28238	1.87399	5.06666	6.04345e-07	1.96421e-06	5.09785
TLCD1	1.27927	2.98779	5.86342	9.10015e-09	3.91285e-08	9.02397
RUSC1	1.2789	4.1147	8.98142	8.68958e-18	1.21934e-16	29.2442
H2BU1	1.27772	-4.14279	3.72994	0.000217426	0.000468877	-0.0685464
TPH1	1.27736	-2.88365	4.9794	9.28147e-07	2.92701e-06	5.03653
DCLK3	1.27708	-2.85719	4.80582	2.13954e-06	6.39248e-06	4.23734
FGD1	1.27675	0.333571	4.48245	9.49657e-06	2.55794e-05	2.60207
VCX3A	1.27591	-5.01089	3.94055	9.49848e-05	0.000218592	0.714622
CKAP2	1.27482	3.12124	7.40303	7.17308e-13	5.48068e-12	18.2337
SPATA45	1.27439	-3.89779	5.0256	7.40083e-07	2.37241e-06	5.29987
INSRR	1.27429	-4.26273	4.10777	4.79142e-05	0.000115554	1.34989
ANKRD23	1.27387	-1.55139	7.37077	8.89352e-13	6.7283e-12	18.3942
H3C3	1.27317	-3.6991	4.80176	2.18118e-06	6.50605e-06	4.26084
CDCA4	1.27314	1.87589	8.38406	7.53881e-16	8.43646e-15	25.1196
RPL36A	1.27217	-0.480609	8.10725	5.55053e-15	5.57714e-14	23.312
EHMT2	1.27204	4.79598	11.0581	3.67284e-25	1.2022e-23	45.9616
GBP2	1.27158	5.99324	7.43848	5.65952e-13	4.38443e-12	18.0778
RHEBL1	1.27137	-0.711205	7.75981	6.35796e-14	5.60035e-13	20.9334
STPG3	1.27063	-1.55308	4.08933	5.1729e-05	0.000123869	1.13433
EGFL8	1.2704	-2.12104	5.88496	8.06883e-09	3.49267e-08	9.56118
CAVIN3	1.27012	0.406189	6.4799	2.5393e-10	1.37644e-09	12.7675
ARL17A	1.2701	-1.59956	7.19023	2.92393e-12	2.06131e-11	17.2337
ZBTB32	1.268	-2.30867	5.62013	3.45338e-08	1.35688e-07	8.16797
CFAP61	1.26768	-4.34566	4.70615	3.41816e-06	9.86919e-06	3.84976
CCT3	1.26637	8.22706	15.3211	1.60752e-42	1.93586e-40	85.6271
H2AX	1.26534	4.32603	7.16645	3.41458e-12	2.38121e-11	16.5135
IL11	1.26529	-3.7467	4.43903	1.15244e-05	3.06374e-05	2.68005
USP49	1.26464	1.56583	9.88712	6.86459e-21	1.40398e-19	36.5859
ZNF219	1.26429	4.21595	8.9161	1.42984e-17	1.96872e-16	28.7319
FBXL22	1.26105	-1.59087	6.79978	3.55391e-11	2.16986e-10	14.7992
OSBP2	1.26035	1.37047	5.1769	3.48394e-07	1.16931e-06	5.68041
ANXA2	1.25951	7.968	8.75371	4.88022e-17	6.3204e-16	27.3155
NPTX1	1.25941	-3.90554	3.60347	0.000351079	0.000730354	-0.522116
PLCB1	1.25909	3.28244	4.65153	4.40352e-06	1.24819e-05	2.99041
OAZ3	1.25703	-0.858071	7.34154	1.07994e-12	8.0755e-12	18.1706
GBA	1.25511	6.01736	11.3757	2.29896e-26	8.62752e-25	48.5923
AMH	1.25444	-2.57271	3.58219	0.000380043	0.000785848	-0.670407
NELFE	1.25189	5.8346	10.8554	2.10769e-24	6.28684e-23	44.1169
KRTAP5-6	1.25038	-1.85117	3.76273	0.000191598	0.00041787	-0.0760813
ZNF738	1.25011	-0.391763	5.59297	3.99652e-08	1.55515e-07	7.90955
WHRN	1.24985	2.56886	6.37338	4.80829e-10	2.4965e-09	11.9389
ZNF233	1.24981	-1.05478	4.96999	9.71734e-07	3.05313e-06	4.88339
IRAK1	1.24945	6.57573	11.2215	8.87435e-26	3.11994e-24	47.2326
NR2C2AP	1.24891	3.16127	9.25467	1.05444e-18	1.66982e-17	31.4622
LZTS1	1.24768	1.79659	6.34525	5.68365e-10	2.92465e-09	11.8624
SCRIB	1.24675	6.27687	11.053	3.83998e-25	1.25183e-23	45.7846
CCNI2	1.24648	-3.28861	4.61282	5.26145e-06	1.47428e-05	3.40275
SLC45A4	1.24612	2.267	4.3122	2.01031e-05	5.15827e-05	1.69067
HEY1	1.24591	2.0859	6.77566	4.13245e-11	2.49945e-10	14.3905
PFKFB4	1.2452	1.26334	5.43218	9.37767e-08	3.44788e-07	6.9588
FASN	1.24507	8.91549	6.9741	1.18054e-11	7.63851e-11	15.1566
PHF19	1.24387	3.179	7.22391	2.3457e-12	1.67786e-11	17.0621
ZNF730	1.24361	-4.39635	4.20166	3.2293e-05	8.027e-05	1.7232
KCNG2	1.24296	-3.5779	5.07969	5.66523e-07	1.84911e-06	5.54184
PYGB	1.24224	5.89409	9.24666	1.1223e-18	1.77035e-17	31.0431
PTPRR	1.24046	-2.89435	4.44469	1.12385e-05	2.99317e-05	2.66041
MTFP1	1.24017	-1.2744	6.79853	3.58178e-11	2.18419e-10	14.7745
GOLGA6L10	1.24012	-2.55981	5.57868	4.31478e-08	1.67166e-07	7.96439
TMEM191C	1.23936	-2.61565	5.53316	5.50151e-08	2.10026e-07	7.73485
SSX5	1.23932	-5.09054	3.7142	0.000230963	0.000495684	-0.114704
HAPLN3	1.2392	0.868233	4.9878	8.9083e-07	2.81869e-06	4.82618
ZNF732	1.23892	-4.15689	5.05815	6.30312e-07	2.04203e-06	5.4586
COLEC12	1.23763	0.177548	3.81231	0.000157979	0.000349603	-0.0458832
MSH2	1.23727	3.76825	9.57788	8.25954e-20	1.48423e-18	33.893
RBIS	1.23593	3.0429	6.80957	3.34256e-11	2.04857e-10	14.483
LAMC1	1.23559	6.80269	8.73993	5.41219e-17	6.94248e-16	27.1815
UNC119B	1.2342	2.99476	7.34259	1.07243e-12	8.03319e-12	17.8495
C9orf57	1.2336	-4.32375	3.52245	0.000473782	0.000964844	-0.788444
WNT6	1.23334	-2.89667	4.32643	1.88992e-05	4.87183e-05	2.16692
CACNG1	1.23325	-4.87796	3.8343	0.000144925	0.000322583	0.318686
INSC	1.23277	-2.28944	3.8633	0.000129266	0.000290687	0.318602
LYG1	1.23183	-0.764528	7.1377	4.11689e-12	2.83809e-11	16.8586
FAM83H	1.23145	6.23149	8.22366	2.41094e-15	2.5445e-14	23.4411
LAT	1.23122	-3.4356	6.38369	4.52179e-10	2.35837e-09	12.4084
RAB4B	1.23057	-1.91311	8.62398	1.28722e-16	1.57841e-15	27.0539
BBS1	1.23	-2.65956	7.63116	1.53799e-13	1.29062e-12	20.1471
TNFSF15	1.22967	-0.0474075	4.33799	1.79723e-05	4.64773e-05	2.02343
CATSPER2	1.22928	-0.197151	6.63916	9.62703e-11	5.51283e-10	13.7513
KHDC4	1.22702	4.45251	9.92369	5.09875e-21	1.05621e-19	36.5505
SGSM3	1.22636	-1.27433	6.98222	1.12086e-11	7.27858e-11	15.9071
SCAMP3	1.22478	6.48251	13.5193	6.60917e-35	5.00714e-33	68.1332
TIGD7	1.22421	-1.03742	7.08942	5.62884e-12	3.81489e-11	16.5658
CFAP53	1.22378	-1.18121	6.04263	3.31046e-09	1.52283e-08	10.3706
MEOX1	1.2235	-2.23686	3.78145	0.000178183	0.000390776	0.0149399
HAUS7	1.22327	-2.58197	6.7907	3.76177e-11	2.28927e-10	14.7878
NRIP2	1.22247	1.0769	7.76808	6.00485e-14	5.31251e-13	20.8837
SNX22	1.22223	1.96916	3.88321	0.000119451	0.000270233	0.0405753
DAPK2	1.22029	2.92312	5.06613	6.05906e-07	1.9681e-06	4.96591
CDK5R1	1.22027	0.531078	6.77158	4.239e-11	2.5591e-10	14.5011
EME2	1.21953	2.05914	7.71776	8.49619e-14	7.37113e-13	20.4559
RAPSN	1.21929	-2.05292	5.19169	3.23347e-07	1.09229e-06	5.9999
STC1	1.21905	3.02037	4.63219	4.81377e-06	1.35567e-05	2.94594
CIART	1.21843	2.16158	4.17824	3.56583e-05	8.80384e-05	1.16406
FAM240A	1.21665	-4.31045	3.92245	0.000102144	0.000233735	0.639963
INCENP	1.21658	2.77701	7.49229	3.94285e-13	3.12811e-12	18.8561
AL441992.2	1.21647	-4.19643	5.27638	2.10195e-07	7.30074e-07	6.51027
TKT	1.21616	7.67156	7.64142	1.43395e-13	1.20834e-12	19.4242
GRIN2C	1.21574	-1.2324	6.27445	8.63537e-10	4.31421e-09	11.6774
DBN1	1.21568	3.91881	4.50066	8.75195e-06	2.37043e-05	2.22324
NRM	1.21506	3.22106	5.99866	4.25205e-09	1.91609e-08	9.71339
TLCD5	1.21491	0.993365	6.02543	3.65168e-09	1.66555e-08	10.1263
C4orf48	1.21463	-0.41107	4.36071	1.62755e-05	4.23609e-05	2.14672
DNASE1	1.21388	1.87007	7.77253	5.82294e-14	5.16574e-13	20.8454
TMEM201	1.21377	3.07738	8.59924	1.54697e-16	1.88546e-15	26.5425
RTEL1-TNFRSF6B	1.21341	-1.2005	5.35486	1.40312e-07	5.01043e-07	6.74928
ANKRD34A	1.21306	-1.17163	7.50991	3.50143e-13	2.80132e-12	19.2846
METTL11B	1.21304	-5.14175	4.53859	7.37703e-06	2.01905e-05	3.12499
ALX3	1.21259	-5.14711	4.04605	6.18514e-05	0.000146456	1.11771
TNFRSF25	1.21259	1.90578	6.19489	1.37569e-09	6.68862e-09	10.991
SCNM1	1.21215	4.35439	8.80498	3.31764e-17	4.40631e-16	27.8784
CNBD2	1.21155	-2.16569	5.93832	5.98115e-09	2.64432e-08	9.85222
ELOVL3	1.21147	-3.4581	3.59508	0.00036223	0.000751905	-0.573153
RBL1	1.21144	2.06191	7.35232	1.00542e-12	7.56734e-12	18.0281
TMC1	1.21093	-3.33941	5.16941	3.61801e-07	1.21103e-06	5.9603
PSPH	1.21087	4.04283	6.51415	2.06435e-10	1.13038e-09	12.5324
C1orf35	1.21082	3.97851	8.85073	2.34797e-17	3.15218e-16	28.2755
SLC5A4	1.21026	-3.22578	4.90657	1.32155e-06	4.06981e-06	4.71503
CPA5	1.20798	-3.97381	3.90076	0.000111391	0.000253314	0.550395
PLEKHH1	1.2074	1.3435	5.83724	1.0527e-08	4.47389e-08	9.06433
FGF12	1.20674	0.538266	3.8009	0.000165183	0.000364395	-0.117909
MRPL38	1.2061	-0.775591	7.35081	1.01552e-12	7.63629e-12	18.2238
IL3RA	1.20425	2.40041	7.71173	8.85611e-14	7.65458e-13	20.3827
TLX2	1.20216	-4.90302	4.26741	2.43896e-05	6.17663e-05	1.99245
GRM4	1.20029	-4.64821	4.19978	3.25522e-05	8.08768e-05	1.71874
NSMCE2	1.19956	4.13083	8.15572	3.92636e-15	4.0298e-14	23.2033
CAD	1.19918	4.76459	9.96191	3.73393e-21	7.82526e-20	36.8094
CKS2	1.19875	3.66069	6.17162	1.57509e-09	7.59856e-09	10.6123
AVPR2	1.19691	-2.80212	4.35126	1.69614e-05	4.40396e-05	2.26427
DTYMK	1.19643	4.37658	8.57493	1.85267e-16	2.23275e-15	26.1707
MAFG	1.1957	3.87397	7.52333	3.19831e-13	2.569e-12	18.907
PFDN5	1.19391	-0.441583	8.12171	5.00641e-15	5.06194e-14	23.4082
CNTNAP1	1.19297	0.924512	5.61393	3.57057e-08	1.40054e-07	7.91777
AC244197.3	1.19278	-3.17451	4.44782	1.10834e-05	2.95402e-05	2.68652
CEP72	1.19218	2.01545	7.14075	4.0361e-12	2.78812e-11	16.6692
PDZD7	1.19207	-1.98459	5.84485	1.0091e-08	4.30222e-08	9.33487
BCAT2	1.19162	4.48871	6.7136	6.08017e-11	3.59398e-10	13.6539
CCDC185	1.19092	-4.94668	4.11657	4.61892e-05	0.000111664	1.39108
C4orf46	1.1905	1.51889	9.0698	4.41236e-18	6.45532e-17	30.2074
ZNF492	1.18971	-4.11168	3.61748	0.000333155	0.000695218	-0.468055
TMEM164	1.18917	3.53469	6.43265	3.37397e-10	1.80021e-09	12.136
P4HA2	1.18915	4.53179	6.87214	2.25499e-11	1.41206e-10	14.6195
SYP	1.18836	0.328753	5.14756	4.03791e-07	1.34433e-06	5.62843
POLD1	1.1873	3.68262	8.23577	2.20952e-15	2.34418e-14	23.8293
ADAM15	1.18567	6.0572	9.62322	5.75313e-20	1.05859e-18	33.972
STX16-NPEPL1	1.1851	-2.0133	4.95105	1.06554e-06	3.32391e-06	4.85196
SSR2	1.18484	7.37566	11.1858	1.21105e-25	4.18473e-24	46.9322
PRR19	1.18478	-0.837256	3.92008	0.000103115	0.000235824	0.427952
TMEM155	1.18361	-4.52159	4.27386	2.37232e-05	6.01921e-05	2.01556
PYGO2	1.18357	5.4953	12.517	7.88891e-31	4.57926e-29	58.8411
SH3PXD2B	1.18307	3.4143	8.04245	8.79678e-15	8.61892e-14	22.5086
ST20	1.18171	-1.24724	6.50327	2.20495e-10	1.20329e-09	13.0026
CLDN15	1.17985	4.62298	4.12469	4.46508e-05	0.000108269	0.54388
RSPH14	1.17813	-2.37496	4.33023	1.85897e-05	4.79665e-05	2.14857
AC096887.1	1.1781	-2.74238	6.33351	6.0933e-10	3.11656e-09	12.0902
FSD1L	1.17715	0.629076	7.29821	1.43865e-12	1.06104e-11	17.7992
SEMA3F	1.17702	4.10816	9.80976	1.28479e-20	2.52223e-19	35.6783
TMEM191B	1.17683	-3.62874	4.07891	5.40127e-05	0.000128935	1.21381
NDUFA13	1.1768	-0.488204	8.79828	3.48948e-17	4.62693e-16	28.2831
PEX5L	1.17677	-3.76591	5.16928	3.62035e-07	1.21136e-06	5.97563
SPATA25	1.17592	-0.603933	5.58985	4.0639e-08	1.58022e-07	7.90517
CMTM4	1.17533	3.14808	6.02663	3.62676e-09	1.65465e-08	9.87023
GNRH1	1.17472	-1.40637	7.48752	4.07173e-13	3.21298e-12	19.1469
MFSD2B	1.17362	-1.84481	4.11527	4.64407e-05	0.000112221	1.25068
CENPJ	1.17328	2.02253	8.00777	1.12436e-14	1.08971e-13	22.4417
SPTY2D1OS	1.17321	-1.02425	6.54615	1.70006e-10	9.40162e-10	13.2429
SEMA6C	1.17272	3.67402	5.19565	3.16938e-07	1.07176e-06	5.45485
BCL9	1.17257	3.90902	6.96765	1.23017e-11	7.93735e-11	15.3107
PLA2G6	1.17256	3.3853	6.52487	1.93454e-10	1.06219e-09	12.7016
SLC38A8	1.17236	-4.81193	3.51357	0.000489434	0.000993584	-0.813273
MMS22L	1.17193	1.61956	6.40852	3.89867e-10	2.05396e-09	12.2404
PLEKHG4	1.17155	-0.0195816	3.89643	0.00011333	0.000257147	0.276222
SMYD3	1.17124	3.65	6.41587	3.73089e-10	1.97233e-09	12.0134
DNAH14	1.17089	2.42456	7.93938	1.82018e-14	1.71068e-13	21.927
KCNJ11	1.17042	0.508797	3.80018	0.000165651	0.000365328	-0.123771
HES6	1.16979	2.47196	5.79237	1.34966e-08	5.63503e-08	8.69661
PRR16	1.16964	-1.15708	5.68689	2.40589e-08	9.66008e-08	8.4463
ACYP1	1.16932	1.04301	8.89007	1.74249e-17	2.38293e-16	28.8886
APOBEC2	1.16827	-3.62203	4.95277	1.05666e-06	3.29875e-06	4.94616
CBFA2T2	1.16774	3.94055	10.157	7.53025e-22	1.72607e-20	38.5098
HMGB2	1.16765	5.10793	7.58351	2.1275e-13	1.74626e-12	19.118
EYA1	1.16697	-4.31052	3.68035	0.000262792	0.000558866	-0.243059
BICD1	1.16646	1.18589	6.07866	2.69351e-09	1.25513e-08	10.4008
P3H4	1.16592	3.16999	5.45681	8.23977e-08	3.04756e-07	6.83481
KRTAP5-5	1.16557	-5.13495	3.8541	0.000134049	0.000300438	0.39304
MUTYH	1.16463	-2.30964	6.00517	4.09769e-09	1.85395e-08	10.2222
FAM227A	1.16307	-2.5049	4.45187	1.08855e-05	2.90586e-05	2.66161
TMPRSS5	1.1628	-1.95048	5.37315	1.27607e-07	4.58926e-07	6.88506
CASQ2	1.16271	-0.715857	4.05964	5.84866e-05	0.000138998	0.955572
PLXNA1	1.16208	3.93552	6.24332	1.03671e-09	5.1223e-09	10.97
BARD1	1.16189	1.43843	6.66165	8.38239e-11	4.84653e-10	13.7565
GOLGA6L9	1.16154	-0.0585032	6.96989	1.21272e-11	7.84039e-11	15.7591
C22orf23	1.16122	-1.78995	6.60256	1.20501e-10	6.79905e-10	13.6167
QRFP	1.16117	-3.63099	5.4092	1.05759e-07	3.85159e-07	7.15049
CACNG8	1.1605	-3.0212	5.13606	4.27748e-07	1.42057e-06	5.78092
MROH1	1.16006	4.98148	8.25508	1.9223e-15	2.05704e-14	23.7686
ANKRD29	1.15955	2.18776	3.56811	0.000400425	0.000824296	-1.12242
SPAG5	1.15924	4.10236	5.69549	2.2959e-08	9.25528e-08	7.91979
SOX12	1.15791	4.25672	5.69411	2.31312e-08	9.31771e-08	7.88589
CRACDL	1.15725	0.787166	6.17052	1.5852e-09	7.64508e-09	10.9529
GRAMD1A	1.15661	5.046	6.62307	1.06268e-10	6.0446e-10	13.0214
DNAH3	1.15602	-3.59826	3.83426	0.00014495	0.000322583	0.285249
PEA15	1.15563	6.56436	12.3456	3.80334e-30	2.06648e-28	57.2267
LINC00672	1.15549	-0.96644	6.23269	1.10334e-09	5.43486e-09	11.4218
TMEM120B	1.15425	2.83229	10.1744	6.52463e-22	1.50411e-20	38.795
ELAPOR1	1.15376	-0.214488	3.81589	0.000155783	0.000345028	-0.00683071
ZNF605	1.1536	2.92408	8.57341	1.87366e-16	2.253e-15	26.3682
SLC52A2	1.15285	4.23886	6.57349	1.43927e-10	8.05044e-10	12.8475
FOXL1	1.15273	-1.43522	4.33854	1.79295e-05	4.6374e-05	2.12145
ZNF696	1.15256	3.31806	7.86881	2.98303e-14	2.71961e-13	21.322
REXO5	1.15235	1.81525	6.04415	3.28185e-09	1.5101e-08	10.1465
AC005324.2	1.15232	-4.65261	4.00152	7.42138e-05	0.000173614	0.943863
INKA2	1.15207	1.9117	7.16223	3.50963e-12	2.44116e-11	16.8148
AC112128.1	1.15195	-2.96819	6.05639	3.05997e-09	1.41405e-08	10.5364
ALDOA	1.15168	0.869336	5.89088	7.80619e-09	3.38534e-08	9.39358
MICB	1.15087	1.57341	5.52477	5.75244e-08	2.18829e-07	7.39452
COL5A3	1.1506	4.87392	4.00342	7.36406e-05	0.000172398	0.0213177
TSGA10IP	1.15013	-4.06432	4.72122	3.18606e-06	9.25203e-06	3.90992
LRGUK	1.14903	-2.20918	4.90529	1.32972e-06	4.09419e-06	4.64997
FOXK1	1.14879	4.06022	8.69913	7.34826e-17	9.24231e-16	27.127
MAP1A	1.14781	0.798579	4.93045	1.17753e-06	3.6528e-06	4.55385
PRIM2	1.14735	2.66977	9.59139	7.41687e-20	1.34177e-18	34.1301
UCN	1.14666	-0.439886	4.90347	1.34144e-06	4.12792e-06	4.52859
BEND3	1.14653	1.44531	6.55724	1.58907e-10	8.82409e-10	13.1315
IMPG2	1.14637	-2.71094	5.88213	8.19772e-09	3.54371e-08	9.57103
ADCY6	1.14549	4.21581	8.69893	7.3592e-17	9.24887e-16	27.0992
LOX	1.14527	2.06724	4.37911	1.50144e-05	3.92369e-05	1.98172
SAC3D1	1.14516	3.58297	7.26822	1.75329e-12	1.27675e-11	17.2762
DSN1	1.14281	3.81233	8.43608	5.15366e-16	5.88151e-15	25.2455
GPR1	1.14151	-4.18773	3.93387	9.75688e-05	0.000224251	0.678914
KLHL30	1.1411	-2.15308	4.02565	6.72503e-05	0.000158495	0.918073
ZNF85	1.14034	-0.313292	5.32539	1.63403e-07	5.77241e-07	6.54079
ENTPD2	1.13968	1.2143	3.91648	0.000104615	0.000239084	0.241928
GTF2H4	1.13908	-3.49622	4.92651	1.20019e-06	3.71807e-06	4.81776
ABCA12	1.13867	-3.98316	3.87652	0.000122668	0.000276891	0.457973
PKM	1.13866	6.55051	5.00072	8.36251e-07	2.65694e-06	4.17671
ADIG	1.1386	-4.53297	3.62458	0.000324398	0.000678787	-0.434671
MYO19	1.13766	4.32015	9.26881	9.44376e-19	1.50587e-17	31.3894
KISS1	1.13749	0.0793139	3.78828	0.000173512	0.000381206	-0.128565
OR1F1	1.1374	-5.10215	4.39739	1.38546e-05	3.63945e-05	2.52786
AANAT	1.1366	-4.06247	4.82756	1.92968e-06	5.80197e-06	4.38674
AC099489.1	1.13595	-0.141775	4.81598	2.03886e-06	6.10749e-06	4.10358
WBP2NL	1.13405	-1.27821	5.88065	8.26578e-09	3.57122e-08	9.48626
PERCC1	1.13348	-4.88854	3.82936	0.000147769	0.000328391	0.300675
QRFPR	1.13321	-4.34786	3.68297	0.000260186	0.000553907	-0.232733
USP21	1.1317	3.7322	10.3018	2.26715e-22	5.41999e-21	39.7234
BSG	1.13138	8.5345	10.9886	6.69822e-25	2.13194e-23	45.2883
ZNF251	1.13059	3.3863	8.43237	5.29555e-16	6.02639e-15	25.2813
LGI2	1.13046	-0.301775	4.65689	4.29587e-06	1.22025e-05	3.40085
KAZALD1	1.13	0.720538	4.46245	1.03842e-05	2.78338e-05	2.47931
MYO15B	1.12982	5.18799	6.1376	1.91818e-09	9.14437e-09	10.1709
TAS2R5	1.12914	-3.58311	4.83946	1.82332e-06	5.49654e-06	4.42096
SHC3	1.12724	-0.892966	4.29098	2.20356e-05	5.61841e-05	1.88928
CIB2	1.12722	0.116352	4.38254	1.47901e-05	3.87007e-05	2.19146
C8orf33	1.12684	5.44724	9.83664	1.0337e-20	2.05428e-19	35.7117
CNGB3	1.12621	-4.5247	4.10223	4.90323e-05	0.000117954	1.33127
TDRKH	1.1261	3.01975	5.67706	2.53791e-08	1.01548e-07	7.99831
RAB24	1.12603	1.14774	7.83104	3.88066e-14	3.5004e-13	21.3017
DNMT3A	1.12591	4.26847	7.4999	3.74595e-13	2.98069e-12	18.6791
CCR8	1.12551	-4.1688	4.25592	2.56232e-05	6.46872e-05	1.93551
CAPN14	1.12515	-4.30787	4.4648	1.02757e-05	2.75677e-05	2.80294
TAC4	1.12489	-3.86278	4.92993	1.18047e-06	3.66051e-06	4.84793
DAGLA	1.12391	1.10287	3.72583	0.000220886	0.000475836	-0.453377
MYRFL	1.12367	-3.41158	3.77744	0.000180978	0.000396583	0.0675177
LRRC37A3	1.12352	1.01187	5.58077	4.26674e-08	1.65431e-07	7.73661
MDGA1	1.122	0.994184	3.52793	0.00046436	0.000946851	-1.13598
TET1	1.12141	-0.237154	4.75809	2.68035e-06	7.88854e-06	3.84523
CAPG	1.12137	4.13789	3.90756	0.00010841	0.000247127	-0.215207
CUL7	1.12136	4.65832	10.0988	1.21633e-21	2.72231e-20	37.9269
SCAMP5	1.12085	3.35269	4.14805	4.04907e-05	9.89547e-05	0.851786
AC055839.2	1.12065	-0.767722	5.88226	8.19145e-09	3.54195e-08	9.46375
MYBL1	1.12052	1.52223	6.45544	2.94238e-10	1.58218e-09	12.5248
NUPR1	1.11984	3.4775	4.58444	5.99052e-06	1.66269e-05	2.65289
AC093512.2	1.11945	-2.94461	5.31261	1.74526e-07	6.13446e-07	6.63432
LAPTM4B	1.11905	6.20399	5.3681	1.30999e-07	4.7018e-07	5.97739
DLX2	1.11889	-4.90382	3.67133	0.000271943	0.000576959	-0.267641
SCIN	1.11794	-1.76651	3.66389	0.000279724	0.000591911	-0.444819
ZSCAN16	1.11698	1.125	7.19002	2.92799e-12	2.06328e-11	17.0657
RHNO1	1.11631	3.22537	9.02402	6.2714e-18	8.9522e-17	29.6755
NPEPL1	1.11557	1.98602	7.03087	8.20783e-12	5.42604e-11	15.9766
TGIF2LX	1.11523	-5.24957	4.00251	7.39147e-05	0.000172964	0.951073
NAT9	1.11479	4.50143	9.57984	8.13178e-20	1.4629e-18	33.7861
ADAM21	1.11459	-3.38229	3.87352	0.000124138	0.000279935	0.416521
CCDC114	1.11444	-2.35048	4.79742	2.2264e-06	6.63478e-06	4.164
S100A10	1.11323	6.67167	6.86683	2.33184e-11	1.45792e-10	14.3972
NME2	1.11308	-1.55697	6.11031	2.24544e-09	1.05955e-08	10.7631
ARL17B	1.11297	-1.63935	4.06757	5.66039e-05	0.000134808	1.04719
RUFY4	1.11151	-2.45226	4.043	6.26309e-05	0.000148171	1.00566
KLC2	1.11137	3.24308	8.59411	1.607e-16	1.94832e-15	26.4706
STUM	1.11132	-1.13773	3.8731	0.000124341	0.000280355	0.272269
NES	1.11088	4.80211	6.63835	9.67513e-11	5.53644e-10	13.1409
PABPC1	1.11041	9.43046	8.7907	3.69459e-17	4.88685e-16	27.6882
ATP6V1C2	1.11022	-0.899439	7.29435	1.47583e-12	1.08598e-11	17.8612
TRIM74	1.11019	-3.47931	4.14202	4.15278e-05	0.000101351	1.45245
RFX5	1.10814	4.56563	8.76411	4.51344e-17	5.87839e-16	27.5303
EGLN2	1.10768	0.452081	6.10594	2.30258e-09	1.08492e-08	10.6104
HES4	1.10737	1.1687	5.05856	6.29035e-07	2.0383e-06	5.12268
SLC26A2	1.10737	2.86379	7.51173	3.45876e-13	2.76855e-12	18.9682
AGAP6	1.10694	-2.9445	4.58175	6.06445e-06	1.68162e-05	3.24225
TRIM73	1.10435	-3.31821	4.25135	2.61297e-05	6.58578e-05	1.88024
GLI1	1.10342	-0.549838	4.82707	1.93417e-06	5.81331e-06	4.18089
HINT2	1.10286	-2.65388	5.29841	1.87739e-07	6.56598e-07	6.55002
CBX8	1.10211	3.1697	7.4246	6.21052e-13	4.78602e-12	18.3542
GEMIN7	1.10078	-2.29268	6.44621	3.11031e-10	1.66859e-09	12.7171
PSMD4	1.10053	7.76819	12.391	2.50884e-30	1.38174e-28	57.6655
TNNI2	1.1003	-0.937901	4.10522	4.84257e-05	0.000116669	1.14629
CHRNA3	1.1	-4.57628	3.76086	0.000192992	0.000420683	0.0485835
CCDC102B	1.09932	1.13669	7.18061	3.11341e-12	2.18534e-11	17.0021
PRR7	1.09782	0.81891	4.75466	2.72398e-06	8.00676e-06	3.74759
PLPPR2	1.09672	4.52459	8.34577	9.96394e-16	1.10053e-14	24.4773
XKRX	1.09493	-3.73408	3.97978	8.10693e-05	0.000188476	0.834572
ANGPT2	1.09492	2.20311	4.9004	1.36144e-06	4.18546e-06	4.26089
ABCB6	1.0947	-1.04108	5.42357	9.81011e-08	3.59622e-07	7.07925
C19orf57	1.09324	0.725801	5.24254	2.49841e-07	8.59451e-07	6.0511
LMNA	1.09317	8.45354	12.5401	6.37567e-31	3.75071e-29	59.0606
HCAR1	1.09304	-3.62013	3.8804	0.000120792	0.000272962	0.455447
TTLL3	1.09259	1.52965	7.05779	6.90293e-12	4.61253e-11	16.1873
RUNDC3A	1.09094	-2.54526	4.15173	3.98699e-05	9.76446e-05	1.43383
GVQW3	1.09039	0.535142	6.78599	3.8741e-11	2.35467e-10	14.582
PDLIM7	1.09038	4.0285	6.68443	7.28329e-11	4.25065e-10	13.5407
SLC13A4	1.09001	-1.20189	5.33026	1.59346e-07	5.64515e-07	6.62224
ADAM12	1.08879	-0.130917	3.53189	0.000457649	0.000933874	-1.02699
TMEM79	1.08848	2.15516	8.52638	2.65282e-16	3.12928e-15	26.1104
SLC50A1	1.08801	6.00395	8.83816	2.58228e-17	3.44953e-16	27.9263
RTL10	1.08788	3.54943	8.89087	1.73198e-17	2.37258e-16	28.6231
AL360181.3	1.08771	-2.32788	5.66169	2.7586e-08	1.09833e-07	8.37803
PHPT1	1.08675	5.55859	8.33193	1.10189e-15	1.20714e-14	24.2464
KYAT1	1.08634	-2.79768	5.22272	2.76329e-07	9.44929e-07	6.18542
KLF13	1.0861	5.61543	7.97812	1.38595e-14	1.32417e-13	21.7458
TAGLN2	1.08574	8.39511	9.32501	6.08646e-19	9.97128e-18	31.6814
NCAPG2	1.08561	3.23699	6.66846	8.03769e-11	4.65756e-10	13.5654
IQCE	1.08348	3.59948	8.18936	3.08499e-15	3.20971e-14	23.5037
ARHGEF11	1.08314	5.48906	9.55474	9.93015e-20	1.76673e-18	33.464
FAM71F2	1.0809	-1.10177	4.83181	1.89104e-06	5.6911e-06	4.24035
LMNB2	1.08026	4.49721	7.75553	6.54866e-14	5.75202e-13	20.3496
PLXNA3	1.08019	3.31232	4.55036	6.99441e-06	1.92052e-05	2.52329
ARHGEF37	1.07998	2.36984	3.69838	0.000245356	0.000524413	-0.706522
FAT2	1.07966	-3.0762	4.40796	1.32242e-05	3.49089e-05	2.50895
ULBP1	1.07959	-3.15806	3.52521	0.000469009	0.000955486	-0.836926
NMNAT2	1.07928	-2.27222	3.97449	8.28251e-05	0.000192392	0.726314
FAM229A	1.07928	0.452572	6.05068	3.16162e-09	1.45852e-08	10.3037
NECTIN1	1.07904	3.69482	5.94363	5.80478e-09	2.56916e-08	9.31197
TRIM11	1.07813	3.76594	8.9155	1.43632e-17	1.97594e-16	28.7767
SPINDOC	1.07525	2.71528	6.67538	7.70176e-11	4.47868e-10	13.6835
CKS1B	1.07485	4.3011	7.94095	1.80028e-14	1.69295e-13	21.6544
SFI1	1.07485	3.42133	6.2836	8.18303e-10	4.10092e-09	11.2745
ABCC5	1.07427	3.74313	9.41184	3.07724e-19	5.2216e-18	32.5797
CDKL3	1.07397	-2.21098	6.90743	1.80397e-11	1.14384e-10	15.4813
DHX34	1.07372	4.32717	9.598	7.03587e-20	1.28174e-18	33.9497
TLL2	1.07288	-2.61418	3.90932	0.000107653	0.000245506	0.502061
MAPK11	1.07218	2.57253	5.26438	2.23501e-07	7.72464e-07	5.9566
SLC16A8	1.07095	-2.16016	4.79307	2.27277e-06	6.76048e-06	4.13051
LIG1	1.07032	4.31206	8.38092	7.71332e-16	8.61979e-15	24.7576
FBLIM1	1.06915	4.09933	4.72973	3.06183e-06	8.92338e-06	3.18095
SCML2	1.06893	1.1719	4.89904	1.37041e-06	4.20985e-06	4.36934
VPS45	1.06891	4.61702	12.9344	1.64135e-32	1.07669e-30	62.7765
NR5A1	1.0686	-4.60874	3.82401	0.000150902	0.000334769	0.278605
NODAL	1.06826	-4.07483	4.29441	2.17117e-05	5.54195e-05	2.08777
HDAC10	1.06755	-0.763123	6.60307	1.20125e-10	6.78022e-10	13.561
KIF21B	1.06722	2.6074	3.94473	9.34007e-05	0.000215162	0.173439
FBXO32	1.06693	2.88503	4.36974	1.56441e-05	4.08031e-05	1.82437
SH3D21	1.06615	0.837897	6.47599	2.59982e-10	1.40783e-09	12.7021
TMEM272	1.06574	-3.69303	3.84488	0.000139017	0.000310494	0.327089
FANCA	1.06572	2.44533	6.46533	2.77232e-10	1.49472e-09	12.4699
CCDC142	1.06563	2.58622	8.9652	9.83517e-18	1.37055e-16	29.3064
DLL4	1.06514	3.45064	6.51755	2.02231e-10	1.10887e-09	12.6308
TEX52	1.06496	-2.94376	4.55869	6.7351e-06	1.85247e-05	3.14107
ACTA1	1.06478	-2.70247	4.59041	5.82953e-06	1.62136e-05	3.26526
PTCD1	1.06469	0.892597	6.61872	1.09142e-10	6.20149e-10	13.5465
IPO4	1.06441	-3.27833	4.98477	9.04089e-07	2.85784e-06	5.07508
SLC39A10	1.0641	2.90597	5.8824	8.18544e-09	3.5403e-08	9.10447
SNRPE	1.06264	5.53804	9.70245	3.0502e-20	5.74342e-19	34.6266
PIP5KL1	1.06178	-2.4737	4.56107	6.66253e-06	1.83345e-05	3.12338
MCMDC2	1.06073	0.116642	5.54638	5.12747e-08	1.96864e-07	7.62598
TRAF2	1.06056	4.48311	8.73867	5.46378e-17	6.99755e-16	27.345
VSTM5	1.06042	-3.97539	4.77327	2.49553e-06	7.3823e-06	4.13637
BCL2L15	1.06013	-2.05968	4.39734	1.38578e-05	3.63961e-05	2.40295
WDR88	1.05927	-1.20545	6.31938	6.62519e-10	3.36939e-09	11.925
TREX2	1.05867	-2.3708	4.788	2.32794e-06	6.91569e-06	4.12043
NAT16	1.0584	-4.07869	3.6846	0.000258584	0.000550861	-0.235329
AL365205.1	1.05515	-1.94606	5.37215	1.28271e-07	4.61108e-07	6.87357
CEP250	1.05507	4.38544	10.6098	1.709e-23	4.63499e-22	42.185
CLEC18B	1.05477	-3.47479	4.42258	1.23964e-05	3.28204e-05	2.59161
PPOX	1.05448	3.97425	8.63215	1.21131e-16	1.48986e-15	26.6371
PABPN1	1.05415	2.58526	6.58721	1.32361e-10	7.43443e-10	13.1753
TMSB10	1.0529	8.21603	5.3226	1.65765e-07	5.85328e-07	5.79768
AP5Z1	1.05256	4.98069	11.3592	2.6573e-26	9.88037e-25	48.5225
KIF22	1.05244	4.079	8.04481	8.65122e-15	8.48661e-14	22.4082
C2CD4D	1.05139	-2.5492	4.52612	7.80461e-06	2.12634e-05	2.97679
SIPA1L3	1.05135	4.39027	7.02655	8.43871e-12	5.565e-11	15.5872
NEU1	1.05017	6.66221	9.86512	8.2063e-21	1.65325e-19	35.8847
C1orf198	1.05004	5.35496	7.40474	7.09165e-13	5.4339e-12	17.8919
CFAP157	1.04851	-0.868875	7.11693	4.71078e-12	3.22519e-11	16.7234
AC011448.1	1.04843	-3.85269	4.7	3.51755e-06	1.01253e-05	3.80429
JPT1	1.04843	5.16309	6.98933	1.07112e-11	6.97526e-11	15.2433
ITGB1BP2	1.04805	-0.811514	5.17499	3.51777e-07	1.1787e-06	5.83305
RTEL1	1.0479	-2.46315	4.95451	1.04777e-06	3.27292e-06	4.88649
SF3B4	1.04763	6.06368	11.0212	5.05579e-25	1.6252e-23	45.512
COX20	1.04714	-1.74797	5.43662	9.16172e-08	3.37386e-07	7.1857
FTL	1.0466	12.9618	7.07862	6.0353e-12	4.06137e-11	16.1197
SEMA3G	1.04485	2.81764	4.55712	6.78319e-06	1.86474e-05	2.62883
TMCO3	1.04438	4.9181	6.39934	4.11867e-10	2.1614e-09	11.6982
TMEM198	1.04434	1.93245	4.31628	1.97504e-05	5.07423e-05	1.73377
YEATS2	1.04314	3.65982	9.43091	2.64781e-19	4.52146e-18	32.7333
SUCO	1.04313	4.93744	9.31991	6.33452e-19	1.03253e-17	31.687
SPIRE2	1.04295	3.73589	5.90248	7.31515e-09	3.18609e-08	9.08753
AC107871.1	1.04291	-2.13531	4.88868	1.44047e-06	4.40829e-06	4.56208
GPR61	1.0429	-3.50235	4.14364	4.12468e-05	0.000100711	1.45684
DISP3	1.04279	-4.06467	3.56963	0.000398172	0.000820076	-0.638279
LMNB1	1.0421	4.05805	5.10159	5.08083e-07	1.66984e-06	4.90637
ACLY	1.04044	6.20367	10.4883	4.76219e-23	1.22564e-21	40.9965
C11orf80	1.04003	1.66512	5.83602	1.05989e-08	4.50091e-08	9.01478
AL136295.5	1.03987	-3.97171	5.04531	6.71592e-07	2.1675e-06	5.38846
NAA40	1.03974	3.2787	8.7775	4.08071e-17	5.34934e-16	27.8099
GABRR2	1.0395	-1.92431	5.74425	1.7588e-08	7.21264e-08	8.78841
MACIR	1.03863	0.781744	3.69736	0.000246315	0.000526112	-0.528703
DENND4B	1.03813	4.94542	11.0382	4.36365e-25	1.41683e-23	45.7485
PIGU	1.03659	4.51989	9.44249	2.41661e-19	4.1486e-18	32.6959
NR6A1	1.03423	2.26136	5.18754	3.30192e-07	1.11331e-06	5.61199
ZC3H3	1.03391	4.85866	8.74334	5.27537e-17	6.79398e-16	27.3194
TMEM108	1.03387	-1.93133	4.47785	9.69429e-06	2.60684e-05	2.73171
TBC1D3L	1.03376	-0.350995	3.65791	0.000286126	0.000604269	-0.573596
ATF7-NPFF	1.03304	-3.4573	5.07679	5.74743e-07	1.87404e-06	5.51558
SASS6	1.03162	1.20299	6.86124	2.41561e-11	1.50504e-10	14.9855
DRICH1	1.03133	-3.3361	4.3261	1.8926e-05	4.87796e-05	2.18246
DNMT1	1.03072	4.96401	7.28184	1.60277e-12	1.1735e-11	17.1336
OR8G5	1.0305	-5.24305	3.61891	0.000331375	0.00069222	-0.449325
PDE6A	1.02956	-3.93109	4.1019	4.90997e-05	0.000118098	1.31238
ST3GAL3	1.02956	-0.860212	6.93324	1.5314e-11	9.79479e-11	15.5723
RPLP1	1.02942	9.89392	9.72118	2.62393e-20	4.98146e-19	34.8973
TEAD2	1.02909	3.26043	4.4743	9.849e-06	2.64624e-05	2.19362
MYOM3	1.02904	-2.33882	4.16668	3.74398e-05	9.20703e-05	1.47817
GPR37L1	1.02814	-1.64113	3.97109	8.39735e-05	0.000194863	0.672207
IDUA	1.02718	3.59191	6.58864	1.31209e-10	7.37226e-10	13.0305
PLP2	1.02686	3.50397	3.89765	0.000112782	0.000256045	-0.163645
MSANTD1	1.02619	-2.64192	5.35354	1.41275e-07	5.04035e-07	6.81899
SBF1	1.02541	5.35748	8.74468	5.22294e-17	6.73183e-16	27.2732
PET100	1.02477	0.0498101	5.61705	3.51115e-08	1.3779e-07	7.99752
SLC5A2	1.02439	-2.95849	3.75916	0.000194264	0.000423226	-0.0302933
SCLY	1.02379	0.846021	6.08977	2.5271e-09	1.18408e-08	10.4846
CPNE9	1.02353	-4.13983	4.42167	1.24465e-05	3.29478e-05	2.6156
DDN	1.02282	-4.37457	3.90171	0.000110972	0.000252504	0.561015
RIMS3	1.02281	0.273516	5.05286	6.47038e-07	2.09411e-06	5.1675
PAX8	1.02231	0.959558	4.37111	1.5551e-05	4.058e-05	2.06515
ZNF789	1.02197	1.74219	8.33118	1.10788e-15	1.21274e-14	24.7384
ASIC5	1.02196	-4.1584	3.634	0.000313124	0.000657329	-0.411773
SNRPB	1.02159	6.3405	9.07167	4.3494e-18	6.38058e-17	29.6751
SLC22A4	1.0213	-0.279549	4.34938	1.71012e-05	4.43812e-05	2.07811
PLOD3	1.02085	6.82495	11.6663	1.75552e-27	7.22673e-26	51.1282
AP006621.6	1.02078	-2.41169	4.75466	2.724e-06	8.00676e-06	3.9723
GRIN3B	1.02017	-3.63814	3.98163	8.04627e-05	0.000187174	0.832774
AL121758.1	1.01994	-3.54062	4.1266	4.42953e-05	0.000107472	1.39035
ZSCAN2	1.01976	2.33942	7.35266	1.00313e-12	7.55367e-12	17.9847
DBNDD2	1.01971	-3.04589	5.64483	3.02231e-08	1.19742e-07	8.32309
TTLL4	1.01968	3.93997	5.06261	6.16558e-07	2.00028e-06	4.74029
KIAA0100	1.01951	5.54091	10.3448	1.58409e-22	3.8614e-21	39.8378
CYB5RL	1.01924	1.62613	7.11455	4.78391e-12	3.27388e-11	16.5296
H2AZ1	1.01911	5.90855	8.44227	4.92508e-16	5.6326e-15	25.015
INO80B	1.01903	-3.06982	5.12033	4.62754e-07	1.52897e-06	5.7021
C6orf163	1.01898	-2.4577	4.93334	1.16116e-06	3.60546e-06	4.78796
DRD4	1.01892	-0.865645	4.23906	2.75398e-05	6.91739e-05	1.66881
PCNX3	1.01862	5.52004	12.5992	3.69471e-31	2.21641e-29	59.5815
NDUFA7	1.01858	-2.31299	5.88433	8.09757e-09	3.50323e-08	9.55941
GTF2IRD1	1.01855	3.41477	6.57194	1.45296e-10	8.11858e-10	12.9536
TUBG1	1.01845	4.71498	8.4599	4.32751e-16	4.9952e-15	25.2605
PLEKHG2	1.01807	3.52203	6.52358	1.94968e-10	1.07014e-09	12.6521
UBAP2L	1.01758	6.56701	11.7024	1.27287e-27	5.3213e-26	51.4464
RPRML	1.01753	-4.84072	3.62445	0.000324551	0.00067902	-0.432262
PRRT3	1.01712	0.376339	6.75864	4.59519e-11	2.76482e-10	14.4249
NME1	1.01621	3.98537	5.29324	1.92797e-07	6.72394e-07	5.86316
SMG9	1.01593	4.16696	8.58126	1.76777e-16	2.13522e-15	26.2289
SLC38A6	1.01589	2.67448	6.82086	3.11398e-11	1.91429e-10	14.5792
FBXL19	1.01552	2.62182	8.36407	8.72183e-16	9.67314e-15	24.8735
POLN	1.01505	-1.3114	3.96788	8.50732e-05	0.000197217	0.636361
SRRM5	1.0145	-2.00354	5.2044	3.03216e-07	1.02924e-06	6.04729
GAS2L3	1.01416	2.06484	5.34019	1.51379e-07	5.38063e-07	6.38325
ZNF530	1.01361	0.601841	5.73972	1.803e-08	7.38264e-08	8.59683
NXPH3	1.01327	-1.04101	4.76385	2.60877e-06	7.70035e-06	3.92546
TMEM81	1.01325	1.46751	6.65027	8.99124e-11	5.17445e-10	13.679
CRAMP1	1.01309	2.50276	9.16452	2.1242e-18	3.24297e-17	30.8238
CFAP92	1.01296	-1.12922	6.41551	3.73906e-10	1.97568e-09	12.4754
PCNX2	1.01288	0.998476	3.99828	7.51982e-05	0.000175815	0.563099
CACNA1C	1.01254	0.726417	4.84676	1.76093e-06	5.31937e-06	4.16729
ZNF709	1.0125	-3.69243	5.07296	5.8576e-07	1.90688e-06	5.50763
ZNF382	1.01208	-0.0682828	4.07699	5.44434e-05	0.000129906	0.963645
C2orf92	1.01139	0.0714411	5.56668	4.60076e-08	1.77571e-07	7.7334
NSD2	1.01017	4.80629	8.08283	6.60438e-15	6.56653e-14	22.5583
LRP8	1.00936	-0.933416	4.2516	2.61019e-05	6.58134e-05	1.72226
IL4I1	1.00843	0.857762	3.59149	0.000367116	0.000761068	-0.910102
MAST2	1.00813	4.63616	9.4112	3.09281e-19	5.24251e-18	32.431
LIMK1	1.00621	3.67284	5.62624	3.34147e-08	1.31547e-07	7.61033
PRR4	1.00613	-3.32737	4.80384	2.15979e-06	6.447e-06	4.24267
MFGE8	1.00592	4.23966	5.41793	1.01039e-07	3.6947e-07	6.43707
LRRC39	1.0053	-1.62404	5.07374	5.83505e-07	1.90031e-06	5.39696
SPEF1	1.00424	-3.23653	3.5714	0.000395574	0.000815245	-0.6781
SRSF12	1.00362	-0.785922	3.86788	0.000126942	0.000285818	0.21979
CACNB1	1.00342	-0.303274	6.66521	8.20069e-11	4.74828e-10	13.9018
ZNF581	1.0034	3.33367	6.40825	3.90502e-10	2.05664e-09	12.0035
ZNF57	1.00307	-3.40912	4.40942	1.31388e-05	3.47121e-05	2.52989
ZNF341	1.00258	2.19722	8.18199	3.25257e-15	3.37102e-14	23.6316
TSPAN10	1.00209	0.715468	4.25446	2.57839e-05	6.50624e-05	1.6087
KCNMB3	1.00169	-0.433615	4.67609	3.93061e-06	1.12263e-05	3.48919
CENPP	1.00137	0.410847	7.40378	7.13736e-13	5.46115e-12	18.4913
RBM3	1.0009	6.6543	10.1389	8.74059e-22	1.98658e-20	38.1045
CLUL1	1.00061	-4.1673	3.73081	0.000216705	0.000467448	-0.0701295
SMC4	1.00058	3.38091	4.14938	4.02649e-05	9.84741e-05	0.821697
PPM1F	1.0004	4.54843	9.89905	6.23055e-21	1.2808e-19	36.3103
SYT17	-1.00081	2.9978	-4.17864	3.55977e-05	8.79155e-05	0.743649
PDLIM5	-1.00085	6.25158	-9.15058	2.36611e-18	3.59528e-17	30.3055
GLI2	-1.00148	-1.6043	-3.68219	0.000260962	0.00055534	-0.510838
GATM	-1.00159	9.43557	-4.36116	1.62436e-05	4.22848e-05	1.59302
NADK2	-1.00184	7.09409	-6.64099	9.51932e-11	5.45889e-10	13.1017
PCSK6	-1.00209	6.21592	-4.62341	5.0121e-06	1.40808e-05	2.4813
MYD88	-1.0021	5.48185	-11.7363	9.40418e-28	3.97265e-26	51.7488
SYTL3	-1.00234	-0.213884	-6.62596	1.04399e-10	5.94458e-10	13.5468
IKZF1	-1.00305	1.90588	-6.09208	2.49371e-09	1.16912e-08	10.1762
TTPAL	-1.00327	4.70423	-6.97876	1.14593e-11	7.4354e-11	15.0927
LIMCH1	-1.00351	3.08356	-5.13595	4.27984e-07	1.42107e-06	4.96328
PLD1	-1.00385	4.53455	-6.05389	3.10418e-09	1.43366e-08	9.61259
EPHB6	-1.00394	1.50268	-4.15273	3.9702e-05	9.73072e-05	0.892596
IZUMO4	-1.00504	0.82251	-5.06568	6.07262e-07	1.97171e-06	5.01059
MNDA	-1.00543	0.955056	-6.04233	3.31605e-09	1.52497e-08	10.0387
ARSD	-1.00548	5.46458	-7.12473	4.47829e-12	3.07909e-11	16.018
PDLIM2	-1.00573	3.42418	-8.49345	3.38178e-16	3.9459e-15	25.4652
DOK2	-1.00582	2.31	-6.43042	3.41948e-10	1.82293e-09	12.0467
RPH3AL	-1.00657	3.39092	-8.12442	4.91067e-15	4.97448e-14	22.8266
GALC	-1.00663	3.17523	-6.33621	5.99642e-10	3.07285e-09	11.3431
RCBTB2	-1.00663	2.42734	-11.3945	1.94825e-26	7.38001e-25	48.9554
USP38	-1.00688	4.54509	-10.4374	7.30465e-23	1.84468e-21	40.569
FXYD6	-1.00729	1.44162	-6.80238	3.4966e-11	2.13729e-10	14.4165
WEE1	-1.00755	4.82576	-7.76336	6.20396e-14	5.47666e-13	20.2241
FYB1	-1.00785	2.49758	-5.60277	3.79151e-08	1.4818e-07	7.42327
THNSL1	-1.00889	3.77707	-8.58082	1.77348e-16	2.14052e-15	26.0601
ENTPD5	-1.00889	7.01634	-5.10866	4.90494e-07	1.61533e-06	4.7705
RAPGEF4	-1.00905	3.91127	-6.71641	5.97487e-11	3.53303e-10	13.5153
AMIGO2	-1.00945	1.68908	-5.18755	3.30173e-07	1.11331e-06	5.45829
MAP7	-1.00947	4.33645	-6.01249	3.93078e-09	1.78377e-08	9.39093
TMEM232	-1.00981	-1.82731	-4.53141	7.62022e-06	2.08032e-05	2.84737
CPB2	-1.01068	8.54181	-4.195	3.32183e-05	8.24048e-05	0.843615
CRPPA	-1.01197	1.34742	-6.89627	1.93607e-11	1.22136e-10	15.0053
CHIC2	-1.0124	2.89475	-14.2444	6.2356e-38	5.78298e-36	75.1995
NCALD	-1.01245	3.44319	-5.48597	7.06569e-08	2.64423e-07	6.65847
NCOA7	-1.01272	4.91137	-6.38904	4.37977e-10	2.28874e-09	11.5189
MSR1	-1.01312	3.03854	-6.20015	1.33424e-09	6.50471e-09	10.5899
TSKU	-1.01367	7.16817	-3.8491	0.000136722	0.000305668	-0.606335
ENC1	-1.01446	4.28186	-6.0551	3.08261e-09	1.42411e-08	9.62995
CLEC17A	-1.01488	-3.72743	-4.27351	2.37588e-05	6.02603e-05	1.89755
LDOC1	-1.0161	1.23254	-4.33269	1.83914e-05	4.74928e-05	1.67129
RNF175	-1.01627	-2.20916	-5.17532	3.51181e-07	1.17744e-06	5.82202
SPIRE1	-1.0164	1.13417	-4.49764	8.8717e-06	2.40085e-05	2.3777
FIGN	-1.01668	1.63624	-5.01925	7.63561e-07	2.44234e-06	4.65481
LILRA6	-1.01677	-0.281021	-6.63736	9.73446e-11	5.56842e-10	13.6216
SLA	-1.01705	2.65157	-5.97608	4.83284e-09	2.15972e-08	9.39822
MANEA	-1.01706	4.06998	-7.30999	1.33095e-12	9.86564e-12	17.2355
ACKR2	-1.01712	2.4493	-3.95935	8.80546e-05	0.000203631	-0.00940744
SIRPB2	-1.01721	-0.636308	-5.10873	4.90336e-07	1.61514e-06	5.38066
DPEP2	-1.01772	0.0457334	-7.92753	1.97801e-14	1.85038e-13	21.919
CLEC10A	-1.01815	1.67091	-5.92882	6.30958e-09	2.77887e-08	9.31019
SNAI1	-1.01925	0.963103	-5.32099	1.67147e-07	5.89564e-07	6.22949
RGPD3	-1.01933	-2.04696	-5.10525	4.98909e-07	1.6407e-06	5.47366
ABCA10	-1.02006	0.825817	-4.81356	2.06239e-06	6.17225e-06	3.83556
FGG	-1.02008	11.884	-3.62479	0.000324146	0.000678437	-1.0491
MS4A2	-1.0205	-3.48732	-3.57974	0.000383513	0.000792313	-0.731672
SPTLC3	-1.02066	3.97391	-5.33866	1.52579e-07	5.42089e-07	5.85559
SOCS6	-1.02132	4.72596	-11.5401	5.38558e-27	2.15117e-25	50.0114
MCTP2	-1.02147	0.254799	-3.61875	0.000331574	0.000692545	-0.924896
PTPN3	-1.02269	5.34621	-7.89621	2.46334e-14	2.27019e-13	21.1368
SCNN1A	-1.02316	2.14715	-4.36726	1.58155e-05	4.12034e-05	1.6674
SEMA5A	-1.02319	3.26409	-5.45301	8.40617e-08	3.10555e-07	6.51091
TLR1	-1.02336	1.59897	-6.21256	1.24107e-09	6.07252e-09	10.8942
ITK	-1.02452	0.527832	-5.02532	7.41097e-07	2.37519e-06	4.85817
MS4A4A	-1.02544	2.56929	-6.05853	3.02287e-09	1.39891e-08	9.87252
REEP6	-1.02585	7.68507	-4.19796	3.28042e-05	8.14526e-05	0.787369
LAG3	-1.02597	1.35856	-4.88708	1.4516e-06	4.44151e-06	4.08804
NRIP1	-1.02615	4.19391	-6.17695	1.52702e-09	7.37992e-09	10.3193
IL10RA	-1.0267	3.48169	-6.31347	6.86081e-10	3.48267e-09	11.1746
HIVEP1	-1.02681	3.85634	-9.37457	4.12597e-19	6.91389e-18	32.0446
LNP1	-1.02698	1.27214	-6.7052	6.4051e-11	3.76948e-10	13.8415
PNRC1	-1.02745	6.43221	-8.85844	2.21489e-17	2.98096e-16	28.1035
LCP2	-1.02751	3.17474	-7.31127	1.31972e-12	9.8004e-12	17.3469
KIF6	-1.02857	-1.64218	-3.58756	0.000372528	0.000771297	-0.841909
SLC47A1	-1.02865	6.04044	-4.30827	2.04483e-05	5.24352e-05	1.12828
CPAMD8	-1.0288	0.121784	-6.41011	3.86166e-10	2.03579e-09	12.2325
PEX3	-1.02892	3.15029	-9.91006	5.69677e-21	1.17256e-19	36.3685
SLC25A15	-1.02913	6.03917	-4.83654	1.84891e-06	5.56847e-06	3.43277
SLC25A20	-1.02917	5.81849	-7.64061	1.44186e-13	1.21373e-12	19.4095
CHAD	-1.03017	2.80237	-4.09684	5.01427e-05	0.000120338	0.452281
TANGO6	-1.03023	3.88378	-9.72361	2.57318e-20	4.90241e-19	34.7923
FCMR	-1.03193	1.04825	-6.25166	9.8727e-10	4.88999e-09	11.2062
TIGD2	-1.03227	3.67593	-6.189	1.42375e-09	6.91189e-09	10.4364
ZBTB7C	-1.03265	0.00191878	-3.9439	9.37151e-05	0.000215824	0.295213
FOXA3	-1.03327	5.24279	-4.0771	5.44179e-05	0.000129864	0.170122
MAP2K1	-1.03447	4.92202	-14.3799	1.67177e-38	1.61541e-36	76.3728
TMEM86B	-1.03559	3.52534	-4.538	7.39658e-06	2.02337e-05	2.16594
SERPINF2	-1.03624	9.69697	-4.05684	5.9165e-05	0.000140528	0.38809
DHTKD1	-1.03652	6.95222	-6.43659	3.29511e-10	1.76129e-09	11.8778
GYG2	-1.03676	4.09842	-4.33982	1.78298e-05	4.61532e-05	1.2628
AIM2	-1.03705	-1.99627	-4.02884	6.63773e-05	0.000156644	0.806516
RAB3IL1	-1.0374	2.75195	-6.21146	1.24908e-09	6.10798e-09	10.6917
RSAD2	-1.03794	1.79455	-5.29356	1.92476e-07	6.71419e-07	5.97087
SLC39A8	-1.03805	4.71106	-6.98906	1.07294e-11	6.9821e-11	15.1569
TSHR	-1.03948	-3.46029	-4.93366	1.15934e-06	3.60053e-06	4.75433
ZNF330	-1.03986	4.35771	-12.2163	1.23862e-29	6.38583e-28	56.0596
MAN1A1	-1.04079	7.00089	-6.90732	1.80525e-11	1.1442e-10	14.726
IFNLR1	-1.04241	2.34696	-4.38137	1.48661e-05	3.88807e-05	1.68511
TESK2	-1.04247	1.84809	-8.41317	6.09458e-16	6.89196e-15	25.1181
TMEM53	-1.04272	4.58617	-8.72804	5.91709e-17	7.53623e-16	27.0932
FGF2	-1.04465	0.694092	-3.68394	0.000259235	0.000552174	-0.752459
DIXDC1	-1.04482	2.89567	-7.45776	4.97331e-13	3.87889e-12	18.3449
SLC5A3	-1.04583	3.28067	-7.73911	7.33421e-14	6.39051e-13	20.1648
PLTP	-1.04589	4.16035	-4.768	2.55822e-06	7.55527e-06	3.11743
RGS2	-1.0465	3.38465	-4.78715	2.33727e-06	6.94208e-06	3.28178
P2RX6	-1.04664	-2.04372	-3.91038	0.000107198	0.000244538	0.357773
NGF	-1.04686	-0.859611	-5.78713	1.38924e-08	5.78721e-08	8.84271
CLDN11	-1.04706	0.144619	-4.26597	2.45416e-05	6.21123e-05	1.54879
GDF7	-1.04707	2.17058	-4.12783	4.4069e-05	0.000106939	0.678743
SH3YL1	-1.04791	2.7541	-5.48068	7.26576e-08	2.71469e-07	6.73659
CHIC1	-1.04842	0.846771	-5.09124	5.34938e-07	1.75168e-06	5.11907
GATA6	-1.04854	3.25315	-7.22724	2.29499e-12	1.64451e-11	16.7892
TCEAL7	-1.04911	-1.52876	-7.11283	4.83759e-12	3.30641e-11	16.6446
ACOT1	-1.05004	2.87166	-5.02856	7.29383e-07	2.3409e-06	4.49248
FERMT2	-1.05021	5.64861	-9.85412	8.97193e-21	1.80075e-19	35.8034
PCBP3	-1.05026	-1.68554	-4.01731	6.95835e-05	0.000163636	0.736537
LAMC3	-1.05121	3.23517	-4.22703	2.89915e-05	7.25778e-05	0.891324
RAI2	-1.05142	1.39958	-5.95123	5.56133e-09	2.46615e-08	9.46456
KCNIP1	-1.05145	-4.16845	-4.25946	2.52369e-05	6.37521e-05	1.86547
MYLK	-1.0517	5.60874	-5.49019	6.90973e-08	2.59187e-07	6.5956
CLEC4F	-1.05214	-2.25227	-4.2864	2.24753e-05	5.72599e-05	1.84828
CYP2U1	-1.05227	2.49617	-7.54277	2.8043e-13	2.26378e-12	18.9735
PTGS1	-1.05251	1.66179	-5.73158	1.88518e-08	7.69166e-08	8.23241
SLC26A5	-1.05329	-4.08889	-4.60578	5.43411e-06	1.52003e-05	3.3182
C16orf54	-1.05332	-0.0249455	-6.00801	4.03213e-09	1.8272e-08	9.96724
CFL2	-1.0534	5.95142	-8.69498	7.57984e-17	9.51874e-16	26.8658
POU2AF1	-1.05352	-0.103134	-3.77101	0.000185551	0.000405887	-0.334038
SOWAHC	-1.05383	5.12495	-9.10852	3.27461e-18	4.87209e-17	29.9505
AOAH	-1.05432	1.96807	-6.28425	8.15171e-10	4.08903e-09	11.2519
SCML4	-1.05518	0.428133	-4.70553	3.42802e-06	9.8941e-06	3.39558
GPRASP1	-1.05589	0.840505	-8.13828	4.44781e-15	4.52549e-14	23.295
PFN2	-1.05692	2.75518	-4.76268	2.62317e-06	7.73717e-06	3.25349
NRBF2	-1.05709	4.44601	-13.4628	1.13005e-34	8.40354e-33	67.6005
KCNK1	-1.05727	3.08865	-3.73144	0.000216181	0.000466441	-0.983278
C11orf1	-1.05763	2.96179	-7.66322	1.2353e-13	1.04861e-12	19.7077
PCCA	-1.05807	5.27434	-7.85105	3.37629e-14	3.0557e-13	20.8255
RUNX3	-1.05841	1.86529	-6.51364	2.07074e-10	1.1335e-09	12.6054
ABCG4	-1.05864	-3.57053	-5.73644	1.83568e-08	7.50692e-08	8.74909
COL19A1	-1.0587	-4.49253	-4.40046	1.36684e-05	3.59757e-05	2.46555
GZMM	-1.05881	0.0308421	-5.71137	2.10537e-08	8.53447e-08	8.35625
ARHGAP24	-1.05911	1.91854	-6.98531	1.09895e-11	7.14208e-11	15.462
IFIT1	-1.06057	4.7284	-4.75378	2.73529e-06	8.03703e-06	3.03038
C1QA	-1.06065	6.30817	-5.00855	8.04758e-07	2.56243e-06	4.25044
QDPR	-1.06081	6.57912	-7.29062	1.51257e-12	1.11149e-11	17.1362
SEC24B	-1.06102	5.04907	-9.30414	7.16649e-19	1.16461e-17	31.4538
ANGPTL4	-1.06111	6.29156	-3.88702	0.000117657	0.000266513	-0.519759
FGFBP2	-1.06293	-1.99248	-4.44913	1.10189e-05	2.93953e-05	2.50791
GFRA2	-1.06311	0.565213	-5.10915	4.89318e-07	1.61211e-06	5.24968
GADD45A	-1.06433	5.68399	-6.70477	6.4221e-11	3.77811e-10	13.4125
DHRS4L2	-1.06439	4.32378	-7.30462	1.37898e-12	1.01983e-11	17.1865
WLS	-1.06483	3.65574	-4.28285	2.28219e-05	5.8033e-05	1.06272
KCNK6	-1.06483	2.18302	-7.81345	4.38531e-14	3.9358e-13	20.8549
SLAMF6	-1.06518	0.394137	-5.25204	2.38033e-07	8.20231e-07	5.96748
NKAIN3	-1.06661	-0.388048	-3.78714	0.000174283	0.000382745	-0.243321
ADGRL2	-1.06996	5.05531	-6.30114	7.37875e-10	3.72446e-09	11.0091
ROPN1L	-1.07149	-3.54775	-5.42737	9.61706e-08	3.52866e-07	7.1503
HLA-DOA	-1.07174	2.84923	-5.51937	5.92003e-08	2.24569e-07	6.91927
OXER1	-1.07238	3.97846	-5.15917	3.80918e-07	1.27159e-06	4.96921
TNIK	-1.07256	2.18036	-4.99797	8.47557e-07	2.68968e-06	4.45133
GRHPR	-1.07311	8.04832	-7.4583	4.95502e-13	3.8665e-12	18.3381
EBI3	-1.07332	0.828992	-6.0711	2.8129e-09	1.30812e-08	10.2139
LST1	-1.07368	2.49713	-7.05121	7.20158e-12	4.79422e-11	15.7893
RHCE	-1.07441	-0.731566	-3.97244	8.35178e-05	0.00019389	0.482683
PEAK3	-1.07479	-2.59694	-6.83956	2.76889e-11	1.71391e-10	15.0011
PKNOX2	-1.0765	-1.34522	-4.55197	6.94344e-06	1.90685e-05	2.89459
NXPE3	-1.07651	1.3737	-7.27192	1.71102e-12	1.24766e-11	17.3718
IVD	-1.07662	7.17688	-9.12342	2.91892e-18	4.38164e-17	30.1568
AUTS2	-1.07667	4.04898	-5.08096	5.62982e-07	1.83792e-06	4.58363
ARAP2	-1.07681	2.85579	-7.92275	2.04549e-14	1.9124e-13	21.4863
NXN	-1.078	2.76511	-4.76615	2.58065e-06	7.62012e-06	3.27766
ADGRV1	-1.07884	3.36454	-4.3458	1.73707e-05	4.50154e-05	1.36226
DOCK8	-1.08015	2.93096	-6.21986	1.18924e-09	5.83306e-09	10.7066
BDH1	-1.08026	6.91222	-4.48241	9.49849e-06	2.55803e-05	1.91715
CD300C	-1.0805	-0.856114	-6.15998	1.68513e-09	8.09795e-09	10.8879
C9orf72	-1.0811	2.77908	-8.49945	3.2355e-16	3.78068e-15	25.5893
APOL6	-1.0818	6.51966	-7.40402	7.12577e-13	5.45486e-12	17.874
CYB5D2	-1.08346	4.26526	-8.40587	6.42907e-16	7.24989e-15	24.7484
PIGV	-1.08373	4.27675	-9.92149	5.19098e-21	1.07393e-19	36.3504
SIGIRR	-1.08382	5.26586	-6.2563	9.60764e-10	4.76602e-09	10.7534
ACSL5	-1.08429	6.09951	-4.64207	4.59981e-06	1.29995e-05	2.56145
DACT3	-1.08439	0.329778	-5.69021	2.36286e-08	9.50387e-08	8.20271
CLEC7A	-1.08506	0.940278	-6.28547	8.09303e-10	4.06212e-09	11.4098
C4orf19	-1.08544	4.00924	-6.7276	5.57424e-11	3.31586e-10	13.5714
TAPT1	-1.08793	4.92679	-11.1393	1.81538e-25	6.16733e-24	46.5153
HMGCS2	-1.08819	9.61611	-3.64184	0.00030402	0.000639797	-1.15993
SLC16A5	-1.08828	0.559338	-7.49039	3.99362e-13	3.16217e-12	18.9079
SLC23A3	-1.08902	-1.42723	-3.8943	0.000114297	0.000259193	0.245742
CHSY3	-1.09008	0.253654	-6.47122	2.67569e-10	1.44697e-09	12.57
IRAK3	-1.09147	0.946098	-7.26955	1.73798e-12	1.26617e-11	17.4165
TPK1	-1.09148	1.37432	-8.41904	5.83866e-16	6.60719e-15	25.2236
TRO	-1.09159	2.54503	-4.97616	9.42915e-07	2.96952e-06	4.29374
REPS2	-1.09175	3.65386	-7.30657	1.36132e-12	1.00769e-11	17.248
MST1	-1.09211	7.04831	-5.01072	7.96219e-07	2.53774e-06	4.3107
PHLDB2	-1.09218	4.71149	-8.82285	2.89901e-17	3.85985e-16	27.7949
CBS	-1.0931	1.8619	-3.59478	0.000362648	0.000752482	-1.25716
HCK	-1.09378	2.74351	-7.07961	5.99677e-12	4.0405e-11	15.9189
ZADH2	-1.09551	4.47525	-12.2489	9.20249e-30	4.80585e-28	56.3497
ARMCX3	-1.09613	3.77726	-4.84919	1.74057e-06	5.26379e-06	3.51342
FAS	-1.09642	3.19554	-6.50598	2.16905e-10	1.1853e-09	12.3336
PALM2AKAP2	-1.09713	5.65348	-9.29572	7.65389e-19	1.23511e-17	31.4012
ARHGAP42	-1.09716	3.44562	-9.00261	7.38912e-18	1.04683e-16	29.2277
ACER2	-1.0976	-0.73922	-5.42395	9.79067e-08	3.58991e-07	6.93522
PDE1A	-1.09817	0.733786	-5.5028	6.46365e-08	2.43701e-07	7.17241
CCDC25	-1.09903	4.65875	-10.6684	1.03945e-23	2.897e-22	42.4997
NCOR1	-1.0994	5.64649	-10.0871	1.33918e-21	2.97254e-20	37.6899
PDZD4	-1.09957	0.426839	-5.67711	2.53728e-08	1.01548e-07	8.12336
TEX15	-1.09965	-4.81438	-3.53752	0.000448281	0.00091682	-0.796744
ISM1	-1.09989	1.27949	-4.02769	6.66917e-05	0.000157294	0.425688
ACKR4	-1.10038	-2.74967	-5.80189	1.2805e-08	5.35877e-08	9.04701
FZD8	-1.10065	1.50579	-6.06256	2.95388e-09	1.36973e-08	10.0533
CYP4F3	-1.10176	7.08103	-4.12009	4.55161e-05	0.000110218	0.435409
LRRC25	-1.10219	2.07541	-7.39403	7.6169e-13	5.80879e-12	18.0577
CCDC158	-1.1025	-0.177868	-5.478	7.36945e-08	2.74961e-07	7.15726
PGM1	-1.10256	7.12172	-8.66277	9.64172e-17	1.19408e-15	26.6962
LONRF1	-1.10348	2.80619	-10.2608	3.18797e-22	7.53211e-21	39.2641
MTRNR2L8	-1.1045	-1.32033	-5.35442	1.40631e-07	5.02071e-07	6.63611
PLEKHA4	-1.1051	3.96941	-6.13444	1.95359e-09	9.30765e-09	10.0925
ANKRD37	-1.10549	1.01966	-5.81599	1.18439e-08	4.98891e-08	8.78349
CNR2	-1.1059	-3.4594	-5.01978	7.61571e-07	2.43645e-06	5.15571
NPAS3	-1.10653	-2.81824	-4.85043	1.73033e-06	5.23873e-06	4.32752
MLF1	-1.10691	-0.660457	-4.95906	1.02485e-06	3.20451e-06	4.66457
AGMAT	-1.1072	5.93531	-5.78413	1.41241e-08	5.8614e-08	8.15344
PID1	-1.10731	5.10316	-6.69078	7.00296e-11	4.10039e-10	13.3151
FAM163A	-1.10773	-3.41943	-4.36892	1.57006e-05	4.09438e-05	2.26312
ZNF470	-1.10799	1.54774	-6.15104	1.77473e-09	8.50071e-09	10.5476
PDGFC	-1.10814	3.50666	-7.81584	4.31296e-14	3.87518e-13	20.657
POU2F2	-1.10832	0.827566	-7.41481	6.6304e-13	5.09256e-12	18.3771
SYPL2	-1.10934	2.09516	-3.6706	0.000272697	0.000578254	-1.03267
TBXAS1	-1.10956	2.54934	-8.19048	3.06028e-15	3.18605e-14	23.4117
PIPOX	-1.10997	7.81627	-4.34846	1.71699e-05	4.45524e-05	1.42136
FOSL1	-1.11135	-0.0997872	-5.17041	3.59972e-07	1.20516e-06	5.61499
SLC2A12	-1.11365	1.26381	-3.61097	0.000341372	0.000710894	-1.10122
FUT3	-1.1137	-1.69762	-3.83426	0.000144949	0.000322583	0.0418546
MAP2K3	-1.11483	5.72881	-10.88	1.706e-24	5.16504e-23	44.3057
CFAP74	-1.115	-2.10613	-4.88578	1.46069e-06	4.46594e-06	4.43883
ETFRF1	-1.11549	4.63355	-10.0771	1.45456e-21	3.21098e-20	37.5989
PAPSS2	-1.11559	5.793	-6.86631	2.3396e-11	1.46164e-10	14.4084
GCOM1	-1.11665	-2.4344	-5.63055	3.2646e-08	1.28647e-07	8.12178
EVI2B	-1.11718	1.9154	-7.27199	1.71025e-12	1.24766e-11	17.2897
RAB39A	-1.1173	-3.5295	-5.07783	5.71768e-07	1.86547e-06	5.43358
THEMIS2	-1.11759	3.03691	-7.22148	2.38336e-12	1.70329e-11	16.7772
PROS1	-1.11784	7.29725	-7.11383	4.80642e-12	3.28649e-11	16.051
FANCC	-1.11999	3.82492	-8.51703	2.84231e-16	3.33817e-15	25.5804
KIRREL3	-1.12025	-2.79334	-5.1581	3.82975e-07	1.27767e-06	5.77178
ATP2C2	-1.12061	-3.36453	-3.68313	0.00026003	0.000553648	-0.383094
CD8A	-1.12087	1.64906	-4.7197	3.20884e-06	9.31315e-06	3.27233
RORA	-1.12133	4.62044	-7.02446	8.5526e-12	5.63089e-11	15.3805
PXMP2	-1.12151	2.42516	-6.37479	4.7682e-10	2.47888e-09	11.6906
OPCML	-1.12159	-3.7256	-5.13123	4.3822e-07	1.45236e-06	5.70144
FPR3	-1.12206	2.53707	-7.0132	9.19331e-12	6.03795e-11	15.5312
TRANK1	-1.12256	4.34702	-8.06576	7.45622e-15	7.38166e-14	22.3236
PRKAG2	-1.12462	4.31482	-8.53796	2.43541e-16	2.88336e-15	25.7029
NUDT7	-1.12486	1.73579	-6.5251	1.93186e-10	1.06107e-09	12.6864
FGD4	-1.12497	4.0655	-7.8366	3.73339e-14	3.36944e-13	20.75
NLRP3	-1.12547	-0.0745887	-7.24706	2.01504e-12	1.45749e-11	17.3866
LTBP1	-1.12573	3.9054	-5.92949	6.28573e-09	2.76912e-08	8.95294
UST	-1.12637	0.0146688	-4.43669	1.1645e-05	3.09376e-05	2.26808
RAB20	-1.12727	4.52718	-7.99196	1.25716e-14	1.20971e-13	21.8024
FYN	-1.12809	4.18062	-9.0706	4.38541e-18	6.42173e-17	29.6807
FGR	-1.12815	2.00112	-8.89389	1.69273e-17	2.32276e-16	28.6239
CA13	-1.1284	1.29111	-6.42132	3.61119e-10	1.91501e-09	12.1389
SNCA	-1.1284	-2.44775	-5.24001	2.53081e-07	8.69854e-07	6.14733
SHF	-1.12851	3.6568	-5.54193	5.25041e-08	2.01106e-07	6.91804
KLF6	-1.12909	6.75093	-7.50142	3.70768e-13	2.95315e-12	18.5338
CSAD	-1.12934	4.20258	-7.05755	6.91342e-12	4.61763e-11	15.6055
CTSO	-1.12939	5.63292	-7.48226	4.21844e-13	3.3255e-12	18.3492
CHRNE	-1.1294	0.405996	-6.3349	6.04316e-10	3.09484e-09	11.7554
FOLR2	-1.13	3.35992	-5.79301	1.34492e-08	5.6167e-08	8.28102
SPATA6L	-1.13124	1.16178	-7.36346	9.33628e-13	7.05513e-12	17.9973
RORB	-1.13131	-3.80928	-4.45196	1.0881e-05	2.90514e-05	2.63581
BLNK	-1.13238	3.9857	-8.34441	1.00631e-15	1.10997e-14	24.3214
ATP8B4	-1.13347	1.13225	-8.77003	4.3167e-17	5.63581e-16	27.8221
APCDD1	-1.13413	1.0165	-3.67013	0.000273183	0.000579132	-0.867738
DGAT2	-1.13498	6.4601	-4.64336	4.5725e-06	1.29269e-05	2.5897
CISH	-1.13508	4.6921	-6.73905	5.19149e-11	3.10623e-10	13.6096
USP2	-1.13572	2.71919	-5.68173	2.47434e-08	9.91273e-08	7.78587
DPEP3	-1.1361	-4.02694	-4.77376	2.48979e-06	7.36664e-06	4.05483
PFKFB3	-1.13661	4.2164	-5.01125	7.94149e-07	2.53265e-06	4.23675
VWA3B	-1.13662	-3.41532	-4.24095	2.73182e-05	6.86551e-05	1.73786
FRMD6	-1.13685	2.93674	-7.44744	5.32949e-13	4.13869e-12	18.2558
PLPBP	-1.1375	5.35293	-10.4833	4.96589e-23	1.27198e-21	40.9504
PSD3	-1.13752	4.44121	-6.4235	3.56425e-10	1.89323e-09	11.7285
CCR4	-1.13816	-1.69059	-4.96978	9.72716e-07	3.05562e-06	4.80016
PLEK	-1.13919	3.01093	-6.24628	1.01889e-09	5.04196e-09	10.8419
C1QC	-1.13933	6.02535	-5.52647	5.70089e-08	2.17226e-07	6.8025
TMEM30B	-1.14061	3.63849	-5.32796	1.61252e-07	5.70515e-07	5.82764
LDB2	-1.14189	3.09676	-8.27132	1.70954e-15	1.83423e-14	23.8958
UBXN8	-1.14212	3.76292	-9.84475	9.67996e-21	1.93324e-19	35.7656
NKG7	-1.14213	2.22363	-5.67698	2.53906e-08	1.01569e-07	7.84828
LILRA4	-1.14322	-3.25937	-5.11381	4.78056e-07	1.57759e-06	5.58867
IL18RAP	-1.14413	-0.653267	-6.92529	1.61074e-11	1.02656e-10	15.4041
BHLHE40	-1.14457	6.78362	-7.08046	5.96422e-12	4.0236e-11	15.8042
CDC14B	-1.14503	4.69499	-6.92082	1.65708e-11	1.05484e-10	14.7297
SPNS2	-1.14592	2.36463	-5.73496	1.85063e-08	7.56042e-08	8.12108
TMEM71	-1.14708	-1.06349	-9.38903	3.68273e-19	6.19044e-18	32.7072
KLF9	-1.14719	6.30848	-6.1619	1.66644e-09	8.01532e-09	10.2587
FILIP1L	-1.14783	3.35064	-7.67767	1.11889e-13	9.54306e-13	19.7356
CSRNP3	-1.14815	-1.32384	-4.60108	5.55216e-06	1.54902e-05	3.09877
MACROD1	-1.14871	4.30469	-6.72012	5.83922e-11	3.45699e-10	13.5065
PXDC1	-1.14876	6.4658	-9.17451	1.96592e-18	3.00986e-17	30.5068
LGR6	-1.14997	0.316136	-3.73145	0.000216167	0.000466441	-0.534474
TEKT2	-1.15047	-3.95714	-5.1721	3.56929e-07	1.19522e-06	5.9085
DBT	-1.15108	4.96244	-10.6411	1.31031e-23	3.596e-22	42.2677
A4GNT	-1.15153	-4.41522	-3.58847	0.000371271	0.00076899	-0.648857
ABLIM3	-1.15158	5.65894	-7.18527	3.02018e-12	2.12452e-11	16.4146
GPR15	-1.15214	-4.0925	-4.81443	2.05391e-06	6.14802e-06	4.24247
KLHL2	-1.15222	4.04242	-9.76755	1.80657e-20	3.49552e-19	35.1252
NT5E	-1.15223	5.21481	-5.97107	4.97159e-09	2.21743e-08	9.149
AADAC	-1.15311	7.39958	-3.75252	0.000199313	0.000433233	-0.934899
LURAP1L	-1.15347	4.56458	-6.27044	8.84172e-10	4.41047e-09	10.8364
FAAH2	-1.15373	2.6224	-6.23556	1.08492e-09	5.34739e-09	10.8414
CITED2	-1.15594	4.92862	-8.18591	3.16237e-15	3.28386e-14	23.1588
ZNF831	-1.15665	-1.08336	-5.19037	3.25506e-07	1.09935e-06	5.80743
ZCCHC24	-1.1568	4.74792	-9.32874	5.91112e-19	9.69388e-18	31.6454
EDAR	-1.15704	-1.1259	-3.89918	0.000112097	0.000254669	0.232896
CTBS	-1.15824	1.74194	-9.81016	1.28074e-20	2.51733e-19	35.7587
GBP1	-1.15829	5.29969	-6.50791	2.14393e-10	1.17237e-09	12.2231
RASGRP4	-1.15956	-0.196968	-9.01293	6.82797e-18	9.71631e-17	29.773
GPT2	-1.16157	6.96281	-4.76038	2.65165e-06	7.80833e-06	3.14947
WNT5B	-1.1617	1.59333	-4.40923	1.31502e-05	3.47365e-05	1.92297
MEFV	-1.16222	-1.69348	-7.14351	3.96427e-12	2.74202e-11	16.8445
C1QB	-1.16261	6.28914	-5.24726	2.439e-07	8.40268e-07	5.40818
HDAC9	-1.16466	0.315843	-7.39042	7.80245e-13	5.94467e-12	18.2698
SLC25A25	-1.16521	5.76956	-5.67263	2.59969e-08	1.03737e-07	7.55504
MAFF	-1.16693	4.17166	-7.17617	3.20483e-12	2.24561e-11	16.3612
ARHGAP15	-1.16749	1.97399	-8.82792	2.79001e-17	3.72341e-16	28.1336
MAP9	-1.16753	-1.16432	-5.28269	2.03511e-07	7.08227e-07	6.26259
LARP1B	-1.1677	4.62316	-11.3497	2.88716e-26	1.07104e-24	48.344
SH3GL2	-1.16791	-4.41001	-4.83083	1.89985e-06	5.7155e-06	4.33304
CSF1R	-1.16842	4.3921	-6.68003	7.48374e-11	4.35503e-10	13.2582
ANO5	-1.16928	1.43551	-3.83679	0.000143512	0.000319869	-0.333057
FTCDNL1	-1.16935	1.8313	-7.74666	6.96193e-14	6.08914e-13	20.4415
STAB1	-1.16976	5.34905	-7.9916	1.26031e-14	1.21202e-13	21.8006
RNF144B	-1.16988	3.85725	-8.4523	4.57578e-16	5.27048e-15	25.1067
SLC6A16	-1.17	1.52008	-6.30163	7.35754e-10	3.71608e-09	11.4056
GUCY1A1	-1.17279	2.2834	-6.5545	1.61582e-10	8.95416e-10	12.749
ADCY5	-1.17384	1.7135	-5.89922	7.45007e-09	3.23961e-08	9.1095
DDC	-1.17493	4.5601	-3.76293	0.00019145	0.000417603	-1.01679
RAPH1	-1.17495	1.70986	-6.68377	7.31281e-11	4.26633e-10	13.6247
RHOB	-1.17597	8.71181	-7.26263	1.819e-12	1.32102e-11	17.115
CAT	-1.17634	8.25151	-7.44625	5.3723e-13	4.16792e-12	18.2787
CBLN3	-1.17645	0.739481	-6.18582	1.45033e-09	7.02821e-09	10.8551
BTBD16	-1.17656	1.06452	-5.17908	3.44598e-07	1.15801e-06	5.50389
CYBRD1	-1.17668	4.02589	-6.31024	6.99298e-10	3.54638e-09	11.0879
ADK	-1.17717	5.45668	-9.64455	4.85098e-20	8.97709e-19	34.1288
SELL	-1.17754	1.78494	-7.06026	6.794e-12	4.54539e-11	15.9484
RGS11	-1.17797	-2.36955	-5.20905	2.96164e-07	1.00678e-06	5.98806
PTPRC	-1.17818	3.40998	-6.01798	3.80982e-09	1.73376e-08	9.49196
HAS1	-1.17831	-3.42302	-3.59474	0.000362695	0.000752482	-0.693458
BMERB1	-1.17862	3.46501	-6.4938	2.33484e-10	1.26945e-09	12.2176
ZFP3	-1.17895	0.0408424	-6.08556	2.58894e-09	1.21095e-08	10.3771
FCRL3	-1.17942	-1.63316	-4.26312	2.48436e-05	6.28273e-05	1.70155
IER2	-1.18038	5.17181	-8.8606	2.17886e-17	2.94228e-16	28.0781
PTPRQ	-1.18084	-4.3479	-4.13106	4.34772e-05	0.000105629	1.35565
GLB1L2	-1.18135	-1.59204	-3.90551	0.000109304	0.000248989	0.293647
EPB41L3	-1.182	1.90827	-7.28837	1.53521e-12	1.12659e-11	17.3871
SH2D1A	-1.18206	-0.404387	-5.52834	5.64447e-08	2.15178e-07	7.43636
STK33	-1.1823	-3.03972	-3.58375	0.000377839	0.000781691	-0.759276
NECTIN3	-1.18481	3.85751	-6.60784	1.16672e-10	6.59913e-10	12.8527
GNPNAT1	-1.18512	4.187	-9.84301	9.81722e-21	1.95581e-19	35.7197
C11orf54	-1.18554	5.70383	-8.71883	6.34028e-17	8.03086e-16	27.0367
CX3CR1	-1.18565	-0.0219074	-7.24241	2.07749e-12	1.49663e-11	17.3447
SLC22A3	-1.18585	4.45061	-4.92555	1.20576e-06	3.7339e-06	3.82469
APBA1	-1.18723	2.90857	-5.33099	1.58748e-07	5.62644e-07	5.9384
RIPOR2	-1.1877	1.29227	-7.3102	1.3291e-12	9.85699e-12	17.625
MYZAP	-1.18833	-1.87647	-6.32448	6.42801e-10	3.2753e-09	11.8915
DPYD	-1.18844	5.21018	-6.84165	2.73268e-11	1.69409e-10	14.2408
RND1	-1.18881	5.24286	-5.35325	1.41487e-07	5.0457e-07	5.89359
PCOLCE	-1.18921	4.76647	-4.73774	2.94912e-06	8.61511e-06	2.95701
TMEM121	-1.18944	-1.18865	-5.18468	3.35002e-07	1.12764e-06	5.78104
ABRACL	-1.18953	3.14831	-7.60269	1.86736e-13	1.54452e-12	19.2553
SLC18A2	-1.18999	-3.05924	-5.40859	1.06096e-07	3.862e-07	7.01877
SLCO2B1	-1.19125	7.12141	-5.51947	5.91664e-08	2.24493e-07	6.83735
C5AR1	-1.19136	2.702	-8.27326	1.6857e-15	1.80985e-14	23.9624
TRIM22	-1.19154	4.05938	-6.09978	2.38568e-09	1.12304e-08	9.88775
KHK	-1.19258	6.46326	-5.41076	1.049e-07	3.82289e-07	6.23722
CEACAM4	-1.1931	-2.64231	-6.43885	3.25079e-10	1.73932e-09	12.6019
LILRB2	-1.19369	2.06187	-8.19243	3.01776e-15	3.14381e-14	23.497
SLC30A4	-1.19413	1.5466	-6.9623	1.27285e-11	8.18976e-11	15.3618
EPM2A	-1.19446	2.23689	-11.0403	4.28571e-25	1.39433e-23	45.8969
PPL	-1.19463	4.11853	-5.88711	7.97274e-09	3.45385e-08	8.70604
MAP3K5	-1.19509	3.34932	-5.87109	8.71888e-09	3.75491e-08	8.68952
ALAS1	-1.19515	7.6736	-6.72836	5.54789e-11	3.30233e-10	13.6845
SLC15A1	-1.19552	3.57557	-3.55688	0.000417398	0.000857487	-1.68253
CCDC68	-1.1964	2.18879	-6.63036	1.0162e-10	5.80066e-10	13.2223
IFI44L	-1.19655	2.30556	-5.12956	4.41893e-07	1.46364e-06	5.05994
[truncated: 1,532 more rows]

## Sheet: Table S5
Table S5 92 DHM-associated prognostic genes
Gene	logFC	AveExpr	t	P.Value	adj.P.Val	B
TERT	5.01393	-1.32973	8.04547	8.61075e-15	8.45205e-14	22.9888
REG1A	3.45274	-1.88863	3.99798	7.52906e-05	0.00017598	0.90048
PLK1	3.41293	2.15465	9.96882	3.52937e-21	7.41582e-20	37.2961
CCNA2	3.38482	2.27659	9.75531	1.99387e-20	3.83036e-19	35.5833
NQO1	2.93387	4.16932	4.00868	7.20787e-05	0.000169036	0.41545
CA12	2.60325	1.8098	4.15528	3.9279e-05	9.63438e-05	1.21273
MAPT	2.57002	1.79712	7.78526	5.33193e-14	4.75893e-13	21.021
MMP12	2.55923	-2.19606	4.98782	8.90707e-07	2.81869e-06	5.09093
CYP19A1	2.2917	-3.35225	4.82927	1.91403e-06	5.756e-06	4.39484
FAP	2.14198	-0.526126	6.17409	1.55263e-09	7.49471e-09	11.106
TK1	2.11854	4.43768	8.42354	5.64957e-16	6.40668e-15	25.1814
CHEK1	2.0968	2.03711	8.9225	1.36187e-17	1.87994e-16	29.1081
KIF11	2.05048	2.40932	8.68912	7.91905e-17	9.92926e-16	27.3433
MMP1	1.8972	-1.30843	4.5619	6.63754e-06	1.82782e-05	3.09648
SQLE	1.80732	5.8499	7.77317	5.79699e-14	5.14837e-13	20.3762
UCK2	1.78361	3.97604	9.91123	5.64267e-21	1.16291e-19	36.582
TGM3	1.70606	-2.24066	5.16115	3.77157e-07	1.25956e-06	5.8851
GABRG2	1.54624	-4.65029	3.92972	9.92071e-05	0.000227757	0.671649
AKR1C3	1.53101	8.07916	10.6892	8.71136e-24	2.44905e-22	42.7052
MMP9	1.50103	1.88267	3.66473	0.000278833	0.000590257	-0.72396
TYMS	1.49651	1.14234	6.81417	3.24756e-11	1.99413e-10	14.7297
FABP6	1.48199	-4.36762	4.02799	6.66077e-05	0.000157161	1.04337
NOS2	1.31853	-0.305437	5.07729	5.73318e-07	1.86977e-06	5.34398
TPH1	1.27736	-2.88365	4.9794	9.28147e-07	2.92701e-06	5.03653
CDK5R1	1.22027	0.531078	6.77158	4.239e-11	2.5591e-10	14.5011
DTYMK	1.19643	4.37658	8.57493	1.85267e-16	2.23275e-15	26.1707
BCAT2	1.19162	4.48871	6.7136	6.08017e-11	3.59398e-10	13.6539
ALDOA	1.15168	0.869336	5.89088	7.80619e-09	3.38534e-08	9.39358
NME2	1.11308	-1.55697	6.11031	2.24544e-09	1.05955e-08	10.7631
DNMT1	1.03072	4.96401	7.28184	1.60277e-12	1.1735e-11	17.1336
ST3GAL3	1.02956	-0.860212	6.93324	1.5314e-11	9.79479e-11	15.5723
PTGS1	-1.05251	1.66179	-5.73158	1.88518e-08	7.69166e-08	8.23241
CBS	-1.0931	1.8619	-3.59478	0.000362648	0.000752482	-1.25716
HCK	-1.09378	2.74351	-7.07961	5.99677e-12	4.0405e-11	15.9189
CA13	-1.1284	1.29111	-6.42132	3.61119e-10	1.91501e-09	12.1389
ADK	-1.17717	5.45668	-9.64455	4.85098e-20	8.97709e-19	34.1288
SORD	-1.2169	6.96021	-5.82555	1.12328e-08	4.7476e-08	8.44335
PDE4B	-1.23775	2.507	-7.10183	5.19461e-12	3.53694e-11	16.0815
CFD	-1.29862	1.94954	-7.29323	1.48679e-12	1.09304e-11	17.3988
ALDH2	-1.31229	9.09975	-8.35318	9.44102e-16	1.04421e-14	24.5981
ACADM	-1.31344	6.41954	-8.30268	1.36238e-15	1.47846e-14	24.0471
GMPR	-1.32203	1.76413	-5.62204	3.41794e-08	1.34394e-07	7.60943
GSTT2B	-1.33441	-0.553666	-4.22359	2.94189e-05	7.3602e-05	1.42891
MTHFD1	-1.3398	6.9631	-7.42963	6.00489e-13	4.63419e-12	18.0847
S100A9	-1.34117	2.7636	-5.53708	5.38783e-08	2.06076e-07	6.98932
SEC14L2	-1.36734	6.11242	-4.69949	3.52584e-06	1.01438e-05	2.83033
PLA2G5	-1.39549	0.827358	-7.64685	1.38168e-13	1.16734e-12	19.8916
SHMT1	-1.42127	7.30552	-6.59957	1.22731e-10	6.9128e-10	12.8921
CA3	-1.43242	-2.1611	-5.17578	3.50382e-07	1.175e-06	5.79998
ANG	-1.52652	7.02611	-5.84155	1.02782e-08	4.37393e-08	8.55406
APCS	-1.53759	8.78824	-4.27011	2.41084e-05	6.11117e-05	1.20064
TTR	-1.6039	10.0187	-4.35194	1.69111e-05	4.39233e-05	1.63879
DUSP6	-1.62086	5.76473	-11.1271	2.01934e-25	6.78876e-24	46.4433
AZGP1	-1.63474	9.01091	-5.46929	7.71591e-08	2.86959e-07	6.75397
MMP7	-1.65178	0.578205	-3.73284	0.000215019	0.000464307	-0.630526
CTSG	-1.65991	-2.3204	-4.86444	1.61813e-06	4.91931e-06	4.3302
EPHX2	-1.68175	6.49716	-8.29573	1.43274e-15	1.54857e-14	24.0218
SULT2A1	-1.71543	7.95421	-3.92522	0.000101014	0.000231345	-0.212416
ABCG2	-1.7266	3.89364	-7.04657	7.42017e-12	4.93363e-11	15.5355
ARG1	-1.73189	7.48553	-4.31082	2.02236e-05	5.18837e-05	1.27837
NR3C2	-1.77051	2.47443	-11.2324	8.06873e-26	2.84913e-24	47.4622
CA2	-1.79641	5.32452	-7.88472	2.66932e-14	2.44747e-13	21.0782
OAT	-1.84884	4.44968	-5.9484	5.65084e-09	2.50447e-08	9.02758
DHODH	-1.90138	5.34811	-10.338	1.6777e-22	4.07114e-21	39.764
CA5A	-1.90833	3.10615	-5.54231	5.23996e-08	2.00753e-07	6.93511
AR	-1.91863	5.51325	-5.58398	4.19384e-08	1.62839e-07	7.10767
RNASE4	-1.93657	2.08007	-10.2365	3.90132e-22	9.124e-21	39.0961
EPHA2	-2.00775	4.30026	-12.4223	1.88341e-30	1.0535e-28	57.928
PGR	-2.02667	-1.81705	-7.56637	2.38995e-13	1.94683e-12	19.5578
OTC	-2.13501	5.55398	-4.86411	1.62068e-06	4.92614e-06	3.58346
SERPINE1	-2.18655	6.36707	-7.46061	4.87881e-13	3.81072e-12	18.2947
GCK	-2.23049	-1.157	-4.65403	4.3529e-06	1.2345e-05	3.2403
PLA2G2A	-2.23542	4.64247	-3.62826	0.000319952	0.000670442	-1.4878
SELE	-2.23633	0.213508	-9.27674	8.87711e-19	1.41832e-17	31.6639
IGF1	-2.23855	1.73165	-9.24743	1.11568e-18	1.76161e-17	31.2313
CDA	-2.2742	3.36015	-9.74991	2.0824e-20	3.99093e-19	34.9911
ESRRG	-2.40366	-1.72136	-7.44552	5.39878e-13	4.18646e-12	18.7298
GSTM1	-2.50961	-0.477484	-3.73424	0.000213866	0.000462125	-0.549281
SELP	-2.5424	0.135536	-12.2324	1.06971e-29	5.55044e-28	56.5422
SULT1E1	-2.56913	0.0373033	-7.99022	1.27266e-14	1.22243e-13	22.217
CYP2C9	-2.58644	7.53822	-5.93763	6.00441e-09	2.65387e-08	9.1825
NR1I2	-2.63495	3.78621	-7.21721	2.4509e-12	1.74923e-11	16.6235
SDS	-2.6979	6.45992	-4.71831	3.22961e-06	9.36667e-06	3.01491
BHMT	-2.79199	6.6545	-5.81707	1.17735e-08	4.96184e-08	8.47111
ADH1C	-2.79414	7.21184	-5.28174	2.04499e-07	7.1136e-07	5.74362
HSD11B1	-2.84828	6.288	-5.3561	1.3941e-07	4.98076e-07	6.04604
BCHE	-2.98869	4.31069	-8.70139	7.22456e-17	9.10091e-16	26.9231
PCK1	-3.0429	8.06408	-5.93299	6.1634e-09	2.7182e-08	9.22404
B3GAT1	-3.1234	-0.0624121	-10.5148	3.81063e-23	9.96631e-22	41.5572
SHBG	-3.21138	3.59645	-10.807	3.1905e-24	9.31014e-23	43.6958
MME	-3.50488	1.95976	-8.77995	4.00629e-17	5.25606e-16	27.5696
ESR1	-4.00807	1.8445	-18.907	2.45199e-58	5.73446e-56	121.957

## Sheet: Table S6
Table S6 Risk Scores and Groupings for the TCGA-LIHC and HCCDB18 Datasets
ID	Risk score	Risk group
TCGA-G3-A5SK	-0.205134	Low
TCGA-DD-A4NL	-0.199079	Low
TCGA-WX-AA46	-0.194811	Low
TCGA-DD-A1ED	-0.190966	Low
TCGA-K7-A5RF	-0.190842	Low
TCGA-DD-A3A2	-0.189371	Low
TCGA-DD-AAEB	-0.18673	Low
TCGA-MR-A520	-0.186597	Low
TCGA-BC-A10X	-0.186495	Low
TCGA-DD-A4NI	-0.186298	Low
TCGA-DD-AAE3	-0.181956	Low
TCGA-UB-AA0V	-0.180926	Low
TCGA-DD-A4NP	-0.180916	Low
TCGA-NI-A8LF	-0.178179	Low
TCGA-NI-A4U2	-0.178178	Low
TCGA-DD-AAE7	-0.175536	Low
TCGA-DD-AADA	-0.171076	Low
TCGA-BC-A110	-0.170903	Low
TCGA-G3-A3CI	-0.170102	Low
TCGA-G3-A7M5	-0.169319	Low
TCGA-DD-AAW1	-0.168773	Low
TCGA-DD-A11D	-0.166927	Low
TCGA-2Y-A9GV	-0.166557	Low
TCGA-FV-A3R3	-0.164496	Low
TCGA-DD-AADS	-0.164139	Low
TCGA-5R-AA1D	-0.160754	Low
TCGA-DD-AACE	-0.160006	Low
TCGA-LG-A9QD	-0.158422	Low
TCGA-RC-A6M5	-0.158245	Low
TCGA-DD-AADQ	-0.156527	Low
TCGA-ES-A2HT	-0.15556	Low
TCGA-DD-AACD	-0.15436	Low
TCGA-KR-A7K2	-0.151876	Low
TCGA-5R-AAAM	-0.151258	Low
TCGA-BC-A10R	-0.149459	Low
TCGA-DD-AAW2	-0.148839	Low
TCGA-ED-A8O5	-0.147923	Low
TCGA-DD-AAE2	-0.147701	Low
TCGA-2Y-A9H3	-0.1473	Low
TCGA-ED-A4XI	-0.145837	Low
TCGA-DD-AAD3	-0.143624	Low
TCGA-2Y-A9GT	-0.143533	Low
TCGA-WX-AA47	-0.142646	Low
TCGA-DD-AACY	-0.14185	Low
TCGA-DD-AAVR	-0.141475	Low
TCGA-DD-AAEK	-0.140045	Low
TCGA-DD-A4NK	-0.139471	Low
TCGA-ZP-A9CY	-0.13868	Low
TCGA-ED-A627	-0.138133	Low
TCGA-G3-A3CK	-0.136507	Low
TCGA-DD-A73B	-0.136406	Low
TCGA-K7-A5RG	-0.136235	Low
TCGA-DD-AACT	-0.135454	Low
TCGA-G3-A7M8	-0.1354	Low
TCGA-WQ-AB4B	-0.135184	Low
TCGA-DD-A3A4	-0.135043	Low
TCGA-DD-A3A8	-0.134532	Low
TCGA-DD-AAE4	-0.13362	Low
TCGA-BC-A69I	-0.133207	Low
TCGA-G3-AAV0	-0.1328	Low
TCGA-RC-A7SB	-0.132363	Low
TCGA-ZP-A9D0	-0.130897	Low
TCGA-ZS-A9CG	-0.130567	Low
TCGA-DD-A3A6	-0.128824	Low
TCGA-DD-AAEH	-0.128814	Low
TCGA-ED-A7XO	-0.128088	Low
TCGA-DD-AAED	-0.127481	Low
TCGA-ZS-A9CE	-0.127254	Low
TCGA-2Y-A9GU	-0.126799	Low
TCGA-DD-A1EK	-0.126435	Low
TCGA-DD-AADG	-0.12622	Low
TCGA-G3-A3CJ	-0.124974	Low
TCGA-DD-AADU	-0.124336	Low
TCGA-BC-A3KF	-0.123941	Low
TCGA-ZP-A9D4	-0.122355	Low
TCGA-DD-AAC9	-0.121466	Low
TCGA-DD-A4NS	-0.121381	Low
TCGA-G3-A5SL	-0.120818	Low
TCGA-DD-A4NB	-0.120449	Low
TCGA-EP-A12J	-0.118701	Low
TCGA-DD-A1EA	-0.118186	Low
TCGA-4R-AA8I	-0.116292	Low
TCGA-DD-AAVW	-0.116107	Low
TCGA-FV-A3I0	-0.115509	Low
TCGA-G3-A6UC	-0.113802	Low
TCGA-DD-A73A	-0.113366	Low
TCGA-LG-A9QC	-0.113349	Low
TCGA-2Y-A9H9	-0.113145	Low
TCGA-DD-AAVP	-0.111701	Low
TCGA-G3-A3CG	-0.110954	Low
TCGA-ES-A2HS	-0.110596	Low
TCGA-2Y-A9H1	-0.109405	Low
TCGA-RC-A7SF	-0.109379	Low
TCGA-K7-A6G5	-0.108917	Low
TCGA-DD-A119	-0.108017	Low
TCGA-HP-A5N0	-0.107865	Low
TCGA-DD-AACC	-0.107423	Low
TCGA-DD-A4NG	-0.105332	Low
TCGA-DD-AAD6	-0.103817	Low
TCGA-DD-AADF	-0.102487	Low
TCGA-BD-A2L6	-0.102414	Low
TCGA-G3-A25V	-0.101482	Low
TCGA-2Y-A9H4	-0.100888	Low
TCGA-CC-5259	-0.100445	Low
TCGA-CC-A7IH	-0.0995826	Low
TCGA-BW-A5NO	-0.0992001	Low
TCGA-DD-A73D	-0.097945	Low
TCGA-2Y-A9H6	-0.0977149	Low
TCGA-MI-A75H	-0.0969986	Low
TCGA-G3-AAV2	-0.096117	Low
TCGA-KR-A7K8	-0.0947831	Low
TCGA-DD-A4NV	-0.0946733	Low
TCGA-DD-A73C	-0.0933148	Low
TCGA-DD-A115	-0.0929926	Low
TCGA-G3-A3CH	-0.0927766	Low
TCGA-HP-A5MZ	-0.0926033	Low
TCGA-DD-AAW0	-0.0924835	Low
TCGA-DD-A4ND	-0.0919468	Low
TCGA-DD-A1EB	-0.0917139	Low
TCGA-DD-AAVY	-0.0912659	Low
TCGA-DD-A11A	-0.0910411	Low
TCGA-BC-A10S	-0.0909192	Low
TCGA-MR-A8JO	-0.0903973	Low
TCGA-2Y-A9GZ	-0.0898649	Low
TCGA-DD-AACO	-0.0883747	Low
TCGA-ZS-A9CF	-0.0883139	Low
TCGA-XR-A8TG	-0.0871291	Low
TCGA-DD-AAW3	-0.0870029	Low
TCGA-DD-AACV	-0.0864832	Low
TCGA-G3-A25U	-0.0836411	Low
TCGA-DD-AAD0	-0.0831895	Low
TCGA-BC-A217	-0.0823419	Low
TCGA-DD-A3A3	-0.0806251	Low
TCGA-3K-AAZ8	-0.0800713	Low
TCGA-DD-AAVX	-0.0793984	Low
TCGA-G3-A5SM	-0.0782174	Low
TCGA-DD-A1EH	-0.07816	Low
TCGA-DD-AAD1	-0.0778565	Low
TCGA-DD-A39Z	-0.0777143	Low
TCGA-DD-AADI	-0.07734	Low
TCGA-G3-A5SJ	-0.0768201	Low
TCGA-DD-A3A5	-0.0767155	Low
TCGA-2Y-A9HA	-0.0763833	Low
TCGA-MI-A75G	-0.0762216	Low
TCGA-DD-AAEI	-0.0757443	Low
TCGA-DD-AAD2	-0.0752581	Low
TCGA-CC-A9FS	-0.0748327	Low
TCGA-T1-A6J8	-0.0745375	Low
TCGA-EP-A26S	-0.0744255	Low
TCGA-5C-A9VH	-0.074229	Low
TCGA-DD-AADP	-0.0740967	Low
TCGA-KR-A7K0	-0.0735893	Low
TCGA-BC-A10U	-0.0734079	Low
TCGA-RC-A6M4	-0.0727342	Low
TCGA-DD-AADJ	-0.0705539	Low
TCGA-ZS-A9CD	-0.0670189	Low
TCGA-DD-AAEA	-0.0640659	Low
TCGA-2Y-A9HB	-0.0640585	Low
TCGA-MI-A75E	-0.0639717	Low
TCGA-ED-A7PY	-0.0627665	Low
TCGA-2Y-A9GX	-0.0627267	Low
TCGA-GJ-A9DB	-0.0618522	Low
TCGA-DD-AACI	-0.0618133	Low
TCGA-ED-A7PZ	-0.0616543	Low
TCGA-G3-A5SI	-0.0614456	Low
TCGA-G3-A25Z	-0.0613879	Low
TCGA-UB-A7ME	-0.0605218	Low
TCGA-DD-AACS	-0.0603851	Low
TCGA-ZP-A9CV	-0.0601778	Low
TCGA-DD-AAEG	-0.0596936	Low
TCGA-DD-A11B	-0.057416	Low
TCGA-DD-AADY	-0.0572186	Low
TCGA-DD-AADV	-0.0572173	Low
TCGA-BD-A3ER	-0.0567701	Low
TCGA-2Y-A9H5	-0.0554796	Low
TCGA-DD-A73G	-0.0550071	Low
TCGA-ED-A5KG	-0.0541302	Low
TCGA-2Y-A9H8	-0.0540607	Low
TCGA-G3-AAV3	-0.0526228	Low
TCGA-DD-AACU	-0.0520146	Low
TCGA-BC-A10Y	-0.0516792	Low
TCGA-RC-A7SK	-0.051056	Low
TCGA-BC-4073	-0.0500937	High
TCGA-PD-A5DF	-0.049672	High
TCGA-DD-A73F	-0.0492346	High
TCGA-DD-A116	-0.0472206	High
TCGA-G3-A7M7	-0.0467385	High
TCGA-ZP-A9D1	-0.0458851	High
TCGA-DD-AACK	-0.0451333	High
TCGA-XR-A8TC	-0.0447658	High
TCGA-EP-A2KA	-0.0440477	High
TCGA-DD-AADO	-0.0419834	High
TCGA-BD-A3EP	-0.0410341	High
TCGA-XR-A8TE	-0.0385784	High
TCGA-XR-A8TD	-0.0380233	High
TCGA-CC-A123	-0.0373622	High
TCGA-CC-A7IL	-0.0368059	High
TCGA-BC-4072	-0.0364231	High
TCGA-DD-AAEE	-0.0351145	High
TCGA-G3-AAUZ	-0.034639	High
TCGA-DD-AACF	-0.0332679	High
TCGA-WJ-A86L	-0.0325086	High
TCGA-DD-AAD8	-0.0322947	High
TCGA-DD-AACA	-0.0322794	High
TCGA-O8-A75V	-0.0316994	High
TCGA-DD-AAVQ	-0.0313662	High
TCGA-DD-AACX	-0.0312661	High
TCGA-DD-A73E	-0.031153	High
TCGA-2Y-A9GW	-0.0298028	High
TCGA-CC-A7IF	-0.0295405	High
TCGA-DD-AADL	-0.0278921	High
TCGA-DD-AADK	-0.0277397	High
TCGA-BC-A216	-0.0275222	High
TCGA-MI-A75I	-0.0272128	High
TCGA-DD-AAE9	-0.027021	High
TCGA-GJ-A6C0	-0.0247514	High
TCGA-FV-A496	-0.0244173	High
TCGA-LG-A6GG	-0.0240525	High
TCGA-DD-AADR	-0.0236749	High
TCGA-DD-AADN	-0.0232793	High
TCGA-DD-A4NF	-0.0200551	High
TCGA-EP-A3JL	-0.0189623	High
TCGA-UB-A7MF	-0.0187542	High
TCGA-DD-AAVU	-0.0187271	High
TCGA-DD-AACN	-0.0184701	High
TCGA-G3-AAV1	-0.0179329	High
TCGA-UB-A7MD	-0.0174798	High
TCGA-XR-A8TF	-0.0149549	High
TCGA-BC-A10T	-0.0134881	High
TCGA-DD-A4NE	-0.0048119	High
TCGA-ED-A7PX	-0.00471967	High
TCGA-DD-A1EJ	-0.00383354	High
TCGA-BC-A5W4	-0.00306713	High
TCGA-DD-AACQ	-0.00303227	High
TCGA-ED-A66X	2.54075e-05	High
TCGA-DD-AACG	0.00178525	High
TCGA-DD-AAVV	0.00274731	High
TCGA-DD-AADM	0.00289445	High
TCGA-5C-AAPD	0.00532088	High
TCGA-RC-A7SH	0.00730495	High
TCGA-DD-AACJ	0.00764099	High
TCGA-DD-AAVZ	0.00834889	High
TCGA-BC-A10Z	0.00934962	High
TCGA-G3-AAV4	0.0113461	High
TCGA-FV-A3I1	0.0122342	High
TCGA-ED-A66Y	0.0142311	High
TCGA-FV-A495	0.0163855	High
TCGA-BC-A3KG	0.0169855	High
TCGA-CC-A9FW	0.0170688	High
TCGA-UB-A7MC	0.0179371	High
TCGA-DD-A11C	0.0183763	High
TCGA-DD-AACB	0.0192896	High
TCGA-K7-AAU7	0.0213657	High
TCGA-BC-A10Q	0.022274	High
TCGA-DD-AADC	0.0260687	High
TCGA-ED-A459	0.0261481	High
TCGA-FV-A3R2	0.0286784	High
TCGA-DD-A4NN	0.0296427	High
TCGA-ED-A7XP	0.0313647	High
TCGA-UB-AA0U	0.0320559	High
TCGA-2Y-A9H7	0.0341695	High
TCGA-EP-A2KB	0.0364417	High
TCGA-2Y-A9H0	0.0369281	High
TCGA-FV-A2QQ	0.038677	High
TCGA-DD-A118	0.0390097	High
TCGA-EP-A2KC	0.0472551	High
TCGA-DD-A3A7	0.0480281	High
TCGA-RC-A7S9	0.0498761	High
TCGA-ED-A97K	0.0504046	High
TCGA-DD-A3A9	0.051176	High
TCGA-FV-A23B	0.0532041	High
TCGA-WQ-A9G7	0.0541372	High
TCGA-GJ-A3OU	0.0547439	High
TCGA-DD-A39W	0.0557937	High
TCGA-DD-A3A1	0.0567504	High
TCGA-DD-A1EI	0.0596797	High
TCGA-ED-A82E	0.0601224	High
TCGA-DD-AAVS	0.0623538	High
TCGA-DD-A39V	0.0625585	High
TCGA-CC-5264	0.0663068	High
TCGA-DD-A113	0.0675148	High
TCGA-FV-A4ZQ	0.0688091	High
TCGA-DD-A4NQ	0.0719873	High
TCGA-CC-A7IE	0.0732158	High
TCGA-DD-A4NO	0.0737054	High
TCGA-ED-A8O6	0.0764243	High
TCGA-2Y-A9GS	0.0769392	High
TCGA-DD-A4NR	0.0801586	High
TCGA-EP-A3RK	0.0832812	High
TCGA-ZP-A9D2	0.0837942	High
TCGA-DD-A4NH	0.0843831	High
TCGA-RG-A7D4	0.0847889	High
TCGA-FV-A2QR	0.0900364	High
TCGA-ZP-A9CZ	0.0916756	High
TCGA-CC-5263	0.0933851	High
TCGA-DD-A1EG	0.0939276	High
TCGA-FV-A4ZP	0.0972047	High
TCGA-DD-AADB	0.109713	High
TCGA-DD-AADD	0.110003	High
TCGA-CC-5262	0.110007	High
TCGA-5R-AA1C	0.111234	High
TCGA-CC-5261	0.119538	High
TCGA-DD-A4NJ	0.120805	High
TCGA-DD-AAE6	0.130461	High
TCGA-QA-A7B7	0.133704	High
TCGA-DD-AAE1	0.136721	High
TCGA-DD-AACL	0.149151	High
TCGA-DD-A1EC	0.149183	High
TCGA-KR-A7K7	0.150732	High
TCGA-DD-AADW	0.154864	High
TCGA-CC-A8HU	0.15527	High
TCGA-DD-A114	0.156213	High
TCGA-DD-A4NA	0.159522	High
TCGA-BC-A112	0.162589	High
TCGA-G3-A25S	0.163997	High
TCGA-CC-A8HV	0.168875	High
TCGA-CC-A8HT	0.170523	High
TCGA-CC-A7IJ	0.171006	High
TCGA-DD-A39X	0.180065	High
TCGA-MI-A75C	0.191098	High
TCGA-CC-A5UC	0.192359	High
TCGA-G3-A25Y	0.199142	High
TCGA-WX-AA44	0.202518	High
TCGA-2Y-A9GY	0.205438	High
TCGA-2Y-A9H2	0.214088	High
TCGA-YA-A8S7	0.214256	High
TCGA-G3-AAV5	0.220355	High
TCGA-G3-A25T	0.224412	High
TCGA-G3-AAV7	0.230038	High
TCGA-DD-AAD5	0.230115	High
TCGA-DD-A1EF	0.236124	High
TCGA-RC-A6M6	0.238354	High
TCGA-BC-A8YO	0.244324	High
TCGA-UB-A7MA	0.245211	High
TCGA-DD-AACZ	0.24589	High
TCGA-CC-A7IK	0.247863	High
TCGA-DD-A1EL	0.248683	High
TCGA-G3-A7M9	0.261223	High
TCGA-G3-A25X	0.266078	High
TCGA-G3-A7M6	0.26885	High
TCGA-CC-A8HS	0.273908	High
TCGA-DD-AACW	0.276915	High
TCGA-CC-A3M9	0.282162	High
TCGA-DD-AAC8	0.2837	High
TCGA-CC-5258	0.287906	High
TCGA-DD-A1EE	0.288029	High
TCGA-BC-A69H	0.288604	High
TCGA-CC-A7II	0.30503	High
TCGA-DD-AACP	0.305053	High
TCGA-CC-A3MB	0.315443	High
TCGA-G3-AAV6	0.31762	High
TCGA-CC-A5UE	0.323475	High
TCGA-DD-A39Y	0.342954	High
TCGA-DD-AAE0	0.350997	High
TCGA-CC-A1HT	0.394573	High
TCGA-CC-A7IG	0.416848	High
TCGA-CC-A5UD	0.454761	High
TCGA-CC-A3MC	0.461131	High
TCGA-DD-AA3A	0.482926	High
TCGA-UB-A7MB	0.497714	High
TCGA-CC-5260	0.501052	High
TCGA-5C-A9VG	0.542063	High
TCGA-CC-A3MA	0.586683	High
TCGA-DD-AACH	0.687014	High
TCGA-BC-A10W	1.29767	High
HCCDB-18.P172	-0.184233	Low
HCCDB-18.P96	-0.183051	Low
HCCDB-18.P145	-0.181397	Low
HCCDB-18.P162	-0.178339	Low
HCCDB-18.P184	-0.175507	Low
HCCDB-18.P165	-0.175402	Low
HCCDB-18.P115	-0.174724	Low
HCCDB-18.P146	-0.172452	Low
HCCDB-18.P40	-0.170823	Low
HCCDB-18.P123	-0.170499	Low
HCCDB-18.P63	-0.170417	Low
HCCDB-18.P113	-0.169402	Low
HCCDB-18.P13	-0.167915	Low
HCCDB-18.P179	-0.165965	Low
HCCDB-18.P169	-0.164113	Low
HCCDB-18.P50	-0.163846	Low
HCCDB-18.P34	-0.162677	Low
HCCDB-18.P163	-0.162597	Low
HCCDB-18.P36	-0.161715	Low
HCCDB-18.P22	-0.161407	Low
HCCDB-18.P27	-0.159452	Low
HCCDB-18.P102	-0.158965	Low
HCCDB-18.P149	-0.158726	Low
HCCDB-18.P139	-0.158318	Low
HCCDB-18.P104	-0.158055	Low
HCCDB-18.P120	-0.158022	Low
HCCDB-18.P109	-0.157105	Low
HCCDB-18.P133	-0.156008	Low
HCCDB-18.P2	-0.154687	Low
HCCDB-18.P99	-0.154317	Low
HCCDB-18.P193	-0.149156	Low
HCCDB-18.P14	-0.148771	Low
HCCDB-18.P160	-0.148555	Low
HCCDB-18.P46	-0.148388	Low
HCCDB-18.P125	-0.14818	Low
HCCDB-18.P161	-0.147922	Low
HCCDB-18.P171	-0.147574	Low
HCCDB-18.P89	-0.146311	Low
HCCDB-18.P98	-0.144955	Low
HCCDB-18.P16	-0.144782	Low
HCCDB-18.P97	-0.144351	Low
HCCDB-18.P199	-0.144146	Low
HCCDB-18.P114	-0.143258	Low
HCCDB-18.P187	-0.14176	Low
HCCDB-18.P9	-0.141127	Low
HCCDB-18.P195	-0.140769	Low
HCCDB-18.P189	-0.140759	Low
HCCDB-18.P129	-0.138976	Low
HCCDB-18.P94	-0.138827	Low
HCCDB-18.P138	-0.138369	Low
HCCDB-18.P8	-0.138343	Low
HCCDB-18.P194	-0.138242	Low
HCCDB-18.P28	-0.138104	Low
HCCDB-18.P188	-0.137379	Low
HCCDB-18.P23	-0.136026	Low
HCCDB-18.P85	-0.134136	Low
HCCDB-18.P88	-0.13357	Low
HCCDB-18.P167	-0.133519	Low
HCCDB-18.P153	-0.133514	Low
HCCDB-18.P71	-0.129874	Low
HCCDB-18.P142	-0.129479	Low
HCCDB-18.P59	-0.129348	Low
HCCDB-18.P156	-0.129261	Low
HCCDB-18.P17	-0.129021	Low
HCCDB-18.P35	-0.128191	Low
HCCDB-18.P79	-0.127773	Low
HCCDB-18.P68	-0.127324	Low
HCCDB-18.P67	-0.127106	Low
HCCDB-18.P101	-0.127054	Low
HCCDB-18.P91	-0.126759	Low
HCCDB-18.P80	-0.126008	Low
HCCDB-18.P38	-0.124243	Low
HCCDB-18.P57	-0.121866	Low
HCCDB-18.P116	-0.120473	Low
HCCDB-18.P83	-0.119443	Low
HCCDB-18.P128	-0.118361	Low
HCCDB-18.P174	-0.117608	Low
HCCDB-18.P82	-0.115638	Low
HCCDB-18.P100	-0.115339	Low
HCCDB-18.P51	-0.115126	Low
HCCDB-18.P177	-0.115115	Low
HCCDB-18.P130	-0.114951	Low
HCCDB-18.P84	-0.114761	Low
HCCDB-18.P30	-0.113989	Low
HCCDB-18.P15	-0.113604	Low
HCCDB-18.P25	-0.113581	Low
HCCDB-18.P86	-0.111956	Low
HCCDB-18.P65	-0.111693	Low
HCCDB-18.P122	-0.111342	Low
HCCDB-18.P33	-0.110454	Low
HCCDB-18.P154	-0.109875	Low
HCCDB-18.P107	-0.108224	Low
HCCDB-18.P134	-0.106843	Low
HCCDB-18.P182	-0.105875	Low
HCCDB-18.P173	-0.105668	Low
HCCDB-18.P168	-0.103547	Low
HCCDB-18.P62	-0.103394	Low
HCCDB-18.P20	-0.102951	Low
HCCDB-18.P150	-0.102473	Low
HCCDB-18.P157	-0.101893	Low
HCCDB-18.P7	-0.10172	Low
HCCDB-18.P180	-0.100992	High
HCCDB-18.P135	-0.100626	High
HCCDB-18.P175	-0.100484	High
HCCDB-18.P141	-0.100439	High
HCCDB-18.P181	-0.099425	High
HCCDB-18.P18	-0.099402	High
HCCDB-18.P152	-0.0992442	High
HCCDB-18.P74	-0.0989894	High
HCCDB-18.P75	-0.0977831	High
HCCDB-18.P110	-0.097707	High
HCCDB-18.P6	-0.097245	High
HCCDB-18.P164	-0.0955941	High
HCCDB-18.P78	-0.095315	High
HCCDB-18.P155	-0.0951299	High
HCCDB-18.P4	-0.094537	High
HCCDB-18.P112	-0.0941616	High
HCCDB-18.P12	-0.0932915	High
HCCDB-18.P52	-0.0926522	High
HCCDB-18.P144	-0.0901195	High
HCCDB-18.P176	-0.0900947	High
HCCDB-18.P1	-0.0869813	High
HCCDB-18.P93	-0.0857357	High
HCCDB-18.P92	-0.0850867	High
HCCDB-18.P126	-0.0821576	High
HCCDB-18.P3	-0.0800248	High
HCCDB-18.P103	-0.0795526	High
HCCDB-18.P136	-0.0782275	High
HCCDB-18.P54	-0.0778672	High
HCCDB-18.P42	-0.0770885	High
HCCDB-18.P26	-0.0741625	High
HCCDB-18.P29	-0.0738089	High
HCCDB-18.P111	-0.0695167	High
HCCDB-18.P77	-0.0692119	High
HCCDB-18.P185	-0.0685863	High
HCCDB-18.P70	-0.0680394	High
HCCDB-18.P202	-0.0678576	High
HCCDB-18.P178	-0.0672578	High
HCCDB-18.P132	-0.0669661	High
HCCDB-18.P137	-0.0655608	High
HCCDB-18.P24	-0.0627481	High
HCCDB-18.P95	-0.0627335	High
HCCDB-18.P147	-0.0622491	High
HCCDB-18.P166	-0.0597017	High
HCCDB-18.P49	-0.0593401	High
HCCDB-18.P64	-0.0579281	High
HCCDB-18.P140	-0.0568079	High
HCCDB-18.P191	-0.054025	High
HCCDB-18.P76	-0.0523038	High
HCCDB-18.P53	-0.0505691	High
HCCDB-18.P69	-0.0486829	High
HCCDB-18.P183	-0.047879	High
HCCDB-18.P170	-0.0467559	High
HCCDB-18.P127	-0.0463805	High
HCCDB-18.P72	-0.0445358	High
HCCDB-18.P73	-0.0445056	High
HCCDB-18.P158	-0.0429075	High
HCCDB-18.P151	-0.0423335	High
HCCDB-18.P159	-0.0416184	High
HCCDB-18.P10	-0.0395971	High
HCCDB-18.P201	-0.038671	High
HCCDB-18.P48	-0.0384898	High
HCCDB-18.P106	-0.0381122	High
HCCDB-18.P121	-0.0360497	High
HCCDB-18.P31	-0.0360132	High
HCCDB-18.P61	-0.0346222	High
HCCDB-18.P196	-0.0344658	High
HCCDB-18.P56	-0.0253866	High
HCCDB-18.P131	-0.0239208	High
HCCDB-18.P105	-0.0221578	High
HCCDB-18.P90	-0.0216306	High
HCCDB-18.P108	-0.0210971	High
HCCDB-18.P60	-0.0203768	High
HCCDB-18.P37	-0.0184973	High
HCCDB-18.P87	-0.0184205	High
HCCDB-18.P119	-0.0173056	High
HCCDB-18.P41	-0.0160437	High
HCCDB-18.P11	-0.0152151	High
HCCDB-18.P58	-0.012985	High
HCCDB-18.P19	-0.00897891	High
HCCDB-18.P44	-0.00646193	High
HCCDB-18.P32	-0.00107242	High
HCCDB-18.P118	-0.000636235	High
HCCDB-18.P148	0.00112713	High
HCCDB-18.P198	0.00210845	High
HCCDB-18.P39	0.00641181	High
HCCDB-18.P117	0.00816276	High
HCCDB-18.P124	0.0102591	High
HCCDB-18.P186	0.016554	High
HCCDB-18.P55	0.0172197	High
HCCDB-18.P143	0.0180342	High
HCCDB-18.P21	0.0376665	High
HCCDB-18.P81	0.0438854	High
HCCDB-18.P197	0.0457889	High
HCCDB-18.P200	0.0554219	High
HCCDB-18.P47	0.0634127	High
HCCDB-18.P43	0.0657769	High
HCCDB-18.P190	0.0743789	High
HCCDB-18.P203	0.0816764	High
HCCDB-18.P45	0.0818659	High
HCCDB-18.P5	0.0876568	High
HCCDB-18.P192	0.251224	High
HCCDB-18.P66	0.329252	High

## Sheet: Table S7
Table S7 CIBERSORT Immune Cell Infiltration Score
id	B cells naive	B cells memory	Plasma cells	T cells CD8	T cells CD4 naive	T cells CD4 memory resting	T cells CD4 memory activated	T cells follicular helper	T cells regulatory (Tregs)	T cells gamma delta	NK cells resting	NK cells activated	Monocytes	Macrophages M0	Macrophages M1	Macrophages M2	Dendritic cells resting	Dendritic cells activated	Mast cells resting	Mast cells activated	Eosinophils	Neutrophils
TCGA-G3-A25X-01A-11R-A16W-07	0	0	0	0.259147	0	0.0236783	0	0	0.0997427	0	0	0.129285	0	0.035986	0.083943	0.146768	0.12378	0	0.046773	0	0	0.0508964
TCGA-DD-AADS-01A-11R-A41C-07	0.00991549	0	0.0169298	0.22676	0	0.0967399	0.0149366	0.0105675	0.12046	0	0	0.0853414	0.0352454	0.0296652	0.110575	0.184391	0.00194384	0	0.0565282	0	0	0
TCGA-G3-AAV3-01A-11R-A37K-07	0.0177418	0	0.0659626	0.303578	0	0.0220604	0.0328545	0.0111945	0.0922213	0	0	0.0521802	0.00673974	0.14868	0.0754542	0.102393	0.0372986	0	0.0316413	0	0	0
TCGA-T1-A6J8-01A-11R-A32O-07	0	0	0.00419028	0.0923385	0	0.131451	0	0	0.0825999	0	0	0.0487384	0.0332557	0.0592615	0.0740187	0.295891	0.119047	0	0.0592074	0	0	0
TCGA-2Y-A9GU-01A-11R-A38B-07	0.0456558	0	0	0.202236	0	0	0	0.0530418	0.0725377	0	0	0.080863	0.0116777	0.0877356	0.0793999	0.267181	0.0134385	0	0.0862331	0	0	0
TCGA-2Y-A9HB-01A-11R-A39D-07	0.0370001	0	0.0137079	0.29061	0	0.0649524	0.0123102	0.0161112	0.0815372	0.0630091	0	0.00728443	0	0.0369091	0.144976	0.195592	0.00517573	0	0.0308242	0	0	0
TCGA-DD-A73E-01A-12R-A32O-07	0.138785	0	0.00364868	0.0635008	0	0.044905	0	0.000138152	0	0	0	0.0894058	0.00615594	0.0111821	0.0525456	0.199733	0.00902243	0.0178083	0.363169	0	0	0
TCGA-EP-A3RK-11A-11R-A22L-07	0.075068	0	0.047901	0.0349392	0	0.1213	0	0.0281251	0.00888088	0.0293956	0	0.113508	0.0892691	0.0256418	0.0480525	0.288409	0	0	0	0.079773	0	0.00973611
TCGA-UB-A7MB-01A-11R-A33R-07	0.0342864	0	0	0.0713942	0	0.230665	0	0.0412822	0.0267075	0	0.00130691	0.121068	0.0147302	0.0418626	0.0931249	0.187918	0	0.00588136	0.0738643	0	0	0.0559081
TCGA-DD-A73A-01A-12R-A32O-07	0	0	0	0.190396	0	0.33616	0	0	0.0281179	0.0181231	0	0.0750719	0.0233507	0.0592259	0.0558901	0.132298	0.0353767	0	0.0444414	0	0	0.00154828
TCGA-DD-AAEG-01A-11R-A39D-07	0.12756	0	0.00194157	0.0541121	0	0.127409	0	0.0894194	0.0433406	0.00705112	0	0.147232	0	0.162839	0.0856317	0.0820418	0.00370279	0	0.0677193	0	0	0
TCGA-ED-A8O6-01A-11R-A36F-07	0.0228253	0	0.0124463	0.147827	0	0.107518	0	0.0102782	0.169095	0	0	0.0576774	0.00390773	0.0972001	0.0834933	0.150349	0.0924141	0	0.0449682	0	0	0
TCGA-G3-AAV7-01A-11R-A38B-07	0	0.00428788	0	0.0140797	0	0.140345	0	0.012724	0.027466	0	0.00152252	0.0117034	0	0.560193	0.0392563	0.149043	0.000881501	0	0.0384981	0	0	0
TCGA-DD-A1EJ-11A-11R-A155-07	0.0226991	0	0.0335611	0.0790584	0	0.0351319	0	0.0130736	0	0.0543531	0	0.0596743	0.0748827	0.145082	0.12179	0.302548	0.00722725	0	0	0.0392031	0	0.0117151
TCGA-BC-A216-11A-11R-A155-07	0.0182259	0	0.0779391	0.0919864	0	0.128219	0	0.0114456	0	0	0.0561961	0.0396859	0.142967	0.00612353	0.0444488	0.366537	0	0	0	0.0125869	0	0.00363822
TCGA-CC-A7IJ-01A-11R-A33R-07	0	0	0.0047256	0.321966	0	0	0.0371306	0.0424843	0.0100508	0.0927918	0	0	0.0338595	0	0.106245	0.341362	0.000593647	0	0	0.00879081	0	0
TCGA-DD-A114-11A-12R-A131-07	0.0469015	0	0.026116	0.223109	0	0.205048	0	0	0.0355363	0.0148544	0	0.0225751	0.0094245	0	0.193568	0.155758	0.0257014	0	0.0285397	0	0	0.0128688
TCGA-2Y-A9H9-01A-21R-A39D-07	0.0469444	0	0.0241913	0.115786	0	0.204379	0	0.000340045	0.0783874	0	0.0283083	0.034146	0.0236582	0.00748745	0.134917	0.227018	0.00457942	0	0.0698583	0	0	0
TCGA-CC-5261-01A-01R-A131-07	0.0505906	0.0575118	0	0.114011	0	0.198963	0	0.0204281	0.0806117	0	0	0.0412378	0.0182698	0.0436678	0.0675915	0.0847551	0.163101	0	0.0567432	0	0	0.00251662
TCGA-RC-A7SH-01A-11R-A38B-07	0.024129	0	0	0.154161	0	0.140456	0	0.0685393	0.146716	0	0	0.123879	0.00506245	0.125999	0.0786481	0.0544847	0.00389696	0	0.0740293	0	0	0
TCGA-BC-A10T-11A-11R-A131-07	0	0	0.0691674	0	0	0.166683	0.00207007	0	0.000683063	0.0440939	0.0681677	0.035661	0.156314	0	0.00661802	0.270677	0.000286587	0.00898961	0.135313	0	0	0.035276
TCGA-DD-A1EI-01A-11R-A131-07	0.0228389	0	0	0.0703755	0	0.183984	0	0.000321736	0.0765176	0.00561779	0	0.0749034	0.0364588	0.130633	0.0635033	0.21502	0.0242659	0	0.0861012	0	0	0.00945913
TCGA-G3-A3CJ-01A-11R-A213-07	0.097479	0	0	0	0	0.0723526	0	0.00571149	0	0.0583078	0	0.134948	0.0767368	0.0268268	0.0979571	0.304995	0.00632432	0	0.110053	0	0	0.00830825
TCGA-BC-A10U-11A-11R-A131-07	0.0726694	0	0.0353691	0.0963721	0	0.203855	0	0	0.0023512	0	0.00260573	0.0350596	0.12393	0.0931735	0.0328422	0.213581	0	0.00750274	0.015059	0.056803	0	0.00882657
TCGA-FV-A2QR-11A-11R-A213-07	0.0885936	0	0	0.121389	0	0.0941395	0.0120787	0	0.0128717	0.0756946	0	0.0814275	0.0225527	0.0577399	0.116725	0.248082	0.00930105	0	0	0.0522563	0.00657494	0.000573857
TCGA-GJ-A9DB-01A-11R-A37K-07	0.0624973	0	0.0141735	0.051822	0	0.140908	0	0.00929345	0.04557	0	0	0.0262597	0.07586	0.181124	0.0976134	0.19352	0.0244737	0	0.0768843	0	0	0
TCGA-ED-A7PY-01A-11R-A33R-07	0.0768132	0	0.00142181	0.154913	0	0.104042	0	0.0307398	0.0864268	0	0	0.0772705	0.0261169	0.0433079	0.143309	0.102724	0.0731491	0	0.0797671	0	0	0
TCGA-DD-A3A4-11A-11R-A22L-07	0	0	0.0403458	0.147181	0	0.0540589	0	0	0.0501416	0	0.0205627	0.074946	0.0743439	0.00699872	0.03478	0.417502	0	0	0.0789694	0	0	0.000169315
TCGA-K7-A5RG-01A-11R-A28V-07	0.054186	0	0.105149	0.30707	0	0	0.0536126	0.0855408	0.0641588	0.0400309	0	0.014097	0	0.103941	0.0635364	0.0876375	0.00994997	0	0.0110899	0	0	0
TCGA-G3-A7M5-01A-11R-A33R-07	0.00715165	0	0	0.120704	0	0.176805	0	0	0.0592504	0.00921958	0	0.141191	0.0296824	0.106869	0.0575166	0.0666592	0.00980168	0	0.215149	0	0	0
TCGA-DD-AADN-01A-11R-A41C-07	0	0.00442783	0.0934057	0.312467	0	0	0.146569	0.0334129	0.0627651	0.0259686	0.0231817	0.0221556	0.010724	0.0686078	0.074375	0.093365	0.00732516	0	0.0212499	0	0	0
TCGA-CC-A8HS-01A-11R-A36F-07	0.0827275	0	0.00109276	0.0814568	0	0.246227	0	0.0178547	0.0882667	0	0.028072	0.0545882	0.00357131	0.161352	0.061184	0.130962	0.00514558	0	0.0369779	0	0	0.000521623
TCGA-WQ-AB4B-01A-11R-A41C-07	0	0	0	0.0157985	0	0.330378	0	0	0.0619994	0.0461816	0	0.0622827	0	0.18	0.064047	0.196435	0.0148615	0	0.0280165	0	0	0
TCGA-FV-A23B-01A-11R-A16W-07	0.046745	0	0	0.113804	0	0.181666	0.00327765	0.0538613	0.0426648	0	0	0.0389037	0.0359976	0.0095204	0.0994835	0.151835	0.177495	0	0.0447458	0	0	0
TCGA-FV-A3R3-01A-11R-A22L-07	0.0108812	0	0	0.0906966	0	0.373791	0	0	0	0	0	0.0452517	0.011488	0.0496221	0.0264663	0.291852	0.0519314	0	0.0480195	0	0	0
TCGA-G3-AAV0-01A-11R-A37K-07	0.000380046	0	0.0109172	0.191497	0	0.0777696	0	0.0743876	0.0862325	0.0205371	0.00879539	0.0725309	0.0128386	0.0210748	0.185138	0.158685	0.0268813	0	0.0523345	0	0	0
TCGA-5C-A9VG-01A-11R-A37K-07	0.0522862	0	0.00282845	0.0446981	0	0.16146	0.000210633	0	0	0.0228458	0	0.0568942	0	0.144646	0.0521544	0.247049	0	0	0.214927	0	0	0
TCGA-BC-4072-01B-11R-A155-07	0.00721601	0	0.0108043	0.264835	0	0	0.0257744	0.0326991	0.0942033	0	0	0.0571961	0	0.0992082	0.0950056	0.220522	0.0316411	0	0.0194156	0	0	0.041479
TCGA-DD-AAVV-01A-11R-A41C-07	0.0594646	0	0.0167074	0.0562954	0	0.109855	0.0238947	0.00380259	0.0974563	0.0211649	0	0.0359612	0	0.167398	0.154729	0.128581	0.0533147	0	0.0636724	0	0	0.00770242
TCGA-DD-AADB-01A-11R-A41C-07	0.035097	0	0.0315989	0.215124	0	0.0524439	0.00453282	0.0506693	0.13575	0	0	0.0714948	0.00854232	0.144204	0.0909646	0.0856215	0.0458593	0	0.0280981	0	0	0
TCGA-DD-AAVQ-01A-11R-A41C-07	0.0899018	0.00148442	0.0359537	0.189975	0	0.116002	0.0347293	0.0268633	0.0829518	0	0.00487126	0.00069786	0.0212348	0.162479	0.0802847	0.0726449	0.0416163	0	0.0383099	0	0	0
TCGA-CC-5258-01A-01R-A131-07	0.0775282	0	0.00816511	0.0356012	0	0.112116	0	0	0.0972719	0	0	0.0490301	0.00606074	0.469477	0.0846624	0.0253059	0.00680815	0	0.0113991	0	0	0.0165743
TCGA-EP-A3JL-01A-11R-A213-07	0.0410443	0	0.0087097	0.153451	0	0.101989	0	0.0221367	0.0527537	0.0149336	0	0.0636759	0.0143187	0.0413309	0.196269	0.199483	0.0167939	0	0.0731117	0	0	0
TCGA-DD-A73C-01A-12R-A33J-07	0.0199913	0	0	0.313657	0	0	0	0.0336762	0.0335555	0	0.0197758	0.0587035	0.0122953	0.0654442	0.0457689	0.286768	0.00575328	0	0.10461	0	0	0
TCGA-G3-AAV1-01A-11R-A38B-07	0.102738	0	0	0	0	0.0951336	0	0	0.0755752	0.0105497	0	0.0452757	0.0319231	0.121958	0.065624	0.221122	0.170997	0	0.0298106	0	0.0292932	0
TCGA-DD-AAEE-01A-11R-A41C-07	0.109287	0	0.00613689	0	0	0.136008	0.00815245	0	0.0058608	0.0588037	0.0532787	0	0.00998646	0.120675	0.146316	0.171811	0.0295435	0	0.14414	0	0	0
TCGA-G3-A25T-01A-11R-A16W-07	0.000700527	0	0	0.0569324	0	0.16811	0	0	0.0274035	0	0.0265587	0.0372152	0.0511579	0.286779	0.0539553	0.201458	0.0465812	0	0.0431478	0	0	0
TCGA-LG-A9QC-01A-11R-A37K-07	0.0067731	0	0.00164396	0	0	0.298601	0.00624175	0	0	0	0.070391	0	0.0375336	0.0684018	0.0397307	0.276929	0.0249216	0	0.168832	0	0	0
TCGA-ED-A82E-01A-11R-A352-07	0	0.00144084	0.0113267	0.0414134	0	0.342677	0	0	0.166286	0	0	0.129363	0.0320033	0.0801155	0	0.124663	0	0.0147991	0.0499615	0	0	0.00595112
TCGA-DD-AACF-01A-11R-A41C-07	0.0192021	0	0	0.0959964	0	0.138586	0	0.0276785	0.0329476	0	0	0.0969236	0.0196321	0.0746613	0.077871	0.314946	0.0180307	0	0.0696595	0	0	0.0138651
TCGA-QA-A7B7-01A-11R-A32O-07	0.0417233	0	0	0.0876891	0	0.212631	0	0.0682961	0.164329	0	0	0.0899387	0	0	0.0400479	0.180144	0.0309699	0.0305442	0.0278048	0	0	0.0258819
TCGA-DD-AAC9-01A-11R-A41C-07	0.0392523	0	0.026738	0.0696906	0	0.221872	0	0.0109612	0.0812521	0	0	0.0557341	0.0238545	0.1023	0.0675772	0.234079	0.00860419	0	0.0491557	0	0	0.00892956
TCGA-DD-AAE6-01A-11R-A41C-07	0.22368	0	0.0700099	0.0334378	0	0.0988199	0	0	0.0818284	0	0	0.122897	0.013073	0.0693258	0.0501369	0.169493	0	0.00434539	0.062953	0	0	0
TCGA-DD-A3A2-01A-11R-A213-07	0.0478085	0	0	0.0728105	0	0.127182	0	0.0319084	0.0608529	0.00401001	0.0549716	0.0503716	0	0.0457224	0.0699118	0.395555	0	0	0.0358999	0	0	0.00299551
TCGA-DD-A39Y-01A-11R-A213-07	0	0	0	0.0869135	0	0.12738	0	0	0.156515	0	0	0.103948	0	0.0397935	0.0341772	0.266375	0.129615	0	0.0552831	0	0	0
TCGA-BC-A112-01A-11R-A131-07	0.00167969	0.0217967	0.00670486	0	0	0.21692	0	0	0.0543914	0	0	0.12814	0.0609808	0.165887	0.0230287	0.129021	0.00399995	0	0.149878	0	0.022409	0.0151628
TCGA-ZP-A9CZ-01A-11R-A38B-07	0.011773	0	0.0504279	0.132288	0	0.126287	0.0063359	0.0219964	0.0433196	0	0	0.0460114	0.0268425	0.0583551	0.170448	0.13974	0.0981872	0	0.0679874	0	0	0
TCGA-CC-A3MB-01A-11R-A213-07	0.0512116	0	0.00277573	0.174867	0	0.105755	0.0075762	0.00957516	0.0665621	0	0	0.0495372	0	0.170378	0.0807448	0.228702	0.0297652	0	0.0143411	0	0	0.00820934
TCGA-DD-AAE1-01A-11R-A41C-07	0.0651956	0	0	0.0639967	0	0.258035	0	0	0.0977076	0.0251273	0	0.068339	0.00280656	0.0214143	0.0843589	0.125976	0.0989468	0	0.0880963	0	0	0
TCGA-DD-A3A5-11A-11R-A22L-07	0.0467254	0	0.0182846	0.0708396	0	0.0706698	0	0.0145436	0.0455192	0.0305234	0.001691	0.0969226	0.142207	0.0942098	0.0775432	0.261853	0	0	0	0.0284672	0	0
TCGA-EP-A3RK-01A-11R-A22L-07	0.00719426	0	0.0347583	0.169945	0	0.0672845	0	0.0405601	0.0794273	0	0	0.0791035	0.0148046	0.0778846	0.0952256	0.198558	0.0689748	0	0.0662794	0	0	0
TCGA-G3-A3CG-01A-11R-A213-07	0.0808046	0	0	0.101767	0	0.169866	0	0	0.100053	0	0	0.0708519	0.00496261	0.00683625	0.223498	0.102664	0.0342607	0	0.0911407	0	0	0.0132945
TCGA-DD-AA3A-01A-11R-A37K-07	0	0.00288643	0	0.0670115	0	0.141936	0	0.0147625	0.0356608	0	0	0.153308	0	0.296251	0.0629863	0.0896817	0.0573968	0	0.067121	0	0.00509717	0.00590086
TCGA-BC-4073-01B-02R-A131-07	0.0256232	0	0.0410158	0.13641	0	0.0680333	0.0787893	0.007419	0.038186	0	0	0.0182898	0	0.228563	0.0639504	0.156518	0.0321059	0	0.0198403	0	0	0.0852567
TCGA-DD-AACK-01A-11R-A41C-07	0.0701233	0	0	0.0778229	0	0.2417	0	0.0262236	0.0603411	0	0	0.0645304	0.00480092	0.0574326	0.0856372	0.25428	0.0520892	0	0.00501886	0	0	0
TCGA-DD-A39X-11A-11R-A213-07	0.0240622	0	0.0205818	0.166751	0	0.105026	0	0.0225933	0	0.102929	0	0.0250735	0.028161	0.00184454	0.0495196	0.402353	0.00365353	0	0.0424214	0	0	0.00503046
TCGA-XR-A8TE-01A-11R-A36F-07	0.0835141	0	0	0.0119527	0	0.408768	0	0	0	0.0548698	0	0.0545889	0.0154469	0.0534523	0.099461	0.187842	0	0	0	0.0301048	0	0
TCGA-G3-A25V-01A-11R-A16W-07	0.0153055	0	0.0107053	0.0861697	0	0.189805	0.00914468	0	0.0479085	0	0	0.0398364	0.02807	0.113684	0.150691	0.198342	0.0363691	0	0.0730125	0	0	0.000956464
TCGA-DD-A4NA-01A-11R-A266-07	0.0368035	0	0.0201751	0.0228917	0	0.178965	0	0.00823958	0.085161	0	0.00678931	0.0796616	0.00248378	0.191669	0.0644988	0.246159	0	0	0.026079	0	0	0.030424
TCGA-DD-AAD3-01A-11R-A41C-07	0.0445298	0	0.0155972	0.0321605	0	0.311374	0	0	0.00714006	0	0	0.0256571	0.0119988	0.142782	0.215971	0.0322632	0.0388881	0	0.120875	0	0	0.000763614
TCGA-DD-A118-01A-11R-A131-07	0	0.0026803	0	0	0	0.247131	0	0.000191539	0.0697385	0	0	0.061726	0.018256	0.20307	0.034948	0.118793	0.0373824	0	0.198767	0	0	0.00731652
TCGA-CC-A9FV-01A-11R-A37K-07	0.0266519	0	0	0.097509	0	0.159716	0	0.0173074	0.0379842	0.0194963	0	0.0706538	0.0322479	0	0.00864132	0.436234	0	0	0.0844355	0.00553567	0	0.00358719
TCGA-DD-A39V-11A-11R-A213-07	0.00519903	0	0.0247342	0.162874	0	0.155399	0	0.0180076	0.0135007	0.00380297	0.0310793	0.0354336	0.121709	0.00395951	0.0636255	0.245108	0.0103587	0	0.0684218	0	0	0.0367874
TCGA-ED-A459-01A-11R-A266-07	0.0177473	0	0.00479831	0	0	0.187434	0	0.0101537	0.0568432	0.0101061	0	0.0699376	0.00517419	0.230551	0.0456976	0.27008	0.0104864	0	0	0.0308584	0.0345325	0.0155994
TCGA-RC-A7SB-01A-21R-A352-07	0.0434767	0	0.00159617	0.11332	0	0.057373	0	0.0254681	0.0576935	0.0128166	0	0.0614732	0.0088816	0.133372	0.145108	0.240836	0.0259979	0	0.0725885	0	0	0
TCGA-WQ-A9G7-01A-11R-A37K-07	0.0456099	0	0	0.0947063	0	0.0989915	0	0.0842681	0.030106	0	0	0.078003	0.0749634	0.231699	0.0576523	0.159006	0.00879518	0	0.0337994	0	0	0.00239979
TCGA-DD-AAEA-01A-11R-A41C-07	0.065482	0	0	0.227689	0	0.0409155	0.0658841	0.0838211	0.063998	0.0646891	0	0.0669172	0	0.0679291	0.117299	0.0848201	0.0100703	0	0.0404852	0	0	0
TCGA-G3-A7M7-01A-12R-A352-07	0.0337189	0	0.00731817	0.054093	0	0.194968	0	0	0.125397	0	0.0107099	0.0600064	0.000657238	0.149943	0.05573	0.199884	0.0619642	0	0.0456109	0	0	0
TCGA-FV-A3R2-11A-11R-A22L-07	0.0186925	0	0	0.164016	0	0.0651374	0	0.035923	0.00076926	0.0791143	0	0.0778051	0.0452241	0.0352029	0.0871838	0.345378	0.0283635	0	0.00591709	0.00789348	0	0.00337965
TCGA-BC-A10T-01A-11R-A131-07	0.0520888	0	0.00548551	0.129	0	0.252261	0	0	0.00510845	0.0370588	0	0.08605	0.0144544	0.0300243	0.0847503	0.153378	0.0543751	0	0.0959659	0	0	0
TCGA-DD-A11D-11A-12R-A131-07	0.0668037	0	0	0.16546	0	0.170214	0.00570278	0.0140716	0.0258996	0	0	0.0377388	0.0732726	0.0133302	0.148326	0.196883	0.0122559	0	0.0564955	0	0	0.0135464
TCGA-DD-AADP-01A-11R-A39D-07	0.0508833	0	0.00468709	0.0723841	0	0.203728	0.0119853	0	0.091354	0	0.0175344	0.0554733	0.0137276	0.0697441	0.155139	0.0883728	0.0606072	0	0.0861058	0	0	0.0182742
TCGA-BD-A2L6-11A-21R-A213-07	0.0091655	0	0.00749003	0.172721	0	0.289174	0.00540216	7.81893e-05	0.0117402	0.023309	0	0.0443356	0.0163517	0.042512	0.120208	0.216588	0.0245021	0	0.0157575	0	0	0.000664627
TCGA-DD-AACT-01A-11R-A41C-07	0.0256812	0	0.0499965	0.23514	0	0.0346317	0	0.0115122	0.0625256	0.00506861	0	0.0834367	0.0165124	0.0714163	0.101837	0.213941	0.0200277	0	0.055951	0	0	0.0123232
TCGA-UB-A7MA-01A-11R-A33R-07	0.0636778	0	0	0.11473	0	0.214384	0	0.0328472	0.0571952	0	0	0.0884246	0.0125719	0.0381156	0.0765742	0.137928	0.11082	0	0.0377235	0	0	0.0150075
TCGA-DD-A11B-11A-11R-A131-07	0.0378831	0	0	0.0116519	0	0.325419	0	0	0.00141886	0.000642334	0	0.0774538	0.0166828	0.0782192	0.167067	0.13517	0.0267923	0	0.115595	0	0.000246785	0.00575905
TCGA-DD-A73D-01A-12R-A32O-07	0.11503	0	0	0	0	0.140437	0	0	0	0.0165825	0	0.0986315	0.0369941	0.10689	0.144524	0.161714	0.0360668	0	0.137308	0	0	0.00582253
TCGA-DD-A39W-11A-11R-A213-07	0.0139502	0	0.022876	0.0284786	0	0.130973	0	0.0246398	0.00322473	0.0587187	0.0342327	0.0708214	0.0517862	0	0.0501377	0.386316	0.000388091	0	0.0925328	0	0	0.0309244
TCGA-DD-A4NB-01A-12R-A266-07	0.0246937	0	0.00853362	0.173369	0	0.340889	0	0	0	0	0	0.091885	0.00590101	0.0566853	0.0731802	0.187788	0.0324033	0	0	0.00467192	0	0
TCGA-2Y-A9GT-01A-11R-A38B-07	0.0824484	0	0.0193774	0.362415	0	0.100697	0	0.0427018	0.0932181	0	0	0.0592001	0.0223285	0.00214358	0.0673115	0.118394	0	0	0.0297655	0	0	0
TCGA-DD-AADL-01A-11R-A41C-07	0.0782522	0	0	0.115317	0	0.143343	0	0	0.00892245	0	0.067735	0.0747712	0.00816065	0.0890368	0.143273	0.163839	0.0183595	0	0.0680184	0	0	0.0209726
TCGA-DD-A1EG-01A-11R-A213-07	0.0235252	0	0.0229401	0.0914348	0	0.0791263	0	0.0109466	0.0760718	0.0300457	0	0.042856	0.00337197	0.230601	0.125054	0.165411	0.0487367	0	0.0498785	0	0	0
TCGA-DD-A4ND-01A-11R-A266-07	0.0381819	0	0.0193318	0.178436	0	0.15439	0.00941752	0.0242186	0.0221976	0.0439149	0	0.0262392	0.0237287	0.0696838	0.134535	0.16715	0.0569938	0	0.0313069	0	0	0.000274359
TCGA-2Y-A9H6-01A-11R-A39D-07	0.0257363	0	0	0.0565902	0	0.300746	0	0	0.0983047	0	0	0.0640808	0.0222506	0.0494745	0.0311922	0.171487	0.120856	0	0.0592822	0	0	0
TCGA-DD-AAW1-01A-11R-A41C-07	0.0894797	0	0.00866253	0	0	0.102024	0	0	0.0250939	0.021085	0	0.0894126	0.0315532	0.100823	0.17223	0.299593	0.00237791	0	0.0526592	0	0	0.00500621
TCGA-DD-A1EA-01A-11R-A131-07	0.0933912	0	0.116287	0.0837725	0	0.107219	0.00115857	0	0	0	0	0.0969559	0.0123489	0.105534	0.162341	0.0778053	0.0200864	0	0.118306	0	0	0.00479434
TCGA-ED-A66Y-01A-11R-A311-07	0.0855706	0	0	0.0740717	0	0.102883	0	0.0531476	0.0738188	0	0	0.0539805	0	0.215418	0.0523294	0.212591	0.0148433	0	0.061345	0	0	0
TCGA-G3-A3CH-11A-11R-A22L-07	0.0350983	0	0.0340925	0.202191	0	0.163709	0	0.0121575	0.0467574	0.0470695	0.0320098	0	0	0.00433185	0.14943	0.238935	0.00198454	0	0.024595	0	0	0.00763945
TCGA-DD-AACH-01A-11R-A41C-07	0.047883	0	0	0.0226839	0	0.145512	0	0.0101956	0.0331869	0	0.0182855	0.104806	0.0333617	0.123574	0.0550436	0.354582	0.00822433	0	0.0393077	0	0	0.0033532
TCGA-XR-A8TC-01A-11R-A36F-07	0.0401719	0	0	0.000404362	0	0.476433	0	0	0.0101916	0	0	0.0647035	0.0217131	0.0395815	0.0403838	0.21586	0.0101091	0	0.0804482	0	0	0
TCGA-DD-A3A4-01A-11R-A22L-07	0.158203	0	0.0330026	0.0159196	0	0.0777318	0	0	0	0	0.0399651	0.0882725	0.032187	0.0332896	0.0608852	0.282572	0	0	0.164178	0	0	0.0137938
TCGA-DD-A118-11A-11R-A131-07	0.00088379	0.000137527	0.00770622	0	0	0.126524	0	0.0130002	0.00761262	0.0747867	0.0630071	0.053912	0.15728	0	0.028774	0.334777	0.00896944	0	0.057101	0	0	0.0655278
TCGA-DD-A11A-01A-11R-A131-07	0.0962517	0	0.00769725	0	0	0.246289	0	0.0287294	0.135048	0	0.00942145	0.00803677	0.0900631	0.0731354	0.00927844	0.188484	0	0.0317303	0	0.0448064	0	0.0310292
TCGA-DD-AADF-01A-11R-A41C-07	0.0151529	0	0.230189	0.332974	0	0	0.060937	0.0606916	0.0441335	0.017918	0	0.0481794	0	0.0151318	0.0810294	0.06478	0	0	0.0262913	0	0	0.00259222
TCGA-ZP-A9D0-01A-11R-A37K-07	0.0144782	0	0	0	0	0.33946	0	0.0014004	0.0168808	0	0	0.0652223	0.0653697	0	0.0888097	0.23407	0.0226481	0	0.148581	0	0.00307982	0
TCGA-UB-AA0V-01A-11R-A38B-07	0	0	0.000932776	0.105766	0	0.208239	0	0.0111675	0	0	0	0.0719577	0.00506771	0.0306703	0.134271	0.249438	0.0861254	0	0.0757853	0	0	0.0205795
TCGA-MR-A520-01A-11R-A266-07	0.0527632	0	0.0136686	0.144725	0	0.128524	0	0	0.0264995	0	0.0543812	0.0258447	0.00121374	0.138691	0.0624484	0.230395	0.0224798	0	0.0983663	0	0	0
TCGA-RC-A6M5-01A-11R-A32O-07	0.0143479	0	0.0639516	0	0	0.408136	0	0	0.00427708	0	0	0.0976191	0.0108924	0.0629699	0.052044	0.118352	0.00675989	0	0.160651	0	0	0
TCGA-EP-A2KA-01A-11R-A180-07	0.00305339	0	0.0652598	0.240818	0	0.133775	0.0250057	0.0272175	0.0769581	0.00841231	0	0.0665118	0	0.0619181	0.092257	0.104884	0.047486	0	0.0238417	0	0	0.0226018
TCGA-DD-AAE7-01A-11R-A41C-07	0.0356673	0	0.0493217	0.209292	0	0.164763	0	0	0	0.0715022	0	0.0249848	0	0.00729172	0.103989	0.226682	0.0933958	0	0.0131115	0	0	0
TCGA-DD-A1EE-11A-11R-A131-07	0.0239097	0.0342959	0.0242943	0.0918598	0	0.0998969	0	0.0307824	0.0837649	0	0	0.0450588	0.0791178	0.0224113	0.156756	0.227934	0	0	0.0751621	0	0	0.0047565
TCGA-DD-AAE4-01A-11R-A41C-07	0.025076	0	0.0305081	0.206197	0	0.220328	0.00980957	0.0405805	0.0362822	0.0868274	0	0.0189112	0	0	0.130866	0.167095	0.00384298	0	0.0236752	0	0	0
TCGA-DD-A4NF-01A-11R-A27V-07	0.162525	0	0.016828	0.129754	0.00530881	0	0	0	0.0288672	0	0.0186699	0.0491404	0.0534374	0	0.0320756	0.454946	0	0	0.0401359	0	0	0.00831219
TCGA-BW-A5NP-01A-11R-A27V-07	0.0351859	0	0	0.148783	0	0.102057	0	0.0016243	0.0297394	0.0322241	0	0.075822	0.0555903	0.102267	0.173176	0.134695	0.0421235	0	0.0667138	0	0	0
TCGA-RC-A6M3-01A-11R-A32O-07	0.0250843	0	0.0523445	0.156402	0	0.107902	0.0777519	0.10948	0.0191506	0	0.0175407	0.039237	0.0063962	0.100269	0.0749021	0.182124	0.00610768	0	0.0253065	0	0	0
TCGA-DD-AACP-01A-11R-A41C-07	0.107008	0	0.0111631	0.138479	0	0.203914	0	0.0224634	0.131692	0	0	0.0515744	0.0113597	0.109924	0.0874275	0.0445452	0.0638401	0	0.0165866	0	0	2.30194e-05
TCGA-DD-AAE0-01A-11R-A41C-07	0.0618015	0	0.0186361	0.0984349	0	0.127735	0.0259118	0.0116173	0.0452433	0	0	0.0457888	0	0.33681	0.0753623	0.101763	0.0105355	0	0.0403608	0	0	0
TCGA-BC-A8YO-01A-11R-A37K-07	0	0	0.0107712	0.250922	0	0.00805528	0.026835	0.052472	0.0768213	0	0	0.0685092	0.037233	0.0766315	0.0894939	0.139664	0.109412	0	0.0531797	0	0	0
TCGA-DD-A3A9-01A-11R-A266-07	0.0134828	0	0.0388945	0.156756	0	0.237952	0.00932298	0.0194285	0.0769368	0	0	0.059732	0.0193407	0	0.0544016	0.147214	0.120827	0	0.0449111	0	0	0.000800598
TCGA-CC-A7II-01A-11R-A33J-07	0.132511	0	0	0.0507966	0	0.0326127	0	0.0380347	0.0271199	0	0	0.0819076	0	0.190905	0.0324553	0.218568	0.0318423	0	0.0332433	0	0.129388	0.000615892
TCGA-DD-AAD1-01A-11R-A41C-07	0.0936923	0.0112066	0	0.231657	0	0.263959	0.00903013	0	0.0475623	0	0	0.0643528	0.0112014	0.0406136	0.0476564	0.0805647	0.0293086	0	0.0630209	0	0	0.00617491
TCGA-XR-A8TF-01A-11R-A36F-07	0.102163	0	0.0135009	0.234016	0	0.0529778	0.0399832	0.0852934	0.0237891	0.0558669	0	0.00679313	0.00172447	0.088944	0.083236	0.211713	0	0	0	0	0	0
TCGA-G3-A6UC-01A-21R-A33J-07	0.0243651	0	0	0.043054	0	0.0799253	0	0	0.0174695	0	0.162943	0.0437839	0.0151572	0.134318	0.0747512	0.32379	0.00831623	0	0.0721272	0	0	0
TCGA-DD-A1ED-01A-11R-A155-07	0.0320502	0	0	0.147639	0	0.186911	0	0.0138905	0.0247778	0.025343	0	0.0800902	0.0379768	0.0437048	0.0557919	0.177373	0.0133907	0	0.114285	0.0399745	0	0.00680123
TCGA-CC-5262-01A-01R-A131-07	0.0381494	0	0	0.172307	0	0.0779323	0.0086658	0	0.0433315	0	0	0.0402872	0	0.105323	0.109771	0.204546	0.01523	0	0.0952524	0	0	0.0892045
TCGA-EP-A26S-11A-12R-A16W-07	0.0307477	0	0.0277156	0.0703494	0	0.0314507	0	0.0233263	0	0.0902616	0	0.0674644	0.0969863	0.0192953	0.0472144	0.198398	0.03862	0	0	0.130956	0	0.127214
TCGA-DD-A3A6-11A-11R-A22L-07	0.0533265	0	0.129106	0.188789	0	0.116932	0	0.0259898	0.014181	0	0	0.16591	0.0358414	0.0449864	0.0767366	0.132803	0	0	0.0153986	0	0	0
TCGA-ZS-A9CF-01A-11R-A38B-07	0.00474145	0	0	0	0	0.412625	0	0	0	0.0169532	0	0.0890966	0.0112438	0.0896068	0.101944	0.181553	0.0392484	0	0.0529876	0	0	0
TCGA-FV-A3I1-01A-11R-A22L-07	0.0642873	0	0.0196797	0.0223689	0	0.102834	0.00638412	0.0379876	0.107113	0	0	0.0369002	0	0.224999	0.149398	0.115584	0.0626844	0	0.0464093	0	0	0.00336971
TCGA-DD-AAW0-01A-11R-A41C-07	0.0357824	0	0	0.0253236	0	0.231164	0	0	0.0481965	0	0	0.0339631	0.00954739	0.339218	0.0973853	0.0893179	0.0491686	0	0.0403686	0	0	0.000564443
TCGA-DD-AAD8-01A-11R-A41C-07	0.110838	0	0	0.0942194	0	0.182829	0.00559748	0.0306807	0.0103373	0.0572831	0	0.0591276	0	0.0369301	0.0912219	0.290146	0.00808745	0	0.0227028	0	0	0
TCGA-EP-A12J-11A-11R-A131-07	0.00419325	0	0.0994417	0.191089	0	0.174353	0	0.0285733	0.0203122	0.0262986	0	0.0278471	0.0208591	0	0.135768	0.20549	0	0.00503608	0.053103	0	0	0.00763593
TCGA-BC-A10X-11A-11R-A131-07	0.0562059	0	0.0157131	0.0515733	0	0.132774	0	0	0	0.110226	0	0.0708939	0.0693321	0.0559145	0.0774935	0.341545	0	0	0	0.0100704	0	0.00825858
TCGA-ZP-A9D4-01A-11R-A37K-07	0.0684046	0	0	0	0	0.193869	0.00296491	0	0.0194278	0	0.0177013	0.0412792	0.0247129	0.0125833	0.171524	0.207926	0.0109166	0	0.199226	0	0	0.0294631
TCGA-RC-A7SK-01A-11R-A352-07	0.0707659	0	0	0.272444	0	0.00739659	0	0.0485429	0.128993	0	0	0.0772275	0.0126656	0.0504303	0.0711578	0.193821	0.0138389	0	0.0527161	0	0	0
TCGA-DD-AAC8-01A-11R-A41C-07	0.069712	0	0	0	0	0.161438	0	0	0.0340545	0	0	0.148583	0.0325527	0.11181	0.113848	0.275511	0.010566	0	0.00201133	0	0.0153917	0.0245223
TCGA-GJ-A3OU-01A-31R-A38B-07	0	0	0	0.00444889	0	0.137438	0.00849545	0.00247075	0.0611647	0	0.00375555	0.00367017	0	0.498999	0.0589333	0.153318	0.037147	0	0.0301588	0	0	0
TCGA-DD-A116-11A-12R-A26B-07	0.0372964	0	0.0502932	0.197915	0	0.0646749	0.00975411	0.0122348	0.0551102	0.0904545	0.00713951	0.00281695	0	0.00203899	0.166435	0.234011	0.0292805	0	0.0375699	0	0	0.00297566
TCGA-KR-A7K8-01A-11R-A33J-07	0.028768	0	0.0128498	0.380742	0	0	0.100799	0.0035243	0.0582793	0.00808461	0	0.0327765	0.00904646	0.0306059	0.123137	0.142519	0.0141313	0	0.0547372	0	0	0
TCGA-CC-A1HT-01A-11R-A131-07	0.0169681	0	0	0.106837	0	0.0996532	0.0974148	0.0672469	0	0	0	0.114861	0.0111536	0.0549108	0.126894	0.23968	0.0455724	0	0	0	0.0101792	0.00862817
TCGA-BC-A69H-01A-11R-A311-07	0	0	0	0.0381406	0	0.197911	0	0.0243868	0.0676515	0	0	0.0449311	0.00650537	0.251549	0.0570273	0.137369	0.156422	0	0.0181068	0	0	0
TCGA-DD-AAVR-01A-11R-A41C-07	0.0232272	0	0	0.0945265	0	0.354902	0.0402324	0	0.0541203	0	0.00354213	0.0117547	0.0235327	0.000600992	0.0539903	0.179174	0.105353	0	0.0359535	0	0	0.0190905
TCGA-DD-AAE3-01A-11R-A41C-07	0.026584	0	0.00559478	0.060285	0	0.0526306	0	0.00888053	0	0.0279061	0	0.110966	0.0103216	0.112529	0.0638693	0.502976	0	0	0	0.0166865	0.000770194	0
TCGA-DD-A4NN-01A-11R-A28V-07	0.0415441	0	0	0.0527777	0	0.147181	0	0	0.0672668	0	0	0.0545866	0.0110455	0.0889312	0.0899075	0.290592	0.0577883	0	0.0871659	0	0.00612321	0.00509009
TCGA-DD-AACC-01A-11R-A41C-07	0.055154	0	0.0305901	0.300323	0	0	0.0216389	0.0300269	0.10194	0.0208704	0	0.100693	0.0177903	0.0745644	0.0837808	0.134791	0.0233707	0	0.000449897	0	0	0.00401691
TCGA-DD-AADI-01A-11R-A41C-07	0.020832	0	0	0.147878	0	0.288592	0	0.0166182	0.0272532	0.0400848	0	0.079785	0.0076039	0.0510631	0.136804	0.0849803	0.0372777	0	0.0586938	0	0	0.00253434
TCGA-DD-AAEB-01A-11R-A41C-07	0.0393464	0	0.00335567	0.14409	0	0.170174	0	0	0.0830395	0	0.0316778	0.129934	0.0325343	0.0565648	0.0300328	0.198649	0.00916876	0	0.0714331	0	0	0
TCGA-2Y-A9H1-01A-11R-A38B-07	0	0	0.0468323	0.171618	0	0.0541249	0	0.0849551	0.133584	0	0	0.0616664	0.0121702	0.0953187	0.0933326	0.165514	0.0223166	0	0.0585662	0	0	0
TCGA-DD-AACB-01A-11R-A41C-07	0	0	0.157766	0.391049	0	0	0.0410513	0.0200641	0.0789985	0.00103621	0	0.0466778	0.0132416	0.0170734	0.0779642	0.118394	0.0161567	0	0.0195964	0	0	0.000931041
TCGA-WX-AA46-01A-11R-A39D-07	0.032455	0	0.00560075	0.0390371	0	0.094002	0	0.0157476	0.00824878	0.0501853	0	0.0964252	0.113062	0.10087	0.0956973	0.294812	0	0	0	0.0328798	0	0.0209782
TCGA-DD-A1EJ-01A-11R-A155-07	0	0	0.0144949	0.0757684	0	0.129397	0.00301269	0.0121112	0.0390804	0	0	0.0573946	0.0567142	0.120818	0.113455	0.326598	0.0107705	0	0.0314894	0	0	0.00889579
TCGA-EP-A2KB-01A-11R-A180-07	0.0166638	0	0	0.176056	0	0.151319	0	0.0347695	0.059795	0	0	0.0753115	0.0124706	0.111985	0.0693634	0.230105	0.0250413	0	0.0364487	0	0	0.000671532
TCGA-BD-A3EP-11A-12R-A22L-07	0.0311331	0	0	0.0802127	0	0.18713	0	0.0022991	0.054958	0	0	0.109473	0.0670272	0.051218	0.0871948	0.205107	0.0560608	0	0	0.0470643	0	0.0211223
TCGA-ED-A66X-01A-11R-A311-07	0.0384195	0	0.0184842	0.0608711	0	0.105904	0	0	0.0463399	0	0.00785362	0.00336408	0.00418726	0.214755	0.0405423	0.361769	0.0592259	0	0.0319197	0	0	0.0063643
TCGA-DD-AACW-01A-11R-A41C-07	0.0438523	0	0.00328775	0.0587393	0	0.219742	0	0	0.111294	0.049021	0	0.0539006	0.00236061	0.0335397	0.0404524	0.203733	0.0947539	0	0.0853235	0	0	0
TCGA-NI-A4U2-01A-11R-A28V-07	0.0322388	0	0	0	0	0.150144	0	0	0.0316147	0	0.0275967	0.0437663	0.0544873	0.291038	0.0840066	0.119097	0.0260205	0	0.139991	0	0	0
TCGA-ED-A97K-01A-21R-A38B-07	0.0360413	0	0.0543478	0.0584202	0	0.113407	0	0.00157812	0.0456426	0	0	0.0308383	0.0154232	0.389549	0.0545334	0.152459	0.0142007	0	0.0335592	0	0	0
TCGA-G3-A3CK-01A-11R-A213-07	0.0636358	0	0	0.240673	0	0.0492012	0.00324175	0.0189981	0.0401304	0	0	0.113951	0.0195634	0.0683517	0.134734	0.104516	0.00847431	0	0.120501	0	0.0105575	0.003471
TCGA-DD-AADW-01A-11R-A39D-07	0.07919	0	0.00566135	0.0922709	0	0.173292	0	0.0348662	0.0362726	0	0	0.0376508	0.00339412	0.17966	0.116532	0.135645	0.0129378	0	0.0926271	0	0	0
TCGA-DD-AAVP-01A-11R-A41C-07	0.129827	0	0.0501314	0.127985	0	0	0	0.0628616	0.00272253	0.00537533	0.00244134	0.0629408	0.134657	0	0.148342	0.164555	0	0	0.101976	0	0	0.00618514
TCGA-DD-A39W-01A-11R-A213-07	0.0700091	0	0.0126669	0.0567574	0	0.204851	0	0	0.0554073	0	0.0479413	0.0434374	0.0432295	0.0647073	0.15283	0.142195	0.017701	0	0.0770088	0	0	0.0112581
TCGA-DD-A4NR-01A-11R-A311-07	0.0405647	0	0	0.312658	0	0.0708977	0.0286228	0.0585449	0.0565364	0	0	0.033107	0.0122197	0.085975	0.0723182	0.206251	0.0151558	0	0	0	0	0.00714803
TCGA-DD-AACU-01A-11R-A41C-07	0.0200465	0	0.012933	0.158853	0	0.198786	0	0	0.0595684	0	0	0.0404174	0.00819192	0.0972264	0.150362	0.100016	0.0867185	0	0.0668809	0	0	0
TCGA-KR-A7K7-01A-11R-A33J-07	0.00223155	0	0.068269	0.346688	0	0	0	0.0341747	0.162674	0	0	0.113587	0.00420771	0.0845866	0.0491135	0.115088	0.00380649	0	0.015574	0	0	0
TCGA-DD-AACQ-01A-11R-A41C-07	0.141319	0	0.0154551	0.124669	0	0.0604311	0	0.0862952	0.0398859	0	0.0348379	0.0297155	0.00349319	0.0676632	0.260767	0.117109	0	0	0.00284432	0	0	0.015515
TCGA-DD-A11B-01A-11R-A131-07	0.0392693	0	0	0.0825226	0	0.262499	0	0	0.0375135	0	0	0.0730106	0.0368367	0.058829	0.061451	0.206871	0	0	0.13916	0	0	0.00203809
TCGA-DD-A4NS-01A-11R-A311-07	0	0	0.0113746	0.296423	0	0.132603	0	0.0164642	0.0454051	0.0026941	0	0.0540272	0.00916425	0.103649	0.0730788	0.182613	0.0293974	0	0.0411946	0	0	0.00191207
TCGA-FV-A23B-11A-11R-A16W-07	0.0275648	0	0.0242845	0.168196	0	0.238436	0	0.0137998	0.00563367	0.0448412	0	0.0546204	0.037833	0.0231825	0.0645709	0.214369	0.0665019	0	0.00839446	0	0	0.0077717
TCGA-BC-A10W-11A-11R-A131-07	0.0405402	0	0.0121372	0.206933	0	0.114946	0	0.0267922	0.047436	0.0185474	0	0.0231264	0.103982	0.0494421	0.121117	0.223264	0.0010031	0	0.00534528	0	0	0.0053876
TCGA-DD-A1EH-01A-11R-A131-07	0.0404788	0	0.0370056	0.0794091	0	0.205391	0	0.0134762	0.00471753	0.0176035	0	0.079778	0.00164128	0.13666	0.0956466	0.188619	0.0145458	0	0.0777608	0	0	0.00726674
TCGA-DD-AAW3-01A-11R-A41C-07	0.0298526	0	0.00910054	0.0748803	0	0.207033	0	0	0.00770768	0.000783255	0	0.0806426	0.0506425	0.0059066	0.0317181	0.255408	0.00390532	0	0.224784	0	0	0.0176355
TCGA-DD-AADA-01A-11R-A41C-07	0.0707055	0	0.00828469	0.193504	0	0.27603	0.004142	0.0154603	0.0382504	0.0351219	0	0.0525387	0	0.0472244	0.0830268	0.111949	0.0260684	0	0.0376934	0	0	0
TCGA-UB-A7MF-01A-11R-A33J-07	0.0522955	0	0.0116708	0.309007	0	0.0359861	0	0.0132951	0.0641822	0	0	0.078487	0.021462	0.0104155	0.208412	0.0900615	0.0285755	0	0.0761501	0	0	0
TCGA-DD-A119-01A-11R-A131-07	0.046659	0	0.0158856	0.0689319	0	0.285919	0	0	0.0160148	0	0	0.0662291	0	0.124848	0.056725	0.157356	0.131487	0	0.0299446	0	0	0
TCGA-DD-A11A-11A-11R-A131-07	0	0	0.0299492	0.108969	0	0.0850881	0	0.0221657	0	0.0535189	0	0.0515631	0.152081	0.142806	0.0289826	0.299624	0	0	0.0206257	0.00204566	0	0.00257993
TCGA-2Y-A9H8-01A-11R-A39D-07	0	0	0.0972928	0.299674	0	0	0	0.0817323	0.11459	0	0	0.0672621	0.0165566	0.0731525	0.0771485	0.141175	0.0139834	0	0.017433	0	0	0
TCGA-K7-A6G5-01A-11R-A311-07	0.0226924	0	0	0.139061	0	0.130398	0	0	0.057964	0	0	0.103401	0.0178853	0.0254566	0.173708	0.201474	0.0317409	0	0.0836586	0	0	0.0125604
TCGA-WJ-A86L-01A-12R-A39D-07	0.0880212	0	0	0.0234945	0	0.231883	0	0.0502253	0.0298392	0	0	0.0775037	0	0.317801	0.124833	0	0.00262697	0	0.0398715	0	0	0.0139014
TCGA-ZS-A9CG-01A-11R-A37K-07	0.0897804	0	0.0203899	0.114354	0	0.0628169	0	0.0196102	0	0	0	0.140264	0.0122413	0.0176761	0.155343	0.268681	0	0	0.0843662	0	0	0.0144777
TCGA-BC-A10Z-11A-11R-A131-07	0.0709036	0	0	0.107503	0	0.0588803	0	0.044386	0	0.00910668	0	0.0837305	0.0765553	0.273863	0.047054	0.183538	0	0	0	0.0274468	0	0.0170328
TCGA-O8-A75V-01A-11R-A32O-07	0.0134887	0	0.00204213	0.218749	0	0.0711121	0.000749253	0	0.101029	0	0	0.0401486	0.00964211	0.121962	0.0654684	0.253067	0.0353287	0	0.0672126	0	0	0
TCGA-BC-A10Q-11A-11R-A131-07	0.0900454	0	0	0	0	0.244297	0	0.00548422	0.00445084	0.0427292	0.02338	0.0463297	0.124012	0.0145931	0.107477	0.17859	0.00565025	0	0.112049	0	0	0.000913397
TCGA-ED-A7PZ-01A-11R-A33R-07	0.165799	0	0.034554	0.138	0	0.09875	0	0.011935	0.071217	0	0.00521321	0.0925441	0.0878139	0.131316	0.00646786	0.137423	0	0	0.00245622	0	0	0.0165103
TCGA-FV-A3I1-11A-11R-A22L-07	0.062474	0	0.0243626	0.0245795	0	0.169643	0	0.0148132	0.0793555	0	0.00427588	0.0629464	0.0173476	0.0303783	0.0772817	0.366076	0.0184994	0	0.0394975	0	0	0.00846943
TCGA-DD-A1EL-01A-11R-A155-07	0.00639224	0	0.00425896	0.0289641	0	0.0844278	0.00142841	0.0144066	0.0765988	0	0	0.00497454	0.0106627	0.356211	0.0383644	0.187818	0.0847581	0	0.0781704	0	0.0200964	0.0024678
TCGA-G3-A5SL-01A-11R-A27V-07	0.0562207	0	0	0.0740929	0	0.186105	0	0	0.00771741	0	0.0302253	0.0294522	0.0413591	0.0401831	0.10222	0.215428	0.064848	0	0.15193	0	0	0.000217633
TCGA-DD-A1EE-01A-11R-A131-07	0.00854726	0	0.00634526	0	0.0510288	0.147446	0	0.0109731	0.0491843	0	0.0234132	0.0775092	0.0708274	0.116016	0.0621587	0.238963	0.00427553	0	0.104785	0	0.0133956	0.0151319
TCGA-CC-5263-01A-01R-A131-07	0.0198227	0	8.11901e-05	0.0403781	0	0.0808494	0	0.0513577	0.0197501	0	0	0.0267064	0.00723537	0.0668449	0.0713372	0.135109	0.402781	0	0.0399011	0	0	0.0378455
TCGA-G3-A3CI-01A-11R-A213-07	0.0304654	0	0.0192398	0.188785	0	0.0416616	0	0.000676192	0.0841014	0	0.035107	0.0676797	0.158604	0.00904188	0.0888316	0.179784	0.000857253	0	0.0668299	0	0.0208656	0.00746927
TCGA-ED-A5KG-01A-11R-A27V-07	0.104637	0.0226013	0	0.1853	0	0.251066	0.0260722	0	0.0851526	0	0	0.0376126	0.012052	0.0973495	0.0945898	0.0647602	0	0	0.0188063	0	0	0
TCGA-DD-A113-11A-12R-A131-07	0.0179124	0	0.0191098	0.0302764	0	0.109687	0	0	0.0315444	0.026641	0	0.0645896	0.151693	0.123967	0.0402301	0.302277	0	0	0.0470164	0	0	0.0350556
TCGA-DD-AAVS-01A-11R-A41C-07	0.0211679	0	0	0.167521	0	0.225317	0	0.000127248	0.0537801	0	0	0.0731435	0.0239912	0.0836639	0.0591265	0.104364	0.115547	0	0.0682136	0	0	0.00403698
TCGA-DD-A4NO-01A-11R-A28V-07	0.0445428	0	0	0.072799	0	0.217332	0	0.00519007	0.0442261	0	0	0.0877492	0.0234841	0.0372449	0.116089	0.218266	0.0257197	0	0.107357	0	0	0
TCGA-CC-A3MA-01A-11R-A213-07	0.039584	0	0	0.0828625	0	0.0759256	0	0.000157487	0.0227744	0	0.00573957	0.00585075	0	0.500698	0.10374	0.133885	0.00258972	0	0.0117498	0	0	0.014444
TCGA-NI-A8LF-01A-11R-A36F-07	0.0898699	0	0	0.11308	0	0.191029	0	0	0.076172	0	0	0.0529257	0.00378866	0.0904754	0.0360124	0.30918	0	0	0.0374669	0	0	0
TCGA-5C-A9VH-01A-11R-A37K-07	0.0557994	0	0	0.0362775	0	0.295868	0	0	0.0742937	0	0	0.113429	0	0.0774318	0.143201	0.0879303	0.0183046	0	0.0974649	0	0	0
TCGA-DD-A4NE-01A-11R-A27V-07	0.0727823	0	0.00448816	0	0	0.179977	0	0.0182809	0	0	0	0.0966213	0.109304	0.0738381	0.122724	0.223006	0	0	0.0969114	0	0	0.00206626
TCGA-FV-A4ZQ-01A-11R-A266-07	0.00702334	0	0.130263	0.322962	0	0	0.0230351	0.123025	0.0420946	0.0737407	0	0.039794	0.0189044	0.0178919	0.0816743	0.116551	0.0030391	0	0	0	0	0
TCGA-DD-AACA-02A-11R-A41C-07	0.129706	0	0	0.00630866	0	0.0850147	0	0	0.0360103	0	0	0.12255	0	0.174182	0.065383	0.29938	0	0	0.0754092	0	0	0.00605691
TCGA-K7-A5RF-01A-11R-A28V-07	0.0547374	0	0.0139991	0.127481	0	0.157844	0	0.023555	0.0312876	0	0	0.0511745	0.0564163	0.0415087	0.10103	0.307588	0	0	0.0246436	0	0	0.00873471
TCGA-DD-A1EB-01A-11R-A131-07	0.0406783	0	0	0.145835	0	0.0953034	0	0	0.0430639	0	0	0.155911	0.0456971	0.0761167	0.1289	0.0639019	0.0158035	0	0.18879	0	0	0
TCGA-DD-AAVU-01A-11R-A41C-07	0	0	0	0.00336595	0	0.119689	0	0	0	0.035649	0	0.0496635	0	0.426104	0.0291478	0.290177	0.00414165	0	0.0420618	0	0	0
TCGA-DD-AADU-01A-11R-A41C-07	0.091272	0	0.00540392	0.0195505	0	0.111644	0	0.0290034	0	0.0271826	0	0.128277	0	0.223166	0.0711682	0.149734	0	0	0	0.143597	0	0
TCGA-2Y-A9H0-01A-11R-A38B-07	0.0167542	0	0.0509711	0.368221	0	0	0.146228	0.0469846	0.058663	0.00621561	0	0.016381	0.00838067	0.0490083	0.0728128	0.135582	0.00287189	0	0.0209255	0	0	0
TCGA-GJ-A6C0-01A-12R-A311-07	0	0.00157594	0	0.00794549	0	0.114765	0	0.0226604	0.0146617	0.00966891	0	0.0345295	0	0.486169	0.0713754	0.154002	0.00358244	0	0.0440107	0	0	0.0350534
TCGA-DD-AACA-02B-11R-A41C-07	0.0494824	0	0.0615137	0	0	0.172896	0	0	0.013202	0	0.00969829	0.193471	0.103493	0.139403	0.0695275	0.0195583	0.0332312	0	0.0980079	0	0	0.0365167
TCGA-ED-A4XI-01A-11R-A266-07	0.0318802	0	0	0.16939	0	0.10529	0	0	0.0621291	0.0350822	0	0.0498592	0.0377901	0.0399414	0.1466	0.221701	0.0483147	0	0.0520216	0	0	0
TCGA-G3-A7M8-01A-11R-A33R-07	0	0.00868365	0.0052671	0	0	0.00436378	0	0.00291126	0.00415472	0	0	0.0548351	0.0243703	0.234023	0.00945762	0.547779	0.00232075	0	0.100146	0	0	0.00168823
TCGA-CC-A3M9-01A-11R-A213-07	0	0	0.00574854	0.396621	0	0	0.0331749	0.0529915	0.0264239	0.0171392	0	0.0468871	0.0298183	0.0107758	0.123613	0.223735	0.0318199	0	0.00125228	0	0	0
TCGA-FV-A2QR-01A-11R-A213-07	0.0193795	0	0.0132373	0.0437466	0	0.0606739	0	0.0285058	0.0270197	0.0270084	0	0.0856774	0	0.248604	0.128783	0.139094	0.0330254	0	0.118047	0	0	0.0271982
TCGA-DD-A11C-11A-11R-A131-07	0.00618409	0	0.0254187	0.0482581	0	0.183137	0	0	0	0.0671422	0.0233534	0.0919367	0.078477	0	0.04496	0.261105	0	0	0.156963	0	0	0.0130654
TCGA-MR-A8JO-01A-12R-A36F-07	0.0544955	0	0.00710334	0.122721	0	0.214785	0	0.00616664	0.0634397	0.0248252	0	0.0715255	0	0.128805	0.109537	0.129436	0.021952	0	0.0452091	0	0	0
TCGA-DD-A3A6-01A-11R-A22L-07	0.00313896	0	0.024986	0.0819166	0	0.247039	0	0.0348028	0.10792	0.0247358	0	0.18775	0.0122278	0.001659	0.0179063	0.145781	0.0132269	0	0.0969107	0	0	0
TCGA-G3-AAV4-01A-11R-A38B-07	0.0222798	0	0.0027972	0	0	0.30075	0	0	0	0.0994713	0	0.0838346	0.0374068	0	0.0815518	0.198751	0	0	0.167007	0	0	0.00615039
TCGA-DD-A11D-01A-11R-A131-07	0.0108071	0	0	0.0406014	0	0.248138	0	0	0.0728165	0	0	0.13164	0.0191829	0.0392627	0.0944316	0.175019	0.0432732	0	0.124827	0	0	0
TCGA-BD-A3EP-01A-11R-A22L-07	0.090495	0.0662847	0.0226447	0.100997	0	0.205322	0	0.0320382	0.0919857	0	0	0.0322787	0.0144541	0.0542116	0.0636188	0.102314	0.0806512	0	0.0269876	0	0	0.0157173
TCGA-EP-A12J-01A-11R-A131-07	0.0754769	0	0.0069402	0.144028	0	0.108336	0	0	0.0168362	0.0415095	0.00066943	0.0861272	0.0519671	0	0.127798	0.228439	0	0	0.111871	0	0	0
TCGA-4R-AA8I-01A-11R-A38B-07	0.0585555	0	0.0116255	2.11273e-05	0	0.0886018	0	0.0539006	0.0832731	0.0313544	0	0.0783112	0	0.174259	0.124767	0.218327	0	0.031173	0.0458305	0	0	0
TCGA-CC-A7IF-01A-11R-A33J-07	0.024482	0	0	0.00858996	0	0.260002	0	0	0.0988988	0	0	0.08225	0.0238877	0.0885321	0.097168	0.089116	0.00373175	0	0.223342	0	0	0
TCGA-KR-A7K0-01A-12R-A33R-07	0.040885	0	0	0.0214409	0	0.230293	0	0.01411	0.039146	0	0	0.0823105	0.0412154	0.180439	0.100541	0.13397	0.0420973	0	0.0720411	0	0	0.00151058
TCGA-CC-A5UE-01A-11R-A28V-07	0.138622	0	0	0	0	0.117343	0	0	0.0765592	0.0350515	0.0369859	0	0.0021366	0.306942	0.0425545	0.192957	0.0334279	0	0	0.00417578	0	0.0132437
TCGA-HP-A5MZ-01A-21R-A27V-07	0.00573097	0	0.00532526	0.0566131	0	0.23468	0	0	0.0810912	0	0	0.065255	0.00247952	0.0605057	0.105895	0.221489	0.057481	0	0.102456	0	0	0.000998651
TCGA-DD-A3A3-11A-11R-A22L-07	0.0302503	0	0.0310126	0.082442	0	0.0460293	0	0.00329288	3.78564e-05	0.0207908	0	0.0395952	0.0973011	0.0915596	0.0645378	0.408341	0	0	0.081197	0	0	0.00361267
TCGA-CC-A8HU-01A-11R-A36F-07	0.0820777	0	1.75796e-05	0.0526645	0	0.175487	0	0	0.0491541	0	0	0.0651075	0.0220212	0.0763601	0.102192	0.259196	0.00173765	0	0.0726371	0.033214	0	0.00813283
TCGA-DD-AADO-01A-11R-A41C-07	0.0136424	0	0.0221967	0.205451	0	0.0100045	0.0185031	0.0736318	0.138688	0.030549	0	0.0420039	0.00782959	0.23126	0.0649881	0.0962337	0.0157817	0	0.029236	0	0	0
TCGA-DD-AAD5-01A-11R-A41C-07	0.00478448	0	0.0132934	0	0	0.129707	0	0	0.0178779	0	0	0.0611875	0.154576	0.0401374	0.0281406	0.384176	0	0.0081239	0.144644	0	0.003598	0.00975359
TCGA-LG-A6GG-01A-11R-A311-07	0.0456027	0	0.0207198	0.0268783	0	0.270864	0	0.027326	0.0514447	0	0	0.0963398	0.0309224	0.0563692	0.0399625	0.233126	0.0439669	0	0.0564778	0	0	0
TCGA-G3-A5SI-01A-31R-A27V-07	0.0489867	0	0	0.070203	0	0.159335	0	0.0214897	0.0668796	0	0	0.100327	0.0866016	0.0592479	0.0793235	0.301001	1.09177e-05	0	0.00659465	0	0	0
TCGA-RG-A7D4-01A-12R-A33R-07	0.0211579	0	0.181517	0.215391	0	0	0	0.103616	0.123417	0	0	0.0794107	0.0148724	0.136308	0.0399966	0.0560503	0.0115047	0	0.0167578	0	0	0
TCGA-DD-A1EC-11A-11R-A131-07	0.0334426	0	0.0616241	0	0	0.20498	0	0.0093288	0	0.0109774	0.00146552	0.0477553	0.0412591	0	0.0730894	0.479297	0.011628	0	0.0144616	0	0	0.0106914
TCGA-BW-A5NQ-01A-11R-A27V-07	0.038973	0	0.0690381	0.278406	0	0	0.129948	0.0356529	0.0977482	0.0253572	0	6.41851e-06	0	0.018142	0.116593	0.112131	0.0749695	0	0.00303444	0	0	0
TCGA-KR-A7K2-01A-12R-A33R-07	0.0316764	0	0.00652673	0.0149394	0	0.527046	0	0	0.0742532	0	0	0.056997	0.00867208	0	0.0527609	0.198758	0	0.00307562	0.0252944	0	0	0
TCGA-DD-AADM-01A-11R-A41C-07	0.0259569	0	0.0222804	0.0838253	0	0.162024	0	0	0.112576	0	0.00114354	0.0717433	0.0120334	0.106381	0.0983424	0.214318	0.0166605	0	0.0727154	0	0	0
TCGA-XR-A8TG-01A-11R-A36F-07	0.06148	0	0.0310722	0.0015364	0	0.214342	0	0.00180783	0.0721356	0.000415334	0	0.0821636	0.037201	0.0903764	0.126972	0.109057	0.0203443	0	0	0.146142	0	0.00495465
TCGA-DD-AACD-01A-11R-A41C-07	0.018653	0	0	0.0605511	0	0.187276	0	0.00323824	0.046261	0.0865988	0	0.0620122	0.0712876	0.0115765	0.0825378	0.273236	0	0.0596238	0.0371484	0	0	0
TCGA-3K-AAZ8-01A-12R-A39D-07	0.0479047	0	0.00605821	0.14928	0	0.35396	0	0.0466079	0.0665165	0	0	0.0790694	0.00691075	0.0218581	0.0618579	0.110908	0.00924756	0.00654353	0.0332776	0	0	0
TCGA-DD-AAD0-01A-11R-A41C-07	0.0600309	0	0.0134867	0.0873924	0	0.182434	0.0193424	0.00716784	0.0771285	0	0	0.0529995	0.0160481	0.106679	0.134838	0.142228	0.0449221	0	0.046739	0	0	0.00856334
TCGA-DD-AADJ-01A-11R-A41C-07	0.0868248	0	0.00220468	0.0613703	0	0.239034	0.0137047	0	0.0839542	0	0.0181172	0.0627607	0.0712452	0.0212038	0.0749302	0.0805593	0.103431	0	0.08066	0	0	0
TCGA-ES-A2HS-01A-11R-A180-07	0.0554508	0	0	0.0687049	0	0.165683	0	0.00163114	0.0152983	0.0024168	0	0.108683	0.0193617	0	0.0665138	0.406139	0.0159394	0	0.0741777	0	0	0
TCGA-HP-A5N0-01A-11R-A28V-07	0.0203547	0	0	0.0392969	0	0.117916	0	0.0125361	0	0.00958533	0.0181314	0.149627	0.0332486	0.0782772	0.0804914	0.19883	0.0806368	0	0.161069	0	0	0
TCGA-DD-A1EB-11A-11R-A131-07	0.0567978	0	0.0181813	0.162523	0	0.11275	0	0.0236659	0	0.0448051	0.00606561	0.0135863	0.029357	0.00338179	0.15885	0.277312	0.0173737	0	0.0547151	0	0	0.0206362
TCGA-2V-A95S-01A-11R-A37K-07	0.00452778	0	0.016313	0.351629	0	0	0.0293065	0.0467794	0.0993851	0.0307044	0	0.0586571	0	0.141879	0.10729	0.0646635	0.012244	0	0.027155	0	0	0.00946596
TCGA-ED-A7XP-01A-11R-A352-07	0.046988	0	0.0105109	0.111811	0	0.0801451	0	0	0.0548469	0	0	0.0956768	0	0.139425	0.101125	0.235302	0.0401543	0	0.0804158	0	0	0.00359896
TCGA-G3-A7M9-01A-23R-A352-07	0.150714	0	0.0063433	0.0998658	0	0.0922352	0	0.0450988	0.0368156	0	0	0.0428208	0	0.423398	0.0260125	0.0328902	0.0119564	0	0.0318502	0	0	0
TCGA-DD-A119-11A-11R-A131-07	0.00309918	0	0.0576496	0	0	0.156599	0.00307019	0	0	0.024012	0	0.046078	0.0739299	0	0.0420774	0.471782	0	0	0.0829244	0	0	0.0387792
TCGA-DD-A1EL-11A-11R-A155-07	0.0273864	0	0.0547348	0.0859945	0	0.06427	0.000749848	0	0.0317785	0.0897452	0	0.00418848	0	0.0241752	0.159081	0.358101	0.00349429	0	0.0611224	0	0	0.0351785
TCGA-G3-A3CH-01A-11R-A22L-07	0.0399849	0	0.000174253	0.122632	0	0.19023	0	0	0.105246	0.00322618	0	0.0707492	0.00946169	0	0.132777	0.196285	0.0209045	0	0.108329	0	0	0
TCGA-G3-A25S-01A-11R-A16W-07	0.00120832	0	0	0.0349094	0	0	0	0	0.00577903	0.0683767	0	0.142493	0.0337088	0.136698	0.0471267	0.319712	0.0236275	0	0.17827	0	0	0.00809078
TCGA-2Y-A9GW-01A-11R-A38B-07	0.0130257	0.00546954	0	0.0176509	0	0.181189	0	0	0.0744632	0	0	0.0384778	0.00114048	0.482832	0.0828859	0.0124304	0.0558211	0	0.029436	0	0	0.00517863
TCGA-BC-A217-01A-11R-A155-07	0	0	0.014341	0.0910595	0	0.275405	0	0.0121086	0.0928067	0.0559791	0	0.0170596	0	0.0607884	0.115551	0.226254	0.00661084	0	0.0320367	0	0	0
TCGA-DD-AACX-01A-11R-A41C-07	0.034896	0	0	0.0176746	0	0.0886239	0	0.00226338	0.0140139	0.0722079	0	0.129676	0.0418721	0.0875487	0.1222	0.125859	0.0241087	0	0.232462	0	0	0.00659522
TCGA-CC-A5UD-01A-11R-A28V-07	0.0155478	0	0	0.145813	0	0.0863791	0	0.0820767	0.0361531	0.0541836	0	0.0679865	0.0137015	0	0.166158	0.230687	0.0111964	0.00342607	0.0866908	0	0	0
TCGA-EP-A26S-01A-11R-A16W-07	0.0165908	0	0	0.0485566	0	0.147331	0	0	0.0132732	0	0.0484272	0.0874333	0.0100928	0.201284	0.069958	0.224005	0.014582	0	0.118466	0	0	0
TCGA-MI-A75E-01A-11R-A32O-07	0.019666	0	0.0181526	0.153935	0	0.239287	0	0	0.0451536	0	0	0.0623905	0.0331187	0.0739589	0.0840164	0.143016	0.0589053	0	0.0619691	0	0	0.00643159
TCGA-DD-AACO-01A-11R-A41C-07	0.0123586	0	0.073135	0.0542327	0	0.333681	0	0	0.0748921	0.0309548	0.00601584	0.0209718	0.0163896	0	0.0804554	0.217405	0.0111899	0.003814	0.064504	0	0	0
TCGA-G3-A5SK-01A-11R-A27V-07	0.0355828	0	0.0110388	0.0801175	0	0.205275	0	0.0178737	0.0226042	0.0393622	0.10265	0.0258952	0.000545621	0.138596	0.0812606	0.224529	0	0	0.014669	0	0	0
TCGA-BC-A110-01A-11R-A131-07	0.00274578	0	0.00596169	0.0985379	0	0.153493	0.0112109	5.4453e-05	0.0173161	0	0	0.0413454	0.22699	0.0395441	0.0714779	0.203387	0.0274187	0	0.0880659	0	0	0.0124519
TCGA-G3-A5SM-01A-12R-A28V-07	0.0207334	0	0.0454211	0.0471797	0	0.07365	0.0046619	0	0.0845267	0	0	0.0545098	0.0299474	0.295778	0.122989	0.0845654	0.0400846	0	0.0955061	0	0.000446974	0
TCGA-ED-A8O5-01A-11R-A36F-07	0.0356251	0	0	0	0	0.483951	0	0	0.00134364	0	0.0341126	0.0528518	0.0167421	0.0997572	0.0544692	0.0947452	0.0152353	0	0.111167	0	0	0
TCGA-FV-A3R2-01A-11R-A22L-07	0.060851	0	0.00415389	0	0	0.193727	0.0140517	0	0.0131201	0.0733765	0.0550712	0	0	0.27677	0.0484736	0.143918	0.0304471	0	0.0265302	0	0	0.0595105
TCGA-DD-A116-01A-11R-A131-07	0.0425484	0	0.0258632	0.094751	0	0.0371239	0.0151363	0	0.108914	0	0.0049862	0.0795842	0.0130287	0.130833	0.0781239	0.232257	0.011575	0	0.125275	0	0	0
TCGA-DD-A39X-01A-11R-A213-07	0.0244761	0	0	0.092883	0	0.229158	0	0	0.0030055	0.0236514	0	0.0554226	0.00214323	0.111533	0.0546606	0.240094	0.101481	0	0.0614925	0	0	0
TCGA-2Y-A9H2-01A-12R-A38B-07	0.00514358	0.0082254	0	0.0612246	0	0.192037	0	0.00364828	0.140726	0	0	0.113286	0.0346622	0.235256	0.10075	0.0192945	0.0413509	0	0.0330646	0	0	0.0113304
TCGA-CC-A9FS-01A-11R-A37K-07	0.0188479	0	0	0.0973145	0	0.190628	0	0.0646946	0.0558375	0.0461215	0	0.0792191	0.00621392	0	0.0907068	0.225122	0.087473	0	0.0378211	0	0	0
TCGA-XR-A8TD-01A-12R-A39D-07	0.0118069	0	0.0715843	0.266421	0	0	0.0764594	0	0	0.102682	0	0.0457465	0	0.164218	0.0964956	0.119936	0.0168256	0	0.0195639	0	0	0.00826072
TCGA-ZP-A9D2-01A-11R-A38B-07	0.0254388	0	0.0563079	0.0478568	0	0.216702	0	0	0.0308227	0	0	0.0372511	0.031373	0.0918745	0.130402	0.250445	0	0	0.0646297	0	0	0.0168964
TCGA-DD-A4NK-01A-11R-A28V-07	0.0371461	0	0	0.0619678	0	0.105969	0	0.0556174	0	0	0.115894	0.0216108	0.0057671	0.0193326	0.113079	0.368802	0.0133296	0	0.0814846	0	0	0
TCGA-FV-A4ZP-01A-12R-A266-07	0.00501989	0	0	0.169625	0	0.011083	0.00383409	0.0253548	0.118344	0	0	0.0976771	0.0284261	0.222859	0.0628287	0.217925	0.0121186	0	0.0196697	0	0	0.00523465
TCGA-DD-AAE2-01A-11R-A41C-07	0.0570048	0	0.0289406	0.254488	0	0.0534149	0	0.0484028	0.0028534	0.0343529	0	0.0572809	0	0.0124647	0.225776	0.152259	0.0308392	0	0.0419222	0	0	0
TCGA-DD-A39Z-01A-11R-A213-07	0.0123575	0	0.00476673	0.298764	0	0.291382	0	0	0.0370922	0	0	0.0766792	0.012302	0.0351767	0.0809024	0.0950704	0.00021913	0	0.0552874	0	0	0
TCGA-5R-AA1D-01A-11R-A38B-07	0.0308015	0	0.0408301	0.00430347	0	0.400967	0	0	0.0296025	0	0	0.0444289	0.0164276	0	0.0633738	0.226938	0.0451846	0	0.0971423	0	0	0
TCGA-2Y-A9H7-01A-11R-A39D-07	0.0337805	0	0	0.065677	0	0.403454	0	0	0.0731709	0	0	0.0626806	0.0517859	0	0.038746	0.0963597	0.127502	0	0.0371845	0	0	0.00965843
TCGA-CC-5264-01A-01R-A131-07	0.0153444	0	0.00378214	0.117566	0	0.276919	0.0667365	0.0135844	0.0808419	0	0	0	0.00145364	0.14583	0.0681353	0.153682	0.0107744	0.00106676	0.0366492	0	0	0.00763471
TCGA-ZS-A9CF-02A-11R-A38B-07	0.0655635	0	0	0.0459305	0	0.303975	0	0.0289028	0.0815402	0.0148953	0	0.0764197	0.0088587	0	0.106531	0.145739	0.063493	0	0.0581512	0	0	0
TCGA-UB-A7ME-01A-11R-A33J-07	0.0345723	0	0.0142143	0.18658	0	0.128668	0	0.0304883	0.133739	0	0	0.0493988	0	0.207636	0.0710619	0.0969108	0.0168257	0	0.0299055	0	0	0
TCGA-UB-A7MD-01A-12R-A352-07	0.0296505	0	0	0.0613607	0	0.102235	0	0	0.102981	0	0	0.0920162	0.00521588	0.134072	0.118358	0.220704	0.0730326	0	0	0.0428795	0.0114962	0.00599812
TCGA-RC-A6M6-01A-11R-A32O-07	0.0352454	0	0	0.0642777	0	0.205622	0	0.0333933	0.129232	0	0	0.0336042	0.0271761	0.175556	0.0757574	0.182176	0.0123049	0	0.0256544	0	0	0
TCGA-DD-A3A8-01A-11R-A22L-07	0.119027	0	0	0.156044	0	0	0.00925978	0	0.0138956	0	0.0798661	0.107058	0.0409313	0.0610003	0.144191	0.0742747	0.00386916	0	0.190583	0	0	0
TCGA-ED-A7PX-01A-51R-A352-07	0.0322736	0	0.0135295	0.0804828	0	0.147823	0	0.00479187	0.0389756	0	0	0.0511369	0.0569939	0.221296	0.0428652	0.230184	0	0.0126567	0.051543	0	0	0.0154484
TCGA-DD-AACZ-01A-11R-A41C-07	0.0105378	0.00310315	0.0439639	0.155304	0	0.08835	0.0188375	0.027816	0.0443216	0.0234431	0	0.0413539	0.0248107	0.124436	0.0648132	0.245556	0.0195844	0	0.0628693	0	0	0.000900267
TCGA-DD-A39V-01A-11R-A213-07	0.00154361	0	0	0.324055	0	0	0.00347409	0.0466966	0.118247	0	0	0.0893819	0.0537201	0.0278927	0.0896049	0.179198	0.0224682	0	0.0426029	0	0	0.00111462
TCGA-ZS-A9CE-01A-11R-A37K-07	0.000438153	0.000884069	0	0	0	0.265989	0	0	0	0	0.0284916	0.101022	0.0325227	0.163105	0.107022	0	0.0122431	0	0.288282	0	0	0
TCGA-5R-AA1C-01A-11R-A41C-07	0.0676314	0	0	0.219924	0	0.0148991	0	0.0129711	0.00658028	0.0225699	0	0.0345422	0.0204552	0	0.129018	0.347941	0	0	0.123467	0	0	0
TCGA-G3-A25Z-01A-11R-A16W-07	0.00891839	0	0.000181367	0.0353129	0	0.166204	0.000953003	0	0.0783769	0	0.0989541	0	0.023118	0.122686	0.0720457	0.165725	0.101826	0	0.111148	0	0.000513053	0.0140372
TCGA-5R-AAAM-01A-12R-A41C-07	0.0107329	0.000172528	0	0.0385197	0	0.30221	0	0	0	0	0	0.069828	0.0343252	0.05912	0.172467	0.230985	0.0389115	0	0.0420419	0	0	0.00068619
TCGA-ES-A2HT-01A-12R-A180-07	0.024739	0	0.113627	0.0418296	0	0.14627	0	0.0212739	0.136993	0	0.00089218	0.0499226	0.0221315	0.0418815	0.12134	0.244548	0.0118421	0	0.0227099	0	0	0
TCGA-DD-A3A7-01A-11R-A22L-07	0.0338237	0	0	0.104013	0	0.191172	0.000510796	0.00463101	0.0803639	0.0167405	0	0.115673	0.002197	0.171059	0.0797715	0.104323	0	0	0.0957217	0	0	0
TCGA-BD-A2L6-01A-11R-A213-07	0.0680828	0	0	0.142173	0	0.22389	0	0	0.0891301	0	0.0281792	0.0446908	0.0247582	0.0149058	0.143121	0.114609	0.0292534	0	0.0772069	0	0	0
TCGA-DD-AAE9-01A-11R-A41C-07	0.0351712	0	0	0.094775	0	0.139397	0	0.0096416	0.0766774	0	0	0.0697008	0.019544	0.153949	0.0859949	0.222528	0.00974244	0	0.0828775	0	0	0
TCGA-CC-A7IH-01A-11R-A33J-07	0.024149	0	0.0240571	0.000393885	0	0.282793	0	0.00809326	0.00112093	0	0	0.0871832	0.0188623	0.0289519	0.0255673	0.157741	0.00330949	0	0.327727	0	0	0.0100502
TCGA-DD-AACL-01A-11R-A41C-07	0.00678605	0	0.108326	0.12289	0	0.000604932	0.0480864	0.0145132	0.0419172	0.00639577	0	0.0161735	0.0184674	0.247018	0.102546	0.161074	0.0549715	0	0.0326377	0	0	0.0175919
TCGA-CC-5259-01A-31R-A213-07	0.00577339	0	0.0656305	0.187213	0	0.183945	0	0.00192541	0.137207	0.0004155	0.00884246	0.0648779	0	0.152978	0.0861936	0.0647445	0.00347254	0	0.0320649	0	0	0.00471629
TCGA-G3-A7M6-01A-11R-A33R-07	0.0221278	0.005668	0.0221298	0.0809222	0	0.306411	0	0.0171414	0.0676937	0	0	0.0308466	0.00458635	0.120724	0.0670115	0.17012	0.0444719	0	0.0271475	0	0	0.0129976
TCGA-DD-AAD6-01A-11R-A41C-07	0.0141516	0	0	0.0750397	0	0.297943	0	0.00108213	0.130686	0	0	0.0963556	0.0660847	0.10577	0.052228	0.140089	0	0	0.0167295	0	0	0.00384104
TCGA-FV-A2QQ-01A-11R-A22L-07	0.0396755	0	0.0110723	0.224285	0	0.0680257	0	0.0251945	0.0930251	0.00351364	0	0.0446809	0.0116591	0.0652909	0.124018	0.206138	0.0482283	0	0.0351929	0	0	0
TCGA-2Y-A9GX-01A-11R-A38B-07	0.0243681	0	0.0169738	0.0966546	0	0.292367	0	0	0.0162088	0	0	0.0413823	0.00912472	0.158933	0.0787183	0.188963	0.0279664	0	0.0461606	0	0	0.00217918
TCGA-BD-A3ER-01A-11R-A213-07	0.025547	0	0.0305694	0.0254739	0	0.172315	0	0.0159193	0.0946046	0	0	0.0505517	0.000724259	0.185358	0.0660676	0.256896	0.0411442	0	0.00837538	0	0	0.0264541
TCGA-DD-AADC-01A-11R-A41C-07	0.0660488	0	0.00244416	0.0824438	0	0.102426	0	0.0572406	0.0689091	0	0	0.0882988	0	0.177676	0.149231	0.122072	0.0774812	0	0.00572855	0	0	0
TCGA-BC-A10Z-01A-11R-A131-07	0.261037	0	0	0.0253234	0	0	0	0.106849	0.0454808	0	0	0.0707248	0	0.0389837	0.0152174	0.250165	0	0.140544	0.0290559	0	0	0.0166196
TCGA-5C-AAPD-01A-21R-A39D-07	0.0108634	0	0.177732	0.0984236	0	0.00291095	0.00882366	0.0225063	0.0552218	0.00508759	0	0.0612388	0	0.130306	0.193095	0.125073	0.025068	0	0.0765477	0	0	0.00710216
TCGA-DD-AAED-01A-12R-A41C-07	0.0744602	0	0.0138387	0.0115718	0	0.230163	0	0.0241262	0.0801777	0	0.0293999	0.00438548	0	0.262206	0.0642995	0.185072	0	0	0.0202991	0	0	0
TCGA-DD-AACI-01A-11R-A41C-07	0	0	0.0360758	0.280857	0	0	0.053636	0.0842204	0.0702776	0.0797592	0	0.0419502	0	0.0547707	0.0932007	0.1723	0.00561017	0	0.014475	0	0	0.012868
TCGA-G3-A25Y-01A-11R-A16W-07	0.0158045	0	0.000748135	0.0866851	0	0.245844	0	0.0244144	0.065015	0	0	0.0457153	0.0106839	0.0334698	0.133581	0.237325	0.0129632	0	0.0861973	0	0	0.00155292
TCGA-ZP-A9CY-01A-11R-A38B-07	0.0441834	0	0	0.0603383	0	0.0600037	0	0	0.0743462	0.00466495	0	0.0470249	0.0440479	0.13761	0.160059	0.275047	0.012376	0	0.0775943	0	0	0.00270362
TCGA-PD-A5DF-01A-11R-A27V-07	0	0	0.00634633	0.0145635	0	0.0975578	0	0.00932229	0.043086	0	0	0.0297641	0.00529049	0.478207	0.0772594	0.178571	0.000566419	0	0.058449	0	0	0.00101629
TCGA-DD-A114-01A-11R-A131-07	0.0647938	0	0.0255857	0.129222	0	0.139181	0.0190988	0.00928131	0.0606094	0	0	0.0378504	0.0221734	0.183887	0.141233	0.0765537	0.0331498	0	0.0573816	0	0	0
TCGA-DD-AAVY-01A-11R-A41C-07	0.138986	0	0.0226198	0.143046	0	0	0	0.019842	0.0287791	0	0.0440817	0.0634083	0.00826079	0.0391887	0.112083	0.290246	0	0	0.0644331	0	0	0.0250259
TCGA-BC-A10S-01A-22R-A131-07	0.00783624	0	0	0.0957001	0	0.20846	0	0.00357734	0.0478676	0	0	0.0764537	0.0151533	0.057574	0.0311781	0.422079	0.00401783	0	0.0292548	0	0	0.000847986
TCGA-DD-A1EI-11A-11R-A131-07	0.0284236	0	0.015173	0.104151	0	0.21379	0	0	0.0208362	0.0338254	0	0.0435391	0.0593296	0.0311156	0.0766175	0.29362	0.0055912	0	0.0636108	0	0	0.0103763
TCGA-CC-A123-01A-11R-A131-07	0	0.00198922	0.0092891	0.0389885	0	0.33625	0	0.00298401	0.069083	0	0	0.0351544	0.0188358	0.0708847	0.0701549	0.251496	0.0709434	0	0.0239466	0	0	0
TCGA-MI-A75H-01A-11R-A32O-07	0.00680324	0	0.0216678	0.211595	0	0.102696	0.00647965	0	0.0664042	0	0.0242608	0.0995574	0.0698498	0.0895026	0.118254	0.0878196	0.040286	0	0.0548243	0	0	0
TCGA-DD-AADG-01A-11R-A41C-07	0.0428488	0	0.0665267	0.169743	0	0.0687161	0	0.0262644	0	0.02271	0	0.124881	0.0106087	0.10067	0.0815697	0.10941	0.0159031	0	0.160148	0	0	0
TCGA-BC-A10U-01A-11R-A131-07	0.0526199	0	0.00417045	0.0507018	0	0.15636	0.0245216	0.00920276	0.0843572	0	0.0448716	0	0.0483575	0.18724	0.0148104	0.1969	0.00783256	0	0.114942	0	0.00311188	0
TCGA-CC-A7IG-01A-11R-A33J-07	0.00561788	0.000756669	0	0.0379829	0.0112561	0	0	0.0136522	0.125619	0	0	0.108752	0.0315573	0.299757	0.0373517	0.137287	0.0350195	0	0.141352	0	0.00808311	0.00595613
TCGA-DD-A3A3-01A-11R-A22L-07	0.04159	0	0	0.0827155	0	0.251207	0	0	0.0415394	0	0.022765	0.0313992	0.00526654	0.0989908	0.0837275	0.199865	0.078459	0	0.0550425	0	0	0.00743191
TCGA-2Y-A9GZ-01A-11R-A39D-07	0.108887	0	0.10493	0.129904	0	0.00252801	0	0.0402674	0.0397242	0	0	0.0613693	0.00777059	0.11263	0.0515611	0.295855	0.000335732	0	0.0442381	0	0	0
TCGA-K7-AAU7-01A-11R-A38B-07	0.0636777	0	0.0101474	0.0135483	0	0.133966	0	0.0433501	0.0321491	0	0	0.0409155	0	0.254056	0.0742551	0.155975	0.0715918	0	0	0.0121701	0	0.0941988
TCGA-BW-A5NO-01A-11R-A27V-07	0.114458	0	0.138211	0.0390887	0	0.211648	0	0.00989271	0.00636902	0.0528608	0	0.0915078	0	0.0338529	0.0709215	0.169877	0	0	0.0469223	0	0	0.0143914
TCGA-DD-AAVX-01A-11R-A41C-07	0.0897746	0	0	0.125196	0	0.176953	0	0.00133629	0.0460912	0.0669851	0	0.044452	0.00991349	0.0197811	0.149563	0.188682	0.0134139	0	0.061876	0	0	0.0059811
TCGA-DD-A4NJ-01A-11R-A27V-07	0.04598	0	0.0403831	0.0398459	0	0.211993	0.0173264	0	0.00829916	0	0.0134887	0.00231804	0.0272211	0.0299839	0.11058	0.201112	0.19731	0	0.0508117	0	0	0.00334685
TCGA-DD-AACS-01A-11R-A41C-07	0.0531085	0	0	0.113503	0	0.0614481	0	0.0453183	0.0536405	0	0	0.098595	0.0185198	0.0972067	0.111824	0.174042	0.0449129	0	0.0977196	0	0	0.0301617
TCGA-BC-A10Y-11A-11R-A131-07	0.0279138	0	0.0158537	0.0738233	0	0.077475	0	0.00194146	0.0101878	0.0349191	0.00106121	0.0643976	0.07193	0.0790459	0.129969	0.329828	0.0377074	0	0	0.0294995	0	0.0144465
TCGA-UB-AA0U-01A-11R-A38B-07	0.0376313	0	0.00436022	0.0456295	0	0.316522	0	0	0.0207306	0	0	0.0667419	0.0302229	0.0228523	0.141949	0.146453	0.103151	0	0.0595027	0	0	0.00425461
TCGA-CC-A9FW-01A-11R-A37K-07	0.0482825	0	0.0626615	0.139191	0	0.134548	0.00441196	0.0476981	0.0772644	0	0	0.0389798	0.0188971	0.182226	0.0760266	0.0430816	0.0371164	0	0.0896148	0	0	0
TCGA-CC-A8HT-01A-11R-A36F-07	0	0.0508693	0	0.00861054	0	0.111892	0	0.0606584	0.00360592	0.0181309	0	0.0686131	0.000348206	0.247305	0.0987158	0.11655	0.0543498	0	0.127094	0	0.00153755	0.0317205
TCGA-G3-AAUZ-01A-11R-A38B-07	0.00700519	0.00127627	0.0835987	0.177934	0	0.165051	0	0.0687667	0.0671465	0	0	0.0192299	0.00710337	0	0.131509	0.235605	0.00129328	0	0.0344811	0	0	0
TCGA-G3-A25U-01A-11R-A16W-07	0.0452341	0	0	0	0	0.173005	0	0	0	0.0726736	0	0.0952755	0.0417734	0.0240044	0.109642	0.141091	0.00578691	0	0.211966	0	0	0.0795488
TCGA-DD-AAEK-01A-11R-A41C-07	0.0313323	0	0.00935915	0.166622	0	0.150191	0.000337418	0.0347601	0.0920989	0	0	0.0522795	0.00474737	0.138805	0.105679	0.131125	0.0295285	0	0.0531352	0	0	0
TCGA-DD-AAEH-01A-11R-A41C-07	0.0192171	0	0.032438	0.529993	0	0.0258239	0	0.0490359	0.0961528	0	0	0.0678314	0.0149638	0.000483733	0.0648401	0.0646466	0.0129665	0	0.0189957	0	0	0.00261113
TCGA-DD-A73F-01A-11R-A32O-07	0.0519173	0	0	0.242849	0	0.120345	0	0.0268032	0.0298436	0.0852536	0	0.110332	0	0.0744461	0.0853266	0.106096	0.00949805	0	0.0570017	0	0	0.000287021
TCGA-2Y-A9HA-01A-11R-A39D-07	0.0268088	0	0.00517165	0	0	0.249012	0	0.0108874	0.0356424	0	0.00500825	0.079511	0.0157568	0.233747	0.0689329	0.185228	0.0156232	0	0.0670202	0	0.00165096	0
TCGA-UB-A7MC-01A-11R-A33R-07	0.18974	0	0.0191391	0.00145902	0	0.114251	0	0.0337169	0	0	0.00529795	0.0349619	0.0236885	0.120466	0.109101	0.305707	0.0173829	0	0.0222706	0	0	0.00281935
TCGA-DD-AACG-01A-11R-A41C-07	0.0546007	0	0.00463397	0.0625773	0	0.201228	0	0.00758146	0.0445607	0.0570159	0	0.00867797	0	0.145543	0.0234853	0.32046	0.037211	0.00845942	0.0239655	0	0	0
TCGA-ES-A2HT-11A-11R-A180-07	0.0258695	0	0.0763172	0.0744516	0	0.165322	0	0.0350954	0.0322105	0.0588976	0	0.0447408	0.00202204	0	0.248306	0.124158	0.0408052	0	0.071804	0	0	0
TCGA-2Y-A9GY-01A-11R-A38B-07	0.000608003	0	0.0560664	0.324574	0	0	0.0884176	0.0158301	0.0628817	0	0	0.0157486	0.0146885	0.124486	0.0738867	0.172741	0.0500716	0	0	0	0	0
TCGA-DD-A1EF-01A-11R-A131-07	0.0851584	0	0	0.12175	0	0.153449	0	0.0427301	0.140888	0	0	0.049671	0	0.118363	0.0611688	0.0928519	0.0880643	0	0.0459061	0	0	0
TCGA-DD-AADQ-01A-11R-A41C-07	0.0347705	0	0	0.246524	0	0.0500779	0.0158809	0.0455723	0.0961722	0	0.000110965	0.103082	0.0180364	0.0549865	0.097985	0.12924	0.0160434	0	0.0915178	0	0	0
TCGA-DD-AACA-01A-11R-A41C-07	0.142459	0	0.120888	0.132372	0	0.0322688	0	0	0.0186724	0.0030146	0	0.0773563	0.010134	0.0345708	0.143938	0.23609	0.00141696	0	0.0468195	0	0	0
TCGA-DD-A1EK-01A-11R-A213-07	0	0.00369373	0	0.0289177	0	0.212848	0	0	0.0070771	0	0	0.100227	0.00518362	0.110449	0.0419158	0.281595	0	0	0.152554	0	0	0.0555391
TCGA-DD-AAD2-01A-11R-A41C-07	0.0556549	0	0	0.0503887	0	0.19382	0.00811698	0	0.071054	0	0	0.0224023	0	0.265373	0.120394	0.160038	0.0205688	0	0.0321902	0	0	0
TCGA-DD-A11C-01A-11R-A131-07	0.00202921	0.00891953	0	0	0	0.328094	0	0	0.00163827	0	0	0.0972486	0.0360034	0	0.0488636	0.361371	0.00664252	0.00796342	0.101226	0	0	0
TCGA-DD-AAEI-01A-11R-A41C-07	0.0200036	0	0	0.1387	0	0.166732	0	0.0337786	0.0586424	0	0	0.0502153	0.081199	0.0966207	0.0921733	0.217559	0.00312801	0	0.0412486	0	0	0
TCGA-G3-AAV5-01A-11R-A37K-07	0.12257	0	0	0.120962	0	0.0477805	0	0.0290091	0.0992135	0.00825496	0	0.0510828	0.0192263	0.0618457	0.0808562	0.310019	0.00476745	0	0.0444123	0	0	0
TCGA-DD-A3A2-11A-11R-A213-07	0.0457113	0	0.0031116	0.0521953	0	0.0595912	0	0.0165563	0.0152628	0.0833585	0	0.0688105	0.0291216	0.0603383	0.0488196	0.478701	0	0	0.0288449	0	0	0.0095773
TCGA-DD-AADK-01A-11R-A41C-07	0.098998	0	0.0364707	0.0619135	0	0.242999	0	0.00113287	0.0742469	0	0.0210331	0.024621	0.0148314	0.062811	0.088404	0.153363	0.0816858	0	0.0374902	0	0	0
TCGA-2Y-A9H5-01A-11R-A38B-07	0.0227816	0	0.0478781	0.104425	0	0.213955	0	0.0513618	0.0728299	0	0	0.0580126	0.00361631	0.0798366	0.0937722	0.110038	0.082371	0	0.0591213	0	0	0
TCGA-FV-A3I0-01A-11R-A22L-07	0.0469246	0	0.0847132	0.023071	0	0.0933733	0	0.00428541	0.0653336	0	0	0.0659787	0.0163153	0.297515	0.0401344	0.220353	0	0	0.0245466	0	0	0.0174557
TCGA-BC-A10R-11A-11R-A131-07	0.0284668	0	0.0128711	0.12245	0	0.0686727	0	0.0250784	0	0.0178116	0	0.0750245	0.160825	0	0.0975143	0.36661	0	0	0	0.00766591	0	0.017009
TCGA-CC-A7IL-01A-11R-A33R-07	0.049362	0	0	0.154491	0	0	0.015157	0.0386908	0.0408126	0	0	0.0662474	0.00648179	0.255228	0.127208	0.174174	0	0	0.0721467	0	0	0
TCGA-DD-A115-01A-11R-A131-07	0.0513326	0	0	0.116171	0	0.166931	0	0.0189864	0.0944312	0	0	0.0834188	0	0.0570914	0.129595	0.17455	0.0173447	0	0.0901472	0	0	0
TCGA-2Y-A9GS-01A-12R-A38B-07	0.0397404	0	0	0.0318691	0	0.0653391	0	0	0.0521447	0	0	0.0378268	0.00111628	0.15653	0.145639	0.3689	0.0246639	0	0.0762313	0	0	0
TCGA-ZP-A9CV-01A-11R-A38B-07	0.0263335	0	0.00887454	0.108485	0	0.385164	0.00334923	0	0.0155488	0	0	0.028728	0.011642	0	0.128656	0.204692	0	0.00938651	0.0517587	0	0	0.0173817
TCGA-BC-A69I-01A-11R-A311-07	0.0204184	0	0	0.141075	0	0.0561424	0	0	0.0351231	0.0188685	0	0.076422	0.107424	0.0699687	0.088987	0.183792	0.0494737	0	0.14485	0	0	0.00745536
TCGA-ZP-A9D1-01A-11R-A38B-07	0.0491252	0	0	0.0601537	0	0.418001	0	0	0.0539364	0	0	0.0770899	0.0147942	0.0493214	0.0680086	0.0782793	0.00584804	0	0.113194	0	0	0.0122488
TCGA-MI-A75C-01A-11R-A32O-07	0.0536318	0	0	0.150902	0	0.17741	0	0	0.236767	0.0360612	0	0.0109934	0.00706319	0.064145	0.0954326	0.141687	0.00778316	0	0.0139128	0	0	0.00421075
TCGA-DD-AADV-01A-11R-A39D-07	0.029623	0	0.00059327	0.102232	0	0.087805	0	0.00502924	0.0602608	0	0	0.0669369	0	0.197519	0.054586	0.270894	0.0692493	0	0.0509345	0	0	0.00433708
TCGA-BC-A10Y-01A-11R-A131-07	0.0374214	0	0	0.134414	0	0.210006	0	0.0424423	0.0681158	0.00252708	0	0.0822235	0.021417	0.0202879	0.126501	0.167156	0.0272726	0	0.0601256	0	0	8.93819e-05
TCGA-DD-AACV-01A-11R-A41C-07	0	0	0.00823324	0.0292486	0	0.294887	0	0.0230329	0.0341209	0.0115443	0	0.084433	0	0.0025532	0.05996	0.281739	0	0.0581396	0.085714	0	0.0263944	0
TCGA-DD-AADR-01A-11R-A41C-07	0.0118415	0	0.0134515	0.1048	0	0.310529	0	0	0.0519464	0.0524847	0	0.0600239	0	0.118618	0.0519653	0.157726	0.0311772	0.000751092	0.0346858	0	0	0
TCGA-EP-A2KC-01A-11R-A213-07	0.0818558	0	0.0640256	0.0449722	0	0.07284	0.000637124	0.0557227	0.0610938	0	0	0.049161	0.00122868	0.0484566	0.180774	0.173662	0.0630152	0	0.102556	0	0	0
TCGA-DD-AACJ-01A-11R-A41C-07	0.0512552	0	0.00608815	0.0832395	0	0.0445372	0	0	0.0248779	0.00375993	0	0.102682	0.0702634	0.14296	0.0409799	0.362115	0.0200312	0	0.0323991	0	0	0.0148115
TCGA-BC-A10R-01A-11R-A131-07	0.0104702	0	0.00112218	0	0	0.258675	0	0	0.0862798	0	0.0302815	0.0272754	0.100535	0.0302772	0.118191	0.145343	0.0469958	0	0.139671	0	0	0.00488289
TCGA-LG-A9QD-01A-11R-A38B-07	0.09079	0	0	0.138553	0	0.244502	0	0	0.0624001	0	0	0.0692036	0.00952524	0	0.134927	0.183963	0	0.00113191	0.0623649	0	0	0.00263897
TCGA-WX-AA44-01A-11R-A39D-07	0.0943279	0	0.00342253	0.0173492	0	0.251619	0	0.00689953	0.0666681	0	0	0.0314456	0.000296311	0.171062	0.142348	0.14273	0.00974406	0	0.0620882	0	0	0
TCGA-DD-A39Z-11A-21R-A213-07	0	0.00527089	0.102492	0.0832411	0	0.117456	0	0.000873623	0.0692931	0.0693758	0	0.0963342	0.0277799	0.0267038	0.0544462	0.298968	0.00446769	0	0.043297	0	0	0
TCGA-DD-A113-01A-11R-A131-07	0	0.00335129	0	0.146937	0	0.0692225	0	0.0540596	0.0849873	0	0	0.115932	0.00356833	0.203062	0.0696233	0.146034	0.0205605	0	0.082662	0	0	0
TCGA-FV-A496-01A-11R-A266-07	0	0	0.0445325	0.0309214	0	0.140442	0.0162086	0.0162984	0.0140192	0	0	0.0338029	0.0648078	0.191392	0.089969	0.0254068	0.0127587	0	0.30262	0	0.00328924	0.0135314
TCGA-FV-A3I0-11A-11R-A22L-07	0.0214522	0	0	0	0	0.0838173	0	0.0385057	0.00213505	0.029195	0	0.0560882	0.216113	0.0944097	0.069778	0.202027	0	0.0145767	0	0.0555267	0	0.116375
TCGA-DD-A1EH-11A-11R-A131-07	0.06581	0	0.0758111	0.178996	0	0.0744658	0	0.0451334	0	0.0871898	0	0.0537821	0.0084428	0.0294041	0.126132	0.234456	0	0	0	0.00885099	0	0.011527
TCGA-DD-A1EC-01A-21R-A131-07	0.0112412	0	0.0273241	0.28851	0	0	0.0218718	0.0784247	0.0965707	0.00643005	0.0739557	0.04957	0	0.113628	0.107127	0.094473	0.00500914	0	0.0258644	0	0	0
TCGA-BC-A10Q-01A-11R-A131-07	0.0088247	0	0	0.0655612	0	0.173046	0	0.00932992	0.0666175	0	0	0.112796	0.0978319	0.0550465	0.0400306	0.28577	0	0.0111602	0.0685065	0	0	0.00547827
TCGA-DD-AAVW-01A-11R-A41C-07	0	0	0	0.0742461	0	0.409329	0	0	0.0406528	0	0	0.054509	0.0108157	0.0345442	0.0319941	0.161061	0.136783	0	0.0460648	0	0	0
TCGA-2Y-A9H3-01A-11R-A38B-07	0.00401292	0.00790695	0.0642933	0.119426	0	0.158481	0	0.00423396	0.0158599	0.0162035	0	0.085762	0.00704185	0.0503667	0.0659774	0.12358	0.00951037	0	0.267344	0	0	0
TCGA-DD-A4NH-01A-11R-A27V-07	0.0129885	0	0.00125957	0.0170664	0	0.128602	0	0.00779361	0.0613609	0	0	0.047065	0	0.232664	0.0259901	0.010037	0.14875	0	0.0297827	0	0	0.276641
TCGA-CC-A7IE-01A-21R-A38B-07	0.0663596	0	0.0244141	0.233067	0	0	0.0935156	0.0841034	0.104184	0	0	0.0300802	0.0121981	0.19661	0.0586519	0.0499788	0.0468368	0	0	0	0	0
TCGA-DD-A4NQ-01A-21R-A28V-07	0	0	0	0.0357031	0	0.138934	0	0	0.118001	0	0	0.0556021	0.038521	0.200564	0.0856872	0.196728	0.000330232	0	0.0411189	0	0.0343022	0.0545083
TCGA-DD-A4NG-01A-11R-A27V-07	0.027269	0	0	0.0701236	0	0.373421	0.0145561	0.00349588	0.0540531	0	0	0.0515099	0	0.125071	0.0732661	0.139794	0.0270726	0	0.0367173	0	0	0.00365014
TCGA-DD-AAW2-01A-11R-A41C-07	0.148904	0	0.00605219	0.129451	0	0.100078	0	0	0	0	0.152044	0.0354886	0.0290203	0.00606116	0.105721	0.201739	0.0111801	0	0.0742605	0	0	0
TCGA-BC-A110-11A-11R-A131-07	0.0233399	0	0.0348657	0.0622613	0	0.144181	0	0.00520649	0.0229612	0	0.0461908	0.0157122	0.197654	0.0125571	0.0689285	0.30096	0	0.000714669	0.0264524	0	0	0.0380155
TCGA-DD-A73B-01A-12R-A32O-07	0.00501309	0	0.00506465	0.0137939	0	0.185197	0	0	0.011709	0	0	0.128222	0.01512	0.0824731	0.0164375	0.198272	0	0	0.293431	0	0	0.0452667
TCGA-DD-A1EG-11A-11R-A213-07	0.0241138	0	0	0.10562	0	0.0644112	0	0.00197253	0.0308209	0.0761814	0	0.0404223	0.0673331	0.0338366	0.244178	0.257248	0.0228162	0	0	0.0194136	0	0.0116314
TCGA-DD-A3A1-11A-11R-A213-07	0	0	0.0561149	0.169346	0	0.0996286	0.00197984	0.0229976	0.0119427	0	0	0.0416001	0.10435	0	0.0470187	0.419107	0	0	0.0123386	0	0	0.0135755
TCGA-DD-A4NI-01A-11R-A27V-07	0.0397393	0	0	0.146281	0	0.262326	0.000329261	0	0.00373922	0	0	0.0894046	0.0277142	0.0358951	0.163999	0.0822951	0.0101836	0	0.122831	0	0.0152614	0
TCGA-MI-A75G-01A-11R-A32O-07	0.0628796	0	0	0	0	0.205683	0	0	0.00488403	0	0.00940338	0.0666223	0.0429314	0.0983641	0.0826939	0.181282	0.00253085	0	0.242725	0	0	0
TCGA-BC-A10X-01A-11R-A131-07	0.0418518	0	0.0232539	0.0590811	0	0.187071	0	0	0.00885774	0.0257783	0	0.0525676	0.0529811	0.0426731	0.0829083	0.374607	0.0101379	0	0.0301833	0	0	0.00804817
TCGA-CC-A3MC-01A-11R-A22L-07	0.0517801	0	0	0.0252016	0	0.211985	0	0.00261756	0.0579272	0	0	0.0652867	0	0.239844	0.0946228	0.170448	0.0260158	0	0.051565	0	0	0.00270661
TCGA-2Y-A9GV-01A-11R-A38B-07	0.0216679	0	0.0142427	0.0567119	0	0.171608	0	0.0106603	0.0804747	0	0	0.0449927	0.0151254	0.0392758	0.0572853	0.452091	0	0	0.0358645	0	0	0
TCGA-DD-A73G-01A-22R-A32O-07	0.0107205	0	0	0.0608017	0	0.0866469	0	0	0.0394695	0.00700535	0	0.0854798	0.0168089	0	0.037309	0.512652	0.0056016	0	0.137505	0	0	0
TCGA-CC-5260-01A-01R-A131-07	0.0223071	0	0.00365282	0.163694	0	0.136549	0	0	0.0789917	0	0	0.0513269	0.100718	0.0999318	0.0685061	0.184599	0.0368104	0	0.0529128	0	0	0
TCGA-CC-A7IK-01A-12R-A33R-07	0.0458345	0	0.00280544	0	0	0.194753	0	0	0	0	0	0.189327	0.0734222	0.0413378	0.113783	0.151428	0.00801069	0	0.179298	0	0	0
TCGA-DD-A4NL-01A-11R-A28V-07	0.0275833	0	0	0.0851281	0	0.254661	0	0	0.00321352	0.0211256	0	0.06685	0	0.0817545	0.0382286	0.343616	0	0	0.077703	0	0	0.000135778
TCGA-DD-A3A1-01A-11R-A213-07	0	0	0	0.106982	0	0.18738	0	0.0283774	0.0578173	0	0	0.0572181	0	0.144028	0.0392203	0.272698	0.00157582	0	0.0273308	0	0	0.0773711
TCGA-G3-AAV2-01A-11R-A37K-07	0.0456535	0	0	0.0463375	0	0.0229171	0	0	0.00953112	0	0.0896357	0.0465099	0.0188294	0.0468195	0.0408932	0.374369	0.00186173	0	0.256642	0	0	0
TCGA-BC-A216-01A-11R-A155-07	0.0511127	0	0.0448215	0.457772	0	0	0.0983942	0.0855542	0.0458487	0.0538559	0	0.00638296	0	0.0357946	0.0530717	0.0389839	0.0153029	0	0.0131043	0	0	0
TCGA-DD-A4NV-01A-11R-A311-07	0.0352595	0	0	0.100668	0	0.245548	0	0.0019104	0.0529023	0	0.0361944	0.0322182	0.040412	0.0877932	0.082762	0.213597	0.0147721	0	0.0515856	0	0	0.00437751
TCGA-ED-A627-01A-12R-A311-07	0.103335	0	0.040671	0.233331	0	0.223118	0	0	0.0120534	0.0342504	0	0.0806985	0.0101119	0.0255594	0.0943459	0.11486	0.013553	0	0	0.00900711	0	0.00510439
TCGA-RC-A7S9-01A-11R-A33R-07	0.0591436	0	0.0385522	0.113325	0	0.0846415	0.0168354	0.0487729	0.10405	0	0.0170546	0.0409719	0.013845	0.055397	0.169306	0.104115	0.0815655	0	0.0524244	0	0	0
TCGA-DD-AADD-01A-11R-A41C-07	0.035624	0	0.0116253	0.2422	0	0.00436137	0	0.0820791	0.019664	0	0	0.0789211	0.0130976	0.0512137	0.115957	0.217243	0.0355051	0	0.0910615	0	0	0.00144662
TCGA-BC-A10W-01A-11R-A131-07	0.0302405	0	0	0.0200688	0	0.0937086	0	0.0240525	0.0569548	0.0152143	0	0.0363843	0.0310667	0.0901376	0.123001	0.264685	0.168906	0	0.0455801	0	0	0
TCGA-BC-A3KG-01A-11R-A213-07	0.0978126	0	0.00565338	0.076972	0	0.217406	0	0.0542784	0.0473308	0.0460972	0	0.0560882	0.0385372	0.102779	0.0906913	0.0897108	0.0323385	0	0.0285427	0	0	0.015762
TCGA-DD-AACN-01A-11R-A41C-07	0.024495	0	0.0240796	0.0602267	0	0.277045	0	0	0.000102339	0	0	0.0869044	0.0209084	0.0583756	0.176425	0.103194	0.0560587	0	0.112185	0	0	0
TCGA-G3-AAV6-01A-21R-A37K-07	0.0328095	0	0.00533145	0.156381	0	0.18136	0	0.0131569	0.0607867	0	0	0.0581223	0.00879223	0.283695	0.0334436	0.0824594	0.0162061	0	0.067456	0	0	0
TCGA-DD-AAVZ-01A-11R-A41C-07	0.0365659	0	0	0.0519223	0	0.335886	0	0	0.0414098	0	0	0.0744374	0.0131266	0.0333924	0.0697471	0.16367	0.119559	0	0.0601883	0	0	9.52614e-05
TCGA-CC-A9FU-01A-11R-A37K-07	0.0299043	0	0.0906984	0.105283	0	0.140674	0	0.0701996	0.103842	0	0	0.049792	0	0.131797	0.0848142	0.062024	0.0675571	0	0.0634146	0	0	0
TCGA-DD-AACE-01A-11R-A41C-07	0.125372	0	0.095924	0.0770831	0	0.204764	0	0.0102195	0.0614699	0	0	0.0671096	0.0209053	0.0687623	0.111567	0.0981451	0.00369239	0	0.043996	0	0	0.0109893
TCGA-BC-A3KF-01A-11R-A213-07	0.046974	0	0	0	0	0.285271	0	0	0.000127855	0.0110746	0	0.0443082	0.0125142	0.0452049	0.125657	0.160435	0.0456527	0	0.218453	0	0	0.00432685
TCGA-ZS-A9CD-01A-11R-A37K-07	0.0462466	0	0	0.0361989	0	0.258899	0	0	0.0486668	0	0	0.0416795	0.0292854	0.120953	0.125142	0.158073	0.0413185	0	0.0443287	0	0.0133156	0.0358936
TCGA-DD-AADY-01A-11R-A41C-07	0.0812742	0	0	0.0600601	0	0.31964	0	0.00655946	0.0126916	0.0351989	0	0.0570804	0.0022647	0	0.122011	0.211539	0.0334529	0	0.0582281	0	0	0
TCGA-2Y-A9H4-01A-11R-A38B-07	0	0	0.00387718	0.121831	0	0.179165	0	0	0.105622	0	0	0.0812933	0.00511415	0	0.0659618	0.227092	0.13929	0	0.0707532	0	0	0
TCGA-WX-AA47-01A-11R-A39D-07	0.091464	0	0.22537	0	0	0.179971	0	0.0122654	0.040447	0	0.150474	0	0.0136794	0.210429	0.0225922	0	0	0.00298108	0.0503263	0	0	0
TCGA-DD-A3A8-11A-11R-A22L-07	0.00991921	0	0.0300986	0.147993	0	0.0384179	0	0.0112505	0.00714828	0.00303565	0.0815889	0.0688815	0.18297	0.0382698	0.0682524	0.243574	0	0	0.0477598	0	0	0.0208393
TCGA-G3-A5SJ-01A-11R-A27V-07	0.00851512	0	0.0584443	0.165326	0	0.0870282	0.00583305	0.0626327	0.0603101	0	0	0.0286442	0	0.135123	0.0773137	0.111561	0.132871	0	0.0292768	0	0	0.0371202
TCGA-YA-A8S7-01A-11R-A37K-07	0.00200575	0.000934411	0	0.0286564	0	0.112636	0	0	0.00605746	0	0	0.0503514	0.238345	0.0293797	0.0568558	0.326858	0.00179444	0	0.140208	0	0	0.00591774
TCGA-FV-A495-01A-11R-A266-07	0.0151634	0	0.0640677	0.138006	0	0.200096	0	0.0381951	0.0557178	0.047122	0	0.0305583	0.0246457	0.0200729	0.0796658	0.18157	0.0417366	0	0.0597015	0	0	0.00368114
TCGA-DD-A4NP-01A-11R-A28V-07	0.0964852	0	0.0133875	0.0549682	0	0.117945	0	0	0	0	0.0266773	0.0615068	0.0336578	0	0.0183979	0.275806	0	0	0.301168	0	0	0
TCGA-MI-A75I-01A-11R-A32O-07	0	0	0.00127833	0.12302	0	0.0894574	0	0.0324057	0.0853978	0	0	0.0480772	0.0190795	0.173259	0.0531269	0.170707	0.0236094	0	0.153488	0	0.00915095	0.0179438
TCGA-DD-A3A5-01A-11R-A22L-07	0.0260277	0	0	0.359809	0	0.133312	0	0.0108086	0.0205335	0.0258556	0	0.0767496	0	0.0528811	0.0545503	0.187515	0	0	0.0394075	0	0	0.0125504
TCGA-DD-AACY-01A-11R-A41C-07	0.07124	0	0.000229386	0.1898	0	0.147451	0	0.0225876	0.0399809	0.083087	0	0.098265	0	0.0654834	0.0595021	0.187884	0.0344897	0	0	0	0	0
TCGA-CC-A5UC-01A-11R-A28V-07	0.0500443	0	0.0693759	0.0647561	0	0.0849075	0.0190332	0.00832478	0.0622885	0	0	0.0424429	0	0.231332	0.108398	0.157224	0.0516833	0	0.0472022	0	0	0.00298711
TCGA-CC-A8HV-01A-11R-A36F-07	0.0946524	0	0.00417943	0.113385	0	0.204328	0	0.0687394	0.10807	0	0	0.08653	0.00415658	0.0754096	0.0522779	0.0384387	0.0935666	0	0.0560382	0	0	0.000228324
TCGA-BC-A5W4-01A-11R-A28V-07	0.0185263	0	0.00349348	0	0	0.257465	0	0.0128787	0.0215257	0	0.00463246	0.101511	0.0350403	0.0776577	0.0800967	0.267543	0	0.0672224	0.0524068	0	0	0
TCGA-RC-A7SF-01A-11R-A352-07	0.0593378	0	0.00163651	0.113392	0	0.138053	0.0110238	0.0947412	0.126989	0.0190864	0	0.0437829	0	0.0746057	0.136068	0.0868508	0.0808722	0	0.0135616	0	0	0
TCGA-RC-A6M4-01A-11R-A32O-07	0.037147	0	0	0.0387022	0	0.0331608	0	0.025076	0.0365086	0.0367065	0	0.0534746	0	0.21789	0.115025	0.354264	0.00322223	0	0.0488237	0	0	0
TCGA-ED-A7XO-01A-11R-A352-07	0.00727576	0	0.0642965	0.122887	0	0.173205	0	0.00971455	0.0466159	0	0	0.116586	0.0297821	0.00989204	0.0662782	0.202925	0.0236332	0	0	0.0891501	0	0.0377579
HCCDB-18.P1	0.0239322	0.0303322	0	0.133824	0	0.480673	0	0.0326073	0.0372665	0	0	0.0246281	0.0364138	0	0.0158852	0.151236	0.0120564	0	0.0211447	0	0	0
HCCDB-18.P2	0.0463458	0	0.0207321	0.0783611	0	0.365486	0.00431058	0.0168108	0.0029529	0.0789289	0	0	0	0.0165973	0.0725296	0.273087	0	0	0	0.0238578	0	0
HCCDB-18.P3	0.0429784	0	0.0136898	0.118393	0	0.0142215	0	0.0218775	0	0	0.0904955	0.00959259	0.106951	0.0299969	0.0584312	0.219972	0	0	0.254094	0	0	0.0193061
HCCDB-18.P4	0.0408065	0	0.0593552	0.112433	0	0.129037	0	0.0294005	0.0341813	0	0	0.0421142	0.0192287	0.062784	0.0911436	0.351348	0.019365	0	0.00880286	0	0	0
HCCDB-18.P5	0.0911502	0	0	0.148357	0	0.0498165	0	0.142393	0.0100889	0	0.0220341	0.0495778	0.0578254	0.114747	0.0852494	0.19412	0	0	0.0346398	0	0	0
HCCDB-18.P6	0.0547388	0	0.0754373	0.0844209	0	0.02067	0	0.132554	0.056618	0	0	0.0494342	0.0110184	0	0.0429923	0.325729	0	0	0	0.146387	0	0
HCCDB-18.P7	0.0061472	0	0.00199819	0.0820112	0	0.133875	0	0.0442667	0.0986764	0	0.0177172	0.0153608	0.033444	0	0.115719	0.415909	0.0078131	0	0.0256037	0	0	0.00145896
HCCDB-18.P8	0	0.0308373	0.00215654	0	0.0813641	0.134504	0	0.0197022	0.0719279	0	0.185412	0	0.141578	0	0	0.249726	0	0	0.082792	0	0	0
HCCDB-18.P9	0.0141273	0	0	0.0561232	0	0.170908	0	0.081284	0.0840837	0	0	0.0478775	0.0449333	0	0.065134	0.278999	0	0	0.136021	0	0	0.0205087
HCCDB-18.P10	0.00925935	0	0.037507	0.125242	0	0.0286169	0.0149461	0.0783285	0.0284786	0	0	0.00749565	0.0239184	0.115816	0.13728	0.364719	0.00229749	0	0.0229914	0	0	0.00310326
HCCDB-18.P11	0.00984749	0	0	0.0499511	0	0.204351	0	0.00792857	0.0747419	0	0	0.060505	0.0207874	0.0624391	0.0738142	0.368331	0	0	0.063742	0	0	0.00356063
HCCDB-18.P12	0.0189591	0	0.00574638	0	0.00227556	0.131388	0	0.0543943	0.00110814	0	0.0598411	0.0558288	0.0386192	0	0.00431183	0.481135	0.00198068	0.00175177	0.142661	0	0	0
HCCDB-18.P13	0.0806987	0	0.00307217	0.437208	0	0.0232256	0	0.115329	0	0	0	0.0640907	0.0521323	0	0.0624306	0.149435	0.0123783	0	0	0	0	0
HCCDB-18.P14	0.113408	0	0.0100689	0.157516	0	0.152382	0	0.0376294	0.0578961	0	0	0.065721	0.0913371	0	0.0754783	0.209996	0	0	0.0285666	0	0	0
HCCDB-18.P15	0.0131116	0	0.0199876	0.286317	0	0.0440734	0.049958	0.0793339	0.0369887	0	0	0.0583861	0.0266789	0.0539101	0.0580854	0.255901	0	0	0	0.0172684	0	0
HCCDB-18.P16	0.0152644	0	0.00704042	0	0.0374729	0.0257612	0	0.103631	0.143241	0	0.0119872	0.125078	0.0640661	0.0626311	0.00974702	0.136079	0.0266384	0	0.231363	0	0	0
HCCDB-18.P17	0.0112574	0	0.00226184	0.150045	0	0	0.00841083	0.00263867	0.0530577	0.00387417	0.0947707	0	0.180942	0.0337568	0.0313993	0.249038	0.00523477	0	0.17249	0	0	0.000822126
HCCDB-18.P18	0.0216843	0	0.126834	0.202025	0	0.0444178	0	0.113198	0.000392021	0	0	0.0743497	0.0195799	0.0354394	0.0363807	0.28975	0	0	0.0359503	0	0	0
HCCDB-18.P19	0.0198537	0.0111585	0	0.114661	0	0.147046	0.018161	0.0425825	0.0639447	0	0	0.0482999	0.0339493	0	0.068285	0.388346	0.00286829	0	0.0367103	0	0	0.00413375
HCCDB-18.P20	0.00453309	0.0160739	0	0.282665	0	0	0	0.120119	0.00537263	0.0304212	0	0.022314	0.0348115	0.0361339	0.164699	0.137304	0.00674537	0	0.138806	0	0	0
HCCDB-18.P21	0.0117824	0.0129909	0.0397772	0.229014	0	0.074748	0	0.0766702	0.10288	0	0	0.0468099	0.0162123	0	0.0575997	0.289857	0.0195449	0	0.0107665	0	0	0.0113472
HCCDB-18.P22	0	0.00155065	0	0.103481	0	0.112309	0	0.0160322	0.0622181	0	0	0.0820114	0.0516727	0	0.0194639	0.428348	0	0.00187742	0.105265	0	0	0.0157705
HCCDB-18.P23	0.0238267	0	0.000359572	0.0635672	0	0.164705	0	0.0542094	0	0.0511744	0	0.0311373	0.00940002	0.0697917	0.0470915	0.441525	0	0	0	0.0353696	0	0.00784358
HCCDB-18.P24	0.06402	0	0.0151541	0.0734722	0	0.165116	0	0.0441444	0.0217537	0	0.00221704	0.0111762	0.0168761	0.0817272	0.0339313	0.452503	0	0	0.0149474	0	0	0.00296124
HCCDB-18.P25	0.0320522	0	0	0.0433877	0	0.140517	0	0.0408392	0	0	0.0870733	0.0624287	0.0190522	0	0.0831597	0.485104	0	0	0	0.00638579	0	0
HCCDB-18.P26	0.0340512	0	0	0	0	0.277451	0	0.0078386	0.0622534	0	0.134314	0	0.0370946	0	0.0100583	0.388847	0.00288612	0	0.0300162	0	0	0.0151897
HCCDB-18.P27	0.0740496	0	0.0120351	0.218604	0	0.057287	0	0.0453338	0.000614336	0.0208037	0	0.0507734	0.00977776	0.0217162	0.113962	0.354607	0	0	0	0.0186006	0	0.00183479
HCCDB-18.P28	0.00247176	0.00869957	0	0.0956156	0.0271467	0	0	0	0.0641351	0	0	0.159978	0.103723	0.0159731	0.0570377	0.299006	0.0177768	0	0.138766	0	0	0.00967057
HCCDB-18.P29	0.0121047	0.0038668	0	0.0933706	0	0.19881	0	0.00828207	0.0684734	0	0	0.0441035	0.0389816	0	0.0591023	0.350177	0.0381722	0	0	0.0490182	0	0.0355375
HCCDB-18.P30	0.0695516	0	0.00465425	0.182819	0	0.122549	0	0.0923098	0.05656	0	0	0.0751921	0.0297182	0.0241345	0.0366472	0.162142	0	0	0	0.10559	0	0.0381322
HCCDB-18.P31	0.016415	0	0.0359604	0.341659	0	0	0.0196406	0.117791	0.0857352	0	0.0142012	0.0638108	0.0443234	0.0742918	0.0488798	0.118068	0	0	0	0.0192243	0	0
HCCDB-18.P32	0.0237298	0	0	0.137667	0	0.222458	0	0.0511705	0.0625207	0.00125155	0	0.0406548	0.0230086	0.0261377	0.145228	0.118969	0.0183609	0	0.118196	0	0	0.0106487
HCCDB-18.P33	0.0325141	0	0	0.237285	0	0.150111	0	0	0.114168	0	0.112599	0	0.0533805	0.0247147	0.0815668	0.0720432	0.00962953	0	0.111604	0	0	0.000383821
HCCDB-18.P34	0.0264271	0	0.0214959	0.218235	0	0.0961319	0	0.0397135	0.0101255	0.0609294	0	0.0409901	0.0302555	0	0.0930738	0.361302	0	0	0.00132006	0	0	0
HCCDB-18.P35	0.0754131	0	0	0.088392	0	0.196244	0	0.0715231	0	0.00371609	0	0.084041	0.0270538	0	0.0883542	0.321603	0	0	0	0.0436602	0	0
HCCDB-18.P36	0.0138129	0	0	0.101417	0	0.0846463	0	0.0198895	0.0875419	0	0.000633491	0.106469	0.109239	0.128736	0.052097	0.167454	0.00727389	0	0.12079	0	0	0
HCCDB-18.P37	0.0445474	0	0	0.114096	0	0.221528	0	0.0203116	0.164571	0.00299658	0	0.0236818	0.0721005	0	0.0512882	0.261105	0.0237731	0	0	0	0	0
HCCDB-18.P38	0.000366493	0.00389073	0	0.0817808	0	0.100911	0	0.0103629	0.085329	0	0	0.00864993	0.0518944	0.063628	0.105431	0.388308	0.0242826	0	0.0611125	0	0	0.0140517
HCCDB-18.P39	0.0592464	0	1.46204e-05	0.10394	0	0.174587	0.00590647	0.0289117	0.026508	0.0109933	0	0	0.00552016	0	0.0634392	0.456168	0.0191441	0	0	0.0285735	0	0.0170482
HCCDB-18.P40	0.0418839	0	0	0.105519	0	0.204644	0.0007722	0.0329562	0.0293868	0.0550434	0	0	0.0275605	0	0.0905033	0.336102	0.00700968	0	0.0276476	0	0	0.040971
HCCDB-18.P41	0.00523377	0.00367395	0.000366884	0.0242067	0	0.195583	0	0.0158094	0.0143557	0	0.00680531	0.00707612	0.0191818	0.0757085	0.0967666	0.359556	0.042092	0	0.133584	0	0	0
HCCDB-18.P42	0.0074824	0.000818549	0	0.0760698	0	0.129971	0	0.036696	0.133895	0	0.0578821	0.0296025	0.0620531	0.113959	0.036957	0.267664	0.0035254	0	0.0419293	0	0.00149526	0
HCCDB-18.P43	0.0352637	0	0.0932354	0.210226	0	0.0109731	0	0.0719971	0.0704813	0	0	0.075854	0.0253391	0.11019	0.0617425	0.222057	0.00164187	0	0	0.0109988	0	0
HCCDB-18.P44	0.0213961	0	0.0370498	0.0846728	0	0.251114	0	0.0200085	0.0369987	0	0.000763775	0.0192737	0.0190809	0	0.0671578	0.336412	0.0973443	0	0.00670853	0	0	0.00201925
HCCDB-18.P45	0.0104601	0.00948073	0.0182689	0	0.00239157	0.232004	0	0.0564965	0.0872458	0	0.0775982	0.0128387	0.0577592	0	0.0170923	0.341972	0.00660676	0	0.056735	0	0	0.0130501
HCCDB-18.P46	0.0453112	0	0.00334903	0.114034	0	0.234081	0	0.00202075	0	0	0.049313	0.020075	0.0344972	0	0.0420438	0.356032	0	0	0	0.0784571	0	0.020787
HCCDB-18.P47	0	0	0	0.0625455	0	0.304958	0	0	0.0486863	0	0.0164622	0.0365631	0.026836	0.000225082	0.0183861	0.435677	0.00804029	0	0.0338836	0	0	0.00773606
HCCDB-18.P48	0	0.0123232	0	0.0407546	0	0.0479245	0	0.0277723	0.152071	0	0	0.160998	0.0649757	0.180778	0.0159836	0.286326	0.00502105	0	0	0.0050715	0	0
HCCDB-18.P49	0.0576728	0	0	0.136618	0	0.257904	0	0.0378446	0.0659571	0	0	0.00234558	0.0306709	0	0.164615	0.139473	0.0169682	0	0.0899309	0	0	0
HCCDB-18.P50	0.04792	0	0.0269544	0.235562	0	0.0800553	0	0.0894494	0.0254328	0.00204213	0	0.109339	0.0158605	0.0931817	0.0943633	0.147087	0.0138452	0	0	0.0189067	0	0
HCCDB-18.P51	0.0189718	0.0131961	0	0.0715044	0	0.414862	0	0	0.00508722	0.0429136	0	0.068525	0.014467	0	0.0794617	0.15757	0.0975568	0	0	0.0158847	0	0
HCCDB-18.P52	0.0797288	0	0.0571289	0.0665152	0	0.205125	0	0.115994	0.0574804	0	0.0123233	0.0390252	0.0144105	0	0.0614249	0.25915	0.00474065	0	0.0269528	0	0	0
HCCDB-18.P53	0.0100508	0	0.00461357	0.252802	0	0.136498	0	0.0282075	0.0710808	0	0	0.0108732	0.00956177	0.145336	0.123339	0.200812	0.00408475	0	0.00150837	0	0	0.00123282
HCCDB-18.P54	0.0539678	0	0.00528525	0.0661191	0	0.244623	0	0	0.0486972	0	0.0141204	0.00724869	0.0252367	0.0140248	0.092352	0.319397	0.0395898	0	0.0693388	0	0	0
HCCDB-18.P55	0.0185372	0	0.00504336	0.462174	0	0	0	0.149209	0.0113879	0	0	0.0719341	0.025409	0	0.099143	0.147005	0.00567601	0	0	0.00397991	0	0.000501523
HCCDB-18.P56	0.0623923	0	0.0284858	0.103195	0	0.158434	0.00407718	0.0403369	0.0205257	0.00206974	0	0.0232568	0.0496639	0.084065	0.132849	0.254685	0.0129916	0	0	0.0227806	0	0.000192098
HCCDB-18.P57	0.0107733	0	0	0.158919	0	0.118429	0	0	0.0930149	0	0	0.0520997	0.110585	0	0.0251889	0.308022	0.0058895	0	0.091845	0	0	0.0252331
HCCDB-18.P58	0.0257882	0	0	0.039561	0	0.0980259	0	0.0320656	0.0734009	0	0.000244658	0.0270847	0.0289243	0	0.0753164	0.410496	0.178537	0	0.0105552	0	0	0
HCCDB-18.P59	0.011939	0	0.063769	0.0403092	0	0.185885	0	0.00279271	0.0190571	0	0	0.0131099	0.0238655	0.0793499	0.0481978	0.441721	0.00205495	0	0.0525364	0	0	0.0154122
HCCDB-18.P60	0.0357656	0	0.0256284	0.120559	0	0.164408	0	0.0355817	0.10911	0	0.0125114	0.0175155	0.0241647	0	0.0400344	0.36426	0.0179731	0	0	0.0272716	0	0.00521636
HCCDB-18.P61	0	0.042622	0.00304273	0.115878	0	0.245351	0	0.03338	0.11259	0	0	0.036509	0.044955	0.160871	0.0468893	0.0893683	0.00295053	0	0.0627483	0	0	0.00284432
HCCDB-18.P62	0.0337483	0	0.0069542	0.0285632	0	0.404802	0	0.000520541	0.0162446	0	0	0.0946165	0.0332506	0.0254192	0.0831408	0.233024	0.00998388	0	0.0297321	0	0	0
HCCDB-18.P63	0.0321181	0	0.0247347	0.124862	0	0.105291	0	0.0290492	0.0144738	0	0.043756	0.0279746	0.0244195	0	0.0536833	0.462262	0	0	0	0.0466519	0	0.0107237
HCCDB-18.P64	0.0254986	0	0.00947566	0.0608206	0	0.038373	0.0860818	0.0704721	0	0	0.00259391	0.0503936	0.0206554	0.213761	0.124095	0.159511	0.0337737	0.0163447	0	0.0763468	0.00700622	0.00479714
HCCDB-18.P65	0	0.00315485	2.50053e-05	0.0997188	0	0.191424	0	0	0.0869973	0	0	0.0434818	0.0706305	0	0.0330467	0.362908	0.0145491	0	0.0891723	0	0	0.00489116
HCCDB-18.P66	0.0472921	0	0.161204	0.324112	0	0	0.0747368	0.127149	0.070668	0	0	0.0486854	0.0331404	0.0184989	0.0357954	0.0151982	0.00192131	0	0	0.0264957	0	0.0151025
HCCDB-18.P67	0.0469597	0	0.00583926	0.0583013	0	0.31387	0	0	0.0359544	0	0	0.0571807	0.016631	0.011426	0.111511	0.242059	0.0064772	0	0.0910071	0	0	0.00278331
HCCDB-18.P68	0.00470144	0	0	0.106838	0	0.160544	0	0.000773821	0.0497052	0	0	0.00527872	0.0301388	0.00597869	0.020799	0.54151	0.00532149	0	0.0673937	0	0	0.00101676
HCCDB-18.P69	0.0181339	0	0	0.188638	0	0.0878182	0	0.0754747	0.111851	0	0.106298	0.0118054	0.0628893	0.0497401	0.0201728	0.149116	0.0182705	0	0.0997924	0	0	0
HCCDB-18.P70	0.0128905	0	0.0199172	0	0	0.199246	0	0.00384493	0.0407603	0	0	0.0434044	0.0161297	0.136607	0.074064	0.382054	0.00281099	0	0	0.0528	0	0.0154706
HCCDB-18.P71	0.0274419	0	0.00237439	0.0463757	0	0	0	0.0477459	0.0487771	0.00302396	0	0.0699489	0.0484869	0.130738	0.0442161	0.404228	0	0	0	0.100762	0	0.0258814
HCCDB-18.P72	0.0443923	0	0	0.0233798	0	0.377046	0	0.0081385	0.0402523	0	0	0.0252309	0.0815754	0.0696097	0.0552186	0.223746	0.0418633	0	0.00954756	0	0	0
HCCDB-18.P73	0.12231	0	0.00548942	0.305609	0	0	0	0	0.0681273	0	0	0.0324154	0.0952885	0.0466614	0.0464678	0.199666	0	0	0.0654091	0	0.0027672	0.00978814
HCCDB-18.P74	0.119822	0	0.00545069	0.255524	0	0.00701802	0	0.0390099	0.0478844	0	0	0.0622827	0.021114	0	0.113334	0.291576	0.00324549	0	0.0337392	0	0	0
HCCDB-18.P75	0.0342111	0	0.00292683	0.0574919	0	0.251818	0.00627158	0.0111347	0.034061	0	0	0.04033	0.0213477	0.111017	0.189629	0.183956	0.0164478	0	0.0384822	0	0	0.00087396
HCCDB-18.P76	0.00284117	0.00152804	0	0	0	0.189379	0	0.0325305	0.0528842	0	0.0400855	0.0173036	0.0658682	0.163552	0.00151031	0.415579	0.0019139	0	0.0131664	0	0	0.00185825
HCCDB-18.P77	0.0396999	0	0.0121179	0.0790639	0	0.253048	0	0.0366392	0.0225896	0	0	0.0423025	0.0119566	0.0373274	0.125675	0.246567	0.0254946	0	0.0164695	0	0	0.0510498
HCCDB-18.P78	0.0273855	0	0.00946472	0.183013	0	0.151511	0	0.0364326	0.0253845	0	0	0.0534751	0.0741525	0.101627	0.0955738	0.204721	0.0140053	0	0.0232538	0	0	0
HCCDB-18.P79	0.00235204	0.0012463	0	0	0	0.126403	0	0	0.0353514	0	0.0452133	0.0744929	0.121916	0.122154	0.0807497	0.163202	0.00568787	0	0.221231	0	0	0
HCCDB-18.P80	0.00215777	0.0023175	0	0.087097	0	0.102035	0	0.00170972	0.0634353	0.0117702	0	0.0733479	0.0138674	0.054975	0.066234	0.386554	0.0184818	0	0.107826	0	0	0.00819073
HCCDB-18.P81	0.03534	0	0.0181227	0.254065	0	0	0.0610599	0.0658808	0.112378	0.00281264	0	0.0683123	0.00479389	0.0849779	0.0417614	0.233985	0.0163713	0	0.000139585	0	0	0
HCCDB-18.P82	0.0564622	0.0112252	0	0.0908007	0	0.311516	0	0.0400923	0.0275845	0.00937169	0	0.0587645	0.00594459	0.00752153	0.0306021	0.259872	0.00981389	0	0	0.00932243	0	0.0711072
HCCDB-18.P83	0.0179006	0	0.103363	0.000855224	0	0.197398	0	0	0.0449593	0	0.0100176	0.0352119	0.0485116	0.0180538	0.110004	0.237064	0.0464213	0	0.130239	0	0	0
HCCDB-18.P84	0.00344821	0	0.00125971	0.234545	0	0.108067	0	0.0646723	0.0329952	0	0	0.0531084	0.041977	0.0162608	0.0663102	0.327258	0.00697505	0	0.0384019	0	0	0.00472054
HCCDB-18.P85	0	0	0.0072184	0.109782	0.078394	0	0	0.0332852	0	0	0.000556661	0.117466	0.148742	0.00117369	0.0178052	0.247521	0	0	0.238056	0	0	0
HCCDB-18.P86	0.0337507	0	0.010692	0.04147	0	0.136351	0	0.0232331	0.0144646	0.0131142	0	0.0699408	0.00248918	0.164349	0.0369584	0.372067	0	0	0	0.0658792	0	0.0152403
HCCDB-18.P87	0.00350346	0	0	0.0142578	0	0.132799	0	0.00114706	0.0655531	0	0.0186405	0.0390588	0.0544383	0	0.0179847	0.572193	0.00732041	0	0.0720059	0	0	0.00109756
HCCDB-18.P88	0.114864	0	0.0142373	0.0318822	0	0.0208791	0	0.0609258	0.00362767	0.0306938	0	0.0738981	0.0216254	0.18193	0.0343054	0.396074	0	0	0	0.0150572	0	0
HCCDB-18.P89	0.0510186	0	0	0.0402856	0	0.232007	0	0.00722647	0.114348	0	0	0.0915292	0.0360416	0	0.00961169	0.347305	0	0	0.0703772	0	0	0.000250698
HCCDB-18.P90	0.0305728	0	0.00380292	0.186214	0	0.0854086	0.0287064	0.0643188	0	0.0786467	0	0.0184984	0	0	0.156506	0.329273	0.00689942	0	0.0111528	0	0	0
HCCDB-18.P91	0.00810319	0.00570165	0	0.0900125	0	0.518854	0	0	0.0307356	0	0.0120339	0.0230847	0.0364642	0	0.045127	0.214349	0	0	0.0155342	0	0	0
HCCDB-18.P92	0.0660881	0	0.11828	0.174916	0	0.207063	0	0.0503778	0.0205413	0	0	0.0244761	0.0231272	0.0266921	0.107733	0.146682	0.0145008	0	0.0195222	0	0	0
HCCDB-18.P93	0.00870697	0	0	0.065343	0	0.386371	0	0	0.0559701	0	0	0	0.0414043	0	0.0208326	0.358414	0.0179124	0	0.00841667	0	0	0.0366294
HCCDB-18.P94	0.0296121	0	0.0134765	0.340439	0	0	0	0.082343	0.0461232	0.00103659	0	0.0793913	0.00652202	0.0272358	0.0621046	0.305437	0.00424083	0	0.000163173	0	0	0.00187522
HCCDB-18.P95	0.0376198	0	0.0289695	0.366088	0	0	0.0575524	0.0683477	0.0414767	0.00708568	0	0.0289066	0.0157804	0.00948291	0.0774161	0.2338	0.0274745	0	0	0	0	0
HCCDB-18.P96	0.0101618	0	0.00210181	0	0	0.212676	0	0	0	0	0	0.0816404	0.0911017	0	0.0903194	0.407544	0	0	0	0.0981882	0	0.00626619
HCCDB-18.P97	0.01589	0	0	0.0589752	0	0.177977	0	0.000212128	0.0848391	0	0	0.00911819	0.0748399	0	0.00736612	0.482357	0.00662057	0	0.0535121	0	0	0.0282917
HCCDB-18.P98	0.0105128	0	0.0083323	0	0	0.0940962	0	0.0736875	0.128166	0.198241	0	0	0.0381975	0	0.0869108	0.349245	0.000102226	0	0	0	0	0.012508
HCCDB-18.P99	0	0.00541664	0.0258027	0.10464	0	0.377037	0	0.0145426	0.010062	0	0.00699295	0.0196187	0.0228487	0.0140465	0.0238586	0.361656	0	0	0.013478	0	0	0
HCCDB-18.P100	0.0681246	0	0.0179101	0.0405619	0	0.282975	0	0.0445267	0.0121503	0	0	0.0309222	0	0.30017	0.0284103	0.174248	0	0	0	0	0	0
HCCDB-18.P101	0.0135514	0	0	0	0	0.141184	0	0.00663468	0.222337	0	0.0163705	0.0732422	0.112917	0.100206	0.130161	0.0180384	0.0396677	0	0.12569	0	0	0
HCCDB-18.P102	0.054769	0	0.0425621	0.101284	0	0.059814	0	0.117769	0.0148221	0	0	0.126266	0.0203289	0	0.0562183	0.364773	0	0	0	0.0413946	0	0
HCCDB-18.P103	0.0963006	0	0.0781433	0.199387	0	0.00393646	0	0.0800759	0.0592319	0.00119065	0	0.0458329	0.0250834	0.055472	0.113042	0.237367	0	0	0	0.00493622	0	0
HCCDB-18.P104	0	0	0	0.0123939	0	0.330827	0	0	0	0	0.0512041	0.0224563	0.0555813	0	0.00133771	0.479028	0	0	0	0.0300294	0	0.0171423
HCCDB-18.P105	0.0377398	0	0	0	0	0.335561	0	0.0558803	0.0584852	0	0.0339718	0.0305275	0.0483473	0.0623304	0.0250807	0.274297	0.0102288	0	0.0275505	0	0	0
HCCDB-18.P106	0.011484	0	0.00687015	0.0938344	0	0.346667	0	0	0.0499253	0	0	0.0289889	0.0105279	0.0243448	0.0524492	0.268241	0.0729528	0	0.0229617	0	0	0.0107521
HCCDB-18.P107	0.0249869	0	0	0.101183	0	0.149664	0	0.00915999	0.0427711	0	0.134847	0	0.0837415	0.0293141	0.0443071	0.17988	0.0102706	0	0.135772	0	0	0.0541015
HCCDB-18.P108	0.00278554	0	0	0.115039	0	0.192099	0	0.083105	0.115953	0	0	0.069021	0.0505466	0.113554	0.0683869	0.127455	0.0148384	0	0.0472164	0	0	0
HCCDB-18.P109	0.0103097	0	0.013816	0.0562128	0	0.268739	0	0	0	0.00623237	0	0.00242403	0.00469208	0.146774	0.0704697	0.343412	0.0299619	0	0.0398791	0	0	0.00707771
HCCDB-18.P110	0.0187839	0	0	0.0910525	0	0.231385	0	0	0.0620529	0	0.111342	0.0194358	0.121354	0	0.0450133	0.285848	0	0	0.00301862	0	0	0.0107136
HCCDB-18.P111	0.00862265	0.00111203	0	0.0672082	0	0.187401	0	0.0113314	0.106061	0	0	0.0600113	0.107751	0.011108	0.0260086	0.272901	0.0187917	0	0.119873	0	0	0.00181923
HCCDB-18.P112	0.0451461	0	0.00213993	0	0.075129	0.245408	0	0	0.0602813	0	0.121018	0.0443804	0.0885335	0	0.0138992	0.200509	0	0	0.0745605	0	0.00799435	0.0210002
HCCDB-18.P113	0.0617483	0.0321951	0	0.119119	0	0.286787	0	0.0867176	0.00765361	0.0408223	0	0.0347497	0.0253442	0.0175959	0.19013	0.075119	0.0111893	0	0.0108294	0	0	0
HCCDB-18.P114	0.0108172	0	0	0.0771963	0	0.249573	0	0.0172856	0.0368384	0	0	0.035733	0.0476856	0	0.0557378	0.403765	0.00264296	0	0.0155415	0	0	0.0471829
HCCDB-18.P115	0.0270666	0	0.0137762	0.0634831	0	0.0524873	0	0.015331	0.013004	0.0113363	0.0252148	0.0169021	0.0219698	0.0344728	0.0415611	0.521231	0	0	0	0.112227	0	0.0299369
HCCDB-18.P116	0.021538	0	0	0.0749853	0	0.0876889	0	0.0208595	0.00229529	0.0349639	0	0.0468739	0.0427646	0.0133036	0.0531142	0.522374	0	0	0	0.0513221	0	0.027917
HCCDB-18.P117	0.1389	0	0.00329468	0.113735	0	0.0294402	0	0.0153959	0.0564707	0	0.0462356	0.0448687	0.0279784	0.0404657	0.0685984	0.353419	0.0462921	0	0.014906	0	0	0
HCCDB-18.P118	0.080677	0	0	0.121484	0	0.0678541	0	0	0.211838	0	0.0969112	0.0113137	0.103172	0.181924	0.0211157	0.0690388	0.00306453	0	0.0113524	0.0152816	0	0.00497211
HCCDB-18.P119	0.000452311	0.00918461	0.0327258	0.229392	0	0.0122849	0.0254891	0.122546	0.0586703	0	0	0.0185875	0.0971605	0.0377368	0.0262744	0.28712	0.00122474	0	0	0.0159636	0	0.0251878
HCCDB-18.P120	0.07861	0	0	0.0969101	0	0.00985949	0	0.0327335	0.0175727	0	0.020854	0.0325691	0.0396007	0.119865	0.0502671	0.354253	0	0	0	0.100813	0	0.0460929
HCCDB-18.P121	0	0	0	0.271852	0	0.0783036	0	0.0493802	0.0449318	0.116939	0	0	0.0163837	0.0583896	0.132093	0.18403	0.0113666	0	0	0.0363307	0	0
HCCDB-18.P122	0.0848175	0	0.068998	0.106103	0	0.178654	0	0.0120354	0.0305117	0	0	0.0294341	0.0125092	0.0394321	0.146219	0.244097	0	0	0	0.0391895	0	0.00799863
HCCDB-18.P123	0.00454763	0.0106375	0	0.0491607	0	0.330475	0	0	0.0515579	0	0	0.0378048	0.12537	0	0.139877	0.173756	0.000822421	0	0.0680894	0	0	0.00790094
HCCDB-18.P124	0.0445694	0	0.00448272	0.0599415	0	0.138453	0	0.0395847	0.0751237	0	0.020349	0.0121909	0.0333139	0.279179	0.100439	0.186085	0.00628907	0	0	0	0	0
HCCDB-18.P125	0.0299448	0	0.0308456	0.104876	0	0.327821	0	0.0171534	0	0	0	0.0211317	0.0123338	0.0792608	0.125555	0.189897	0.0101847	0	0	0.0375544	0	0.0134421
HCCDB-18.P126	0.0426755	0	0.00450707	0.106869	0	0.447802	0	0.0331237	0.0622168	0	0	0.0580958	0.0139469	0.0224067	0.0413314	0.136889	0.0192387	0	0.0108966	0	0	0
HCCDB-18.P127	0.0245043	0	0	0.0402134	0	0.216454	0	0.0127432	0.0498701	0	0	0.0233785	0.00699524	0.103312	0.0623852	0.397239	0.0236874	0	0.0161193	0	0	0.0230988
HCCDB-18.P128	0.0169276	0	0	0.0214656	0	0.159111	0	0.0380115	0.0267493	0	0	0.0169234	0.0531943	0.0546405	0.0539272	0.429762	0.092902	0	0	0.0172671	0	0.0191187
HCCDB-18.P129	0.00463193	0	0	0.0649599	0	0.117883	0	0.0184033	0.158401	0	0	0	0.0045327	0.00322784	0.013529	0.448783	0.0104704	0	0.144147	0	0	0.01103
HCCDB-18.P130	0.0192726	0	0.0281174	0.278605	0	0.143113	0.0117671	0.0645469	0.0532021	0	0	0.0214166	0.0148037	0	0.114355	0.234615	0.0125178	0	0	0.00036286	0	0.00330383
HCCDB-18.P131	0.0298753	0	0	0.0445464	0	0.0602185	0.000515728	0.0395817	0.135839	0	0	0.0699372	0.0738243	0.0802235	0.0105781	0.313612	0.00965401	0	0.114836	0	0	0.016758
HCCDB-18.P132	0.0230991	0	0.00459467	0.0788828	0	0.338768	0	0.0165822	0.0184449	0	0	0.0380692	0.00383327	0.0584273	0.025509	0.279892	0.0435492	0	0	0.0703482	0	0
HCCDB-18.P133	0.160069	0	0	0	0	0.277067	0	0.120669	0	0	0.124794	0.0425606	0.0727814	0.029936	0.0583764	0.0523523	0	0	0.0603591	0	0.00103595	0
HCCDB-18.P134	0.0204945	0	0	0.0178172	0	0.17402	0	0.000982502	0.0165295	0.00136243	0	0.00409746	0.0588873	0.175073	0.0253869	0.492641	0.00574707	0	0	0.00430475	0	0.00265669
HCCDB-18.P135	0.0817718	0	0.0058405	0.200121	0	0.0411618	0	0.0519413	0.0467764	0.0131731	0	0.0656777	0.00450303	0.00337287	0.0200818	0.394288	0	0	0.07129	0	0	0
HCCDB-18.P136	0.0511735	0	0.108991	0.251077	0	0.109302	0	0.111968	0.0306662	0.0135488	0	0.0708477	0.0178492	0.0391572	0.0416503	0.134899	0.00541361	0	0	0.013457	0	0
HCCDB-18.P137	0.00148744	0.0177758	0	0.261105	0	0.0488078	0	0.0402782	0.060634	0	0.04098	0.0317278	0.0532439	0.097067	0.0671537	0.163971	0.00689011	0	0.104575	0	0	0.00430212
HCCDB-18.P138	0.000289899	0.00353295	0	0.0109114	0	0.382442	0	0	0.0594827	0	0.0151124	0	0.0145184	0.0204167	0.0850317	0.284747	0.0395619	0	0.0839529	0	0	0
HCCDB-18.P139	0.110791	0	0.00569665	0.203698	0	0	0	0.038271	0.0370002	0	0.0249586	0.0313745	0.0936522	0	0.0533851	0.391722	0	0	0.00675851	0	0	0.00269239
HCCDB-18.P140	0.103372	0	0.0837934	0.0778443	0	0.128006	0	0.0366645	0.0209044	0	0	0.0112264	0.0264687	0.0820786	0.110194	0.290355	0	0	0.0290925	0	0	0
HCCDB-18.P141	0.0425202	0	0	0.161641	0	0.136163	0	0.00444843	0.00996524	0	0.0601031	0.0787696	0.152989	0.0903165	0.168629	0.0846474	0	0	0	0.0098066	0	0
HCCDB-18.P142	0.0609402	0	0.0343703	0.0578647	0	0.351696	0	0.0762154	0.0417199	0.0071206	0	0.0254841	0.0258198	0	0.0999725	0.214784	0	0	0	0.00401289	0	0
HCCDB-18.P143	0.025682	0	0.0351407	0.0936993	0	0.11978	0	0.0281734	0.0111396	0.0236347	0	0.0438009	0.0136573	0.0264769	0.0661125	0.409614	0.0212662	0	0.0375411	0	0	0.0442821
HCCDB-18.P144	0.0350191	0	0.0194078	0.0624971	0	0.057858	0	0.0102302	0.0262793	0.0245261	0	0.0437627	0.0344529	0.0305653	0.0365135	0.592947	0	0	0.0259408	0	0	0
HCCDB-18.P145	0	0.0104208	0.0820249	0.154087	0	0.0638629	0	0.0804242	0	0.0131325	0.0378504	0.0524321	0.00423024	0	0.0423339	0.436317	0	0	0	0.0228841	0	0
HCCDB-18.P146	0.0625579	0	0.00109125	0	0	0.373183	0	0.0216741	0.119841	0	0.0747884	0	0.107777	0	0.0507119	0.146999	0	0	0.0413766	0	0	0
HCCDB-18.P147	0	0	0	0	0	0.166356	0	0.0111282	0	0	0	0.0891468	0.150526	0	0.0780265	0.366965	0.0122946	0	0.125557	0	0	0
HCCDB-18.P148	0.00152598	0.00330522	0.0340863	0.0780996	0	0.19914	0	0.0630095	0.0885991	0.0236802	0	0.0288703	0.0110788	0.10332	0.0860584	0.137836	0.0831546	0	0.0582363	0	0	0
HCCDB-18.P149	0.0240301	0	0	0.311293	0	0	0.0616648	0.0636197	0	0.0718019	0	0.0894791	0	0.0335352	0.112877	0.141092	0.0273753	0	0.0632313	0	0	0
HCCDB-18.P150	0.0959669	0	0.0102896	0.0556464	0	0.0363455	0	0	0.0572239	0	0.0766211	0.0012362	0.0633642	0	0.0156797	0.44143	0.0010939	0	0.145103	0	0	0
HCCDB-18.P151	0.036553	0	0	0.0584212	0	0.0211368	0	0.0455943	0.0353454	0	0	0.0430477	0	0.436409	0.0873218	0.234775	0	0	0	0.00139661	0	0
HCCDB-18.P152	0	0.00445293	0	0.150623	0	0.148332	0	0.0252531	0.132907	0	0	0.0934185	0.0477884	0	0.00415223	0.269372	0.0136769	0	0.110024	0	0	0
HCCDB-18.P153	0.00824576	0.00828504	0	0	0	0.578679	0	0.00364704	0	0	0	0.015695	0.0203403	0	0.0415957	0.277952	0.0050113	0	0.0405486	0	0	0
HCCDB-18.P154	0.078362	0.0565638	0	0.165404	0	0.1849	0	0.123817	0.0334253	0.0272167	0	0.0831048	0.00648675	0.00787181	0.0702961	0.143947	0.000502626	0	0.0181021	0	0	0
HCCDB-18.P155	0	0	0	0	0	0.280474	0	0.0204712	0.180314	0	0.0338998	0.0207576	0.0821312	0	0.0254316	0.278803	0.00747168	0	0.0702237	0	2.2839e-05	0
HCCDB-18.P156	0	0.00720275	0	0	0.166219	0.00771018	0	0	0.054587	0	0.0625205	0.0493098	0.0454489	0.216966	0.0018707	0.257907	0.00117031	0	0.126097	0	0	0.00299146
HCCDB-18.P157	0.0371424	0	0	0	0	0.365275	0	0.049799	0.0488578	0	0	0.0148838	0.00823083	0.135422	0.0993727	0.206368	0.00723649	0	0.025549	0	0	0.00186206
HCCDB-18.P158	0	0.0067468	0	0.0880871	0	0	0	0.00688247	0.0660399	0	0	0.0480756	0.073737	0.197394	0.0233963	0.33979	0.0057827	0	0.136798	0	0.00727063	0
HCCDB-18.P159	0.02608	0	0.00834609	0.321193	0	0.0516029	0.0365694	0.0437333	0.0985865	0	0	0.0601644	0.0639067	0.106314	0.0374265	0.120015	0.0183022	0	0.00775981	0	0	0
HCCDB-18.P160	0.0456821	0	0.00185486	0.262516	0	0.0452403	0	0.0205754	0.0411544	0.0595427	0	0.0308861	0.0899123	0	0.0768362	0.297092	0	0	0.0287076	0	0	0
HCCDB-18.P161	0.0154322	0	0	0.0464119	0	0.338213	0	0.00901241	0.0438073	0	0	0.101771	0.030842	0.00294751	0.0954193	0.256716	0.00333276	0	0.0560952	0	0	0
HCCDB-18.P162	0.0393106	0	0.00193366	0.0516496	0	0.0901901	0	0.0222681	0	0.0313459	0	0.0269233	0.066697	0.0122864	0.0380424	0.20334	0	0	0	0.400995	0.000388811	0.0146294
HCCDB-18.P163	0.0543615	0	0.0300509	0.17761	0	0.057191	0	0.0621478	0.00725498	0.0464876	0	0.0594507	0.064582	0	0.108297	0.310186	0	0	0	0.0223808	0	0
HCCDB-18.P164	0.0311225	0	0	0.0871912	0	0.101936	0.0258344	0.145731	0	0.0806642	0.0200438	0	0.0428039	0.118217	0.0822415	0.115593	0	0	0.132494	0	0.0161272	0
HCCDB-18.P165	0.0217053	0	0.00190974	0.00527953	0	0.268005	0	0.0272125	0	0	0	0.072476	0.0441268	0	0.125441	0.408777	0.0152785	0	0	0	0	0.00978843
HCCDB-18.P166	0	0.00511507	0	0	0	0.278444	0	0.0253046	0.0448318	0	0.0155974	0.0871836	0.0671195	0	0.00693487	0.341644	0.0183708	0	0.10586	0	0	0.00359338
HCCDB-18.P167	0.00537815	0	0.00590772	0.326363	0	0	0.00349653	0.0717937	0	0	0	0.0987207	0.110872	0	0.0699379	0.248124	0.0118801	0	0.0475263	0	0	0
HCCDB-18.P168	0.00596969	0	0.00197049	0.0244101	0	0.0845314	0	0.00410831	0.0123699	0	0	0.000964388	0	0.172288	0.0259563	0.633984	0	0	0.0242763	0	0	0.00917114
HCCDB-18.P169	0.00129998	0.00929051	0	0	0.0923011	0.222109	0	0.012706	0.134271	0	0.0308776	0.0513002	0.108897	0.00542836	0.0772291	0.129866	0.00257164	0	0.121852	0	0	0
HCCDB-18.P170	0.123873	0	0	0.0330441	0	0.100341	0	0.0137802	0.128375	0	0.0642781	0.0101568	0.0442039	0	0.0458523	0.42824	0	0	0	0.00785549	0	0
HCCDB-18.P171	0	0.000801281	0	0.0107126	0	0.236617	0	0.155606	0.0630761	0	0	0.103081	0.0718465	0	0.0219181	0.19023	0.0102237	0	0.135887	0	0	0
HCCDB-18.P172	0.0664617	0	0.000755596	0.147733	0	0.204798	0	0.0312729	0.00320279	0.0310523	0	0.0396858	0.00377058	0.00300151	0.123894	0.335979	0	0	0	0	0	0.0083924
HCCDB-18.P173	0.125127	0	4.50206e-06	0.214797	0	0.186211	0.0404558	0.0468161	0.0126775	0.0439911	0	0	0.0234795	0.038704	0.0597019	0.197678	0	0	0	0.00563476	0	0.00472241
HCCDB-18.P174	0.0176253	0	0.039026	0.371556	0	0	0.0888083	0.124418	0	0.112683	0	0.0693187	0.00303491	0.0304311	0.0708769	0.0415241	0.00897469	0	0	0.0217235	0	0
HCCDB-18.P175	0.114816	0	0.125379	0.240767	0	0.0347861	0.025127	0.116804	0.0346212	0	0	0.0367361	0.0111102	0.0385388	0.0673601	0.153955	0	0	0	0	0	0
HCCDB-18.P176	0.00784728	0	0	0.0453625	0	0.0608977	0	0.0261519	0.0179565	0	0	0.0406045	0.0172418	0.444073	0.0197677	0.290432	0.00172707	0	0.0279377	0	0	0
HCCDB-18.P177	0.00843392	0	0	0.108776	0	0.220874	0	0.0334473	0.0632574	0	0	0.0625011	0.000561966	0.0733061	0.123285	0.292909	0.000700667	0	0.0119464	0	0	0
HCCDB-18.P178	0.0454359	0	0.052789	0.0189703	0	0.178786	0	0.0178569	0.0841159	0	0	0.0688644	0	0.0402853	0.0332437	0.342858	0	0	0	0.116795	0	0
HCCDB-18.P179	0.0848959	0	0.00198642	0.169106	0	0.217871	0	0.0244057	0.0386239	0	0.0182519	0.0404293	0.0231739	0.0026672	0.171879	0.170353	0.0110013	0	0.0253562	0	0	0
HCCDB-18.P180	0.0368954	0	0.00417633	0.311225	0	0	0.0683506	0.053255	0.0146752	0	0	0.0491368	0.0182923	0.0665341	0.137926	0.156917	0.0155827	0	0.0657168	0	0	0.00131753
HCCDB-18.P181	0.0115396	0	0	0.216889	0	0.0645814	0.00111107	0.050081	0	0	0	0.0697533	0.0302868	0.133031	0.0880425	0.288601	0.00250072	0	0.0435828	0	0	0
HCCDB-18.P182	0.056281	0	0.0360938	0.0727043	0	0.13662	0	0.0152059	0.00939924	0.0251025	0	0.0556912	0.0104988	0.145149	0.0988656	0.307342	0	0	0	0.0310458	0	0
HCCDB-18.P183	0	0.00221536	0.00953555	0.224194	0	0	0	0.106045	0.154088	0	0	0	0.035776	0.0312792	0.0733986	0.171385	0.00486924	0	0.179848	0	0	0.00736687
HCCDB-18.P184	0.0828581	0	0.0316634	0.0852827	0	0.141782	0	0.0650981	0.0175775	0	0	0.0496729	0.00127276	0.032997	0.0551612	0.256906	0	0	0	0.16245	0	0.0172777
HCCDB-18.P185	0	0	0	0.182709	0	0	0	0.0807308	0.0161064	0	0.0180013	0.115713	0.100402	0.033222	0	0.19164	0	0	0.242535	0	0	0.0189401
HCCDB-18.P186	0.0110491	0	0.0360147	0.067771	0	0.254527	0.00063292	0.0330418	0.0371464	0.0105692	0	0.0378686	0.016054	0.0380305	0.0804604	0.348197	0.0218485	0	0.00678914	0	0	0
HCCDB-18.P187	0.0358471	0	0.00832095	0.123396	0	0.0450665	0.0164422	0.109805	0	0.0820735	0	0.0807104	0.048355	0.123981	0.200889	0.0649401	0.0107618	0	0.0494107	0	0	0
HCCDB-18.P188	0.0597178	0	0.0038408	0.192403	0	0	0	0.0664535	0.0527083	0	0	0.0628228	0.0461431	0	0.0377081	0.392617	0	0	0.0855857	0	0	0
HCCDB-18.P189	0.0508618	0	0.00116327	0.167141	0	0.0602117	0	0.0965431	0.00272204	0	0.00529134	0.0356867	0.014745	0	0.078638	0.478319	0	0	0.00839982	0	0	0.000276464
HCCDB-18.P190	0.0266797	0	0.019619	0	0.0115973	0.182553	0	0.0243399	0.0490389	0	0.175844	0.043596	0.0741962	0.135189	0.032931	0.0539867	0	0	0.157817	0	0.0126119	0
HCCDB-18.P191	0.00161409	0	0.000496978	0.106082	0	0.245187	0	0.0110821	0.044559	0	0	0.0107086	0	0.0254188	0.0675788	0.381488	0.00298074	0	0.0409779	0	0	0.0618252
HCCDB-18.P192	0.00650893	0	0	0.0284405	0	0.186248	0	0.0118529	0.0364665	0	0	0.0201762	0.0114733	0.102735	0.051759	0.427248	0.0256577	0	0	0.0453079	0	0.0461263
HCCDB-18.P193	0.109518	0	0.0229465	0.195588	0	0.042111	0	0.0833743	0.0240067	0	0	0.0671944	0.0077281	0.0632798	0.164613	0.21112	0	0	0.0085204	0	0	0
HCCDB-18.P194	0.0298617	0	0.000525566	0.0793363	0	0.252216	0	0.0385954	0.021227	0	0	0.0281613	0.039936	0	0.0484638	0.418559	0.00146996	0	0.0414166	0	0	0.000231668
HCCDB-18.P195	0.051066	0	0.053559	0.196709	0	0.0735093	0	0.0685183	0.0066191	0.0422258	0	0.0473298	0.0176427	0.0218264	0.136546	0.249925	0	0	0.0345236	0	0	0
HCCDB-18.P196	0.00194622	0.00676144	0	0.267655	0	0	0	0.0840117	0.0178818	0	0	0.046275	0.0191433	0.165056	0.161617	0.00695691	0.0171003	0	0.183123	0	0	0.0224725
HCCDB-18.P197	0.0367191	0	0.0249097	0.0846946	0	0.0775498	0	0.0190731	0.0884483	0.0491403	0	0.0339455	0	0.0749511	0.0606326	0.447292	0	0	0.00264398	0	0	0
HCCDB-18.P198	0.0147898	0.00474338	0	0.0515515	0	0.173771	0	0.000644605	0.0674239	0	0	0.0855706	0.0150183	0.249894	0.0638144	0.1155	0.0444754	0	0.104118	0	0.00145	0.00723665
HCCDB-18.P199	0.0136212	0.0374336	0	0.0347905	0	0.0134683	0	0.0324828	0.022302	0.00396645	0.00524345	0	0	0.531753	0.0239613	0.242744	0.00740347	0	0	0.0308305	0	0
HCCDB-18.P200	0.0268351	0	0.00953641	0.143636	0	0.104144	0	0.0848742	0.0806589	0	0	0.0779704	0.02443	0.0365966	0.04195	0.267649	0.100987	0	0	0.000732226	0	0
HCCDB-18.P201	0	0.0186367	0.00689571	0.0367206	0	0.153185	0	0.00815035	0.0224948	0	0	0.072873	0.132776	0.0466757	0.0445332	0.226797	0	0	0.219366	0	0	0.0108956
HCCDB-18.P202	0.0983725	0	0.0327965	0.0814613	0	0.0829054	0	0.0563349	0.0752443	0	0	0.0413693	0.0275899	0	0.0283354	0.362357	0	0	0.108873	0	0	0.00436053
HCCDB-18.P203	0.0308414	0	0	0.110975	0	0.0832858	0	0.0269216	0.105142	0	0	0.058755	0.101056	0	0.0298974	0.427504	0.00470813	0	0.0195756	0	0	0.00133963

## Sheet: Table S8
Table S8 GSVA enrichment score Immune cell infiltration score
id	Activated.B.cell	Activated.CD4.T.cell	Activated.CD8.T.cell	Activated.dendritic.cell	CD56bright.natural.killer.cell	CD56dim.natural.killer.cell	Eosinophil	Gamma.delta.T.cell	Immature..B.cell	Immature.dendritic.cell	MDSC	Macrophage	Mast.cell	Monocyte	Natural.killer.T.cell	Natural.killer.cell	Neutrophil	Plasmacytoid.dendritic.cell	Regulatory.T.cell	T.follicular.helper.cell	Type.1.T.helper.cell	Type.17.T.helper.cell	Type.2.T.helper.cell
TCGA-G3-A25X-01A-11R-A16W-07	0.282866	0.401202	0.570718	0.504851	0.376651	0.565699	0.289438	0.478262	0.312379	0.530327	0.67221	0.451322	0.485231	0.430329	0.313837	0.389474	0.331342	0.524525	0.521596	0.409435	0.400893	0.435571	0.472613
TCGA-DD-AADS-01A-11R-A41C-07	0.325025	0.388167	0.518709	0.372177	0.446892	0.563418	0.344198	0.565899	0.337744	0.540198	0.322699	0.196022	0.345038	0.451424	0.275543	0.559766	0.380104	0.520174	0.314452	0.31824	0.283696	0.2676	0.423422
TCGA-G3-AAV3-01A-11R-A37K-07	0.634635	0.558831	0.734944	0.393875	0.439384	0.52186	0.336135	0.490725	0.771617	0.598637	0.683824	0.479608	0.457384	0.599034	0.379991	0.396718	0.509927	0.55909	0.669361	0.442317	0.467336	0.381814	0.446035
TCGA-T1-A6J8-01A-11R-A32O-07	0.501848	0.635765	0.636102	0.28227	0.477984	0.490846	0.425722	0.461253	0.697592	0.47019	0.565173	0.500812	0.459905	0.582952	0.371812	0.380598	0.339906	0.521501	0.484123	0.457357	0.456374	0.380445	0.602445
TCGA-2Y-A9GU-01A-11R-A38B-07	0.458248	0.434535	0.650929	0.456609	0.50892	0.588296	0.478446	0.532373	0.612646	0.524768	0.701364	0.385236	0.508239	0.556001	0.537315	0.556516	0.392987	0.457817	0.675395	0.595392	0.470463	0.351842	0.474513
TCGA-2Y-A9HB-01A-11R-A39D-07	0.402253	0.475014	0.616893	0.339841	0.530599	0.497051	0.405007	0.4775	0.530004	0.475347	0.635643	0.527647	0.432283	0.468811	0.375825	0.50761	0.513078	0.442229	0.509926	0.435913	0.420532	0.340623	0.51422
TCGA-DD-A73E-01A-12R-A32O-07	0.559857	0.641242	0.62714	0.478818	0.39229	0.385865	0.414816	0.491719	0.553692	0.436467	0.855093	0.628857	0.705126	0.524621	0.446299	0.445605	0.668329	0.358675	0.631975	0.492281	0.532465	0.443167	0.573109
TCGA-EP-A3RK-11A-11R-A22L-07	0.589861	0.438773	0.396275	0.419982	0.388947	0.540554	0.500996	0.583243	0.438199	0.448961	0.486901	0.430699	0.436405	0.539236	0.261423	0.292413	0.556286	0.410674	0.378995	0.240515	0.29972	0.347284	0.275884
TCGA-UB-A7MB-01A-11R-A33R-07	0.662423	0.490083	0.569039	0.513948	0.371218	0.367955	0.588482	0.401093	0.58817	0.375782	0.721042	0.504238	0.667436	0.52064	0.403755	0.423403	0.593599	0.372995	0.626261	0.529048	0.487186	0.393324	0.513396
TCGA-DD-A73A-01A-12R-A32O-07	0.361493	0.453648	0.581014	0.367851	0.50025	0.490635	0.416557	0.479436	0.344469	0.373945	0.499273	0.351135	0.436475	0.505135	0.445345	0.510089	0.24823	0.359903	0.526488	0.466257	0.337319	0.421349	0.487765
TCGA-DD-AAEG-01A-11R-A39D-07	0.474601	0.469629	0.664812	0.356065	0.475252	0.376601	0.411775	0.485561	0.684672	0.577479	0.573815	0.511555	0.487981	0.548478	0.491331	0.450709	0.33796	0.431643	0.702794	0.457591	0.525338	0.419793	0.355734
TCGA-ED-A8O6-01A-11R-A36F-07	0.491571	0.469874	0.423862	0.439747	0.421446	0.525956	0.54147	0.461781	0.614067	0.489413	0.396952	0.542902	0.678629	0.409125	0.456764	0.356143	0.538676	0.411671	0.439072	0.359163	0.469846	0.49832	0.429134
TCGA-G3-AAV7-01A-11R-A38B-07	0.521624	0.513535	0.668027	0.385732	0.520189	0.556103	0.464213	0.491372	0.54522	0.38288	0.444879	0.276986	0.442944	0.39128	0.403999	0.375172	0.575039	0.3373	0.400154	0.435313	0.371466	0.386454	0.495224
TCGA-DD-A1EJ-11A-11R-A155-07	0.31508	0.536977	0.46873	0.386269	0.504845	0.593657	0.598713	0.474705	0.416725	0.408096	0.569551	0.565306	0.633754	0.488505	0.344116	0.441418	0.478299	0.406568	0.500916	0.318155	0.378101	0.291499	0.550473
TCGA-BC-A216-11A-11R-A155-07	0.6391	0.32177	0.449714	0.378	0.403844	0.565686	0.508151	0.51717	0.506239	0.406845	0.557856	0.454616	0.306189	0.487449	0.274148	0.367262	0.528242	0.358695	0.597303	0.296644	0.14394	0.365094	0.419919
TCGA-CC-A7IJ-01A-11R-A33R-07	0.513916	0.512098	0.518514	0.375832	0.516803	0.54517	0.559689	0.527132	0.434419	0.363432	0.630024	0.370106	0.393804	0.465081	0.351335	0.495116	0.695159	0.331789	0.486034	0.461573	0.441049	0.401942	0.439204
TCGA-DD-A114-11A-12R-A131-07	0.7152	0.609114	0.727003	0.376595	0.495537	0.646669	0.594263	0.476346	0.836189	0.493359	0.813623	0.572581	0.74686	0.565896	0.420084	0.515307	0.780014	0.375614	0.75986	0.532063	0.538917	0.455281	0.585529
TCGA-2Y-A9H9-01A-21R-A39D-07	0.459967	0.571213	0.642876	0.356374	0.479167	0.412403	0.368334	0.422412	0.459149	0.457758	0.394834	0.490553	0.470229	0.474829	0.413462	0.56078	0.486345	0.53611	0.572935	0.458405	0.460547	0.407588	0.469052
TCGA-CC-5261-01A-01R-A131-07	0.530074	0.53282	0.462297	0.444269	0.37434	0.475668	0.480015	0.49924	0.567458	0.367025	0.42674	0.432654	0.371267	0.398747	0.465196	0.577131	0.638542	0.423914	0.423521	0.401635	0.458161	0.389811	0.452889
TCGA-RC-A7SH-01A-11R-A38B-07	0.462397	0.428687	0.540576	0.43221	0.450186	0.300701	0.515948	0.427784	0.57827	0.458226	0.652334	0.461845	0.645738	0.620156	0.482747	0.432396	0.407833	0.507164	0.683535	0.480698	0.421379	0.396085	0.436234
TCGA-BC-A10T-11A-11R-A131-07	0.437227	0.276479	0.432089	0.3541	0.438632	0.56162	0.502245	0.504513	0.392506	0.348936	0.405708	0.411525	0.463336	0.580913	0.259833	0.40446	0.619367	0.42092	0.320017	0.289374	0.394036	0.393057	0.465151
TCGA-DD-A1EI-01A-11R-A131-07	0.485032	0.343015	0.396356	0.378906	0.391407	0.495205	0.539007	0.405131	0.381709	0.310714	0.360177	0.334604	0.373697	0.370991	0.393613	0.503059	0.491972	0.439238	0.401496	0.371529	0.309238	0.449862	0.325308
TCGA-G3-A3CJ-01A-11R-A213-07	0.30634	0.546178	0.426186	0.338996	0.399207	0.501969	0.414856	0.478706	0.413241	0.434277	0.499566	0.388564	0.372674	0.5356	0.324406	0.435367	0.493026	0.450964	0.593189	0.249815	0.320534	0.332478	0.544107
TCGA-BC-A10U-11A-11R-A131-07	0.298478	0.43409	0.547614	0.250188	0.443057	0.527791	0.608745	0.491888	0.436259	0.429936	0.618105	0.431088	0.545837	0.547694	0.322101	0.488995	0.564581	0.305528	0.243226	0.257268	0.353417	0.434737	0.487553
TCGA-FV-A2QR-11A-11R-A213-07	0.640138	0.704432	0.702603	0.507544	0.512996	0.546534	0.564392	0.337646	0.704721	0.575379	0.78259	0.650751	0.766634	0.636581	0.458903	0.449908	0.683534	0.486127	0.780592	0.480402	0.611144	0.405101	0.630248
TCGA-GJ-A9DB-01A-11R-A37K-07	0.604059	0.40466	0.603591	0.297116	0.372593	0.559177	0.603776	0.566414	0.361098	0.335229	0.376864	0.327516	0.49838	0.451266	0.291997	0.373695	0.702556	0.353243	0.475231	0.456473	0.327158	0.469645	0.503641
TCGA-ED-A7PY-01A-11R-A33R-07	0.508553	0.499264	0.453889	0.432868	0.446365	0.35078	0.431385	0.455122	0.53179	0.578857	0.760845	0.477579	0.590872	0.573901	0.462783	0.479078	0.502897	0.540829	0.764323	0.388806	0.454445	0.48714	0.463423
TCGA-DD-A3A4-11A-11R-A22L-07	0.55677	0.54306	0.605573	0.361596	0.540576	0.615284	0.525711	0.571655	0.539781	0.496826	0.630786	0.564888	0.488632	0.559448	0.487166	0.430964	0.538264	0.53654	0.688764	0.503411	0.441304	0.372154	0.622507
TCGA-K7-A5RG-01A-11R-A28V-07	0.772547	0.723544	0.782726	0.463102	0.470487	0.444817	0.492151	0.517627	0.816964	0.375722	0.713164	0.536543	0.616375	0.561752	0.622727	0.599158	0.495488	0.39884	0.686509	0.546367	0.491729	0.493197	0.583223
TCGA-G3-A7M5-01A-11R-A33R-07	0.399651	0.522589	0.439244	0.406026	0.439539	0.622597	0.363229	0.405537	0.505533	0.483462	0.577671	0.380354	0.462835	0.500732	0.366693	0.489143	0.442288	0.461288	0.648442	0.459678	0.436122	0.366363	0.593341
TCGA-DD-AADN-01A-11R-A41C-07	0.57747	0.482915	0.711731	0.397773	0.528371	0.564262	0.360137	0.471938	0.532225	0.567885	0.681341	0.298198	0.479076	0.605282	0.31988	0.534347	0.53837	0.513634	0.438595	0.225832	0.445478	0.224285	0.445754
TCGA-CC-A8HS-01A-11R-A36F-07	0.457689	0.543082	0.520088	0.351193	0.451933	0.484429	0.51915	0.455202	0.621531	0.336651	0.62036	0.486804	0.633442	0.469994	0.422005	0.425506	0.65058	0.405452	0.638646	0.468836	0.483079	0.445372	0.496804
TCGA-WQ-AB4B-01A-11R-A41C-07	0.433615	0.31605	0.445322	0.363043	0.451239	0.581445	0.358304	0.422465	0.450201	0.390362	0.360481	0.25442	0.446536	0.47465	0.291822	0.431763	0.396411	0.530812	0.592402	0.331845	0.385948	0.270719	0.45977
TCGA-FV-A23B-01A-11R-A16W-07	0.367945	0.556158	0.350796	0.342758	0.529356	0.427011	0.470143	0.375401	0.381526	0.449944	0.371122	0.447733	0.511355	0.411789	0.42345	0.404885	0.420191	0.55566	0.42092	0.387289	0.33737	0.482465	0.404657
TCGA-FV-A3R3-01A-11R-A22L-07	0.397236	0.447199	0.367006	0.44664	0.450581	0.506077	0.386391	0.446228	0.387288	0.514016	0.500109	0.394498	0.421273	0.481192	0.355657	0.448154	0.416888	0.530149	0.497433	0.390805	0.367744	0.461466	0.549529
TCGA-G3-AAV0-01A-11R-A37K-07	0.305062	0.52643	0.427409	0.498398	0.453718	0.473116	0.327457	0.364317	0.367191	0.471851	0.61518	0.438872	0.31111	0.608219	0.33954	0.407071	0.424407	0.446985	0.523266	0.403595	0.390736	0.277637	0.467083
TCGA-5C-A9VG-01A-11R-A37K-07	0.585411	0.36984	0.556016	0.447738	0.494093	0.653341	0.533033	0.373342	0.618358	0.309272	0.641572	0.594301	0.420095	0.520521	0.332764	0.458328	0.582001	0.407734	0.499389	0.434763	0.451025	0.509648	0.450194
TCGA-BC-4072-01B-11R-A155-07	0.353835	0.609163	0.631693	0.437209	0.354802	0.506768	0.352434	0.462822	0.455454	0.473733	0.555045	0.402258	0.519717	0.458518	0.27691	0.376003	0.475421	0.440129	0.499323	0.461341	0.421925	0.380621	0.384369
TCGA-DD-AAVV-01A-11R-A41C-07	0.488399	0.540688	0.578429	0.461017	0.442879	0.556443	0.316992	0.463358	0.495604	0.473731	0.703886	0.394201	0.50104	0.417541	0.487073	0.482709	0.446785	0.446289	0.616435	0.509809	0.417083	0.363181	0.417466
TCGA-DD-AADB-01A-11R-A41C-07	0.507232	0.628021	0.620178	0.423412	0.340128	0.506831	0.573946	0.453955	0.597992	0.524665	0.52031	0.4203	0.43053	0.341158	0.275428	0.352989	0.453207	0.295551	0.386818	0.338582	0.361281	0.411	0.404203
TCGA-DD-AAVQ-01A-11R-A41C-07	0.811775	0.68308	0.7199	0.495944	0.472898	0.424798	0.487363	0.492947	0.835647	0.438739	0.685039	0.436674	0.688036	0.554004	0.474775	0.431829	0.443696	0.517794	0.565612	0.451006	0.493133	0.436648	0.505641
TCGA-CC-5258-01A-01R-A131-07	0.432387	0.402387	0.332291	0.359524	0.391116	0.388111	0.593515	0.418158	0.307217	0.48149	0.389861	0.404482	0.366397	0.386738	0.2737	0.420078	0.542601	0.383113	0.532337	0.367999	0.345925	0.498919	0.365685
TCGA-EP-A3JL-01A-11R-A213-07	0.31895	0.593985	0.69479	0.448264	0.413285	0.396711	0.334336	0.402862	0.453155	0.402897	0.746068	0.350702	0.450279	0.36835	0.31353	0.440046	0.320019	0.550184	0.368542	0.463709	0.409072	0.317312	0.368288
TCGA-DD-A73C-01A-12R-A33J-07	0.493931	0.54379	0.437757	0.332152	0.440304	0.41496	0.507445	0.398777	0.53288	0.432984	0.578553	0.317796	0.503959	0.414283	0.415088	0.346221	0.438751	0.42653	0.367752	0.384899	0.382151	0.517291	0.419654
TCGA-G3-AAV1-01A-11R-A38B-07	0.46534	0.483552	0.573007	0.290461	0.487232	0.47256	0.410532	0.396466	0.485411	0.538892	0.589322	0.591866	0.685216	0.599298	0.409036	0.424298	0.460952	0.488576	0.393552	0.402377	0.437628	0.355778	0.355181
TCGA-DD-AAEE-01A-11R-A41C-07	0.588559	0.590378	0.524237	0.440819	0.460055	0.359465	0.50059	0.418185	0.596486	0.612382	0.665357	0.546769	0.627886	0.503189	0.430773	0.434365	0.556783	0.383786	0.692509	0.539341	0.489344	0.396606	0.406632
TCGA-G3-A25T-01A-11R-A16W-07	0.606668	0.446731	0.401588	0.40019	0.453893	0.339008	0.594407	0.474721	0.53099	0.450567	0.479079	0.360411	0.460867	0.506486	0.371095	0.351451	0.605961	0.321903	0.418023	0.354683	0.394886	0.445423	0.485898
TCGA-LG-A9QC-01A-11R-A37K-07	0.557065	0.640383	0.567897	0.485537	0.402016	0.530117	0.305785	0.517526	0.542478	0.51163	0.713162	0.510787	0.630245	0.561997	0.441817	0.550627	0.534657	0.438355	0.65548	0.463277	0.508941	0.483716	0.514191
TCGA-ED-A82E-01A-11R-A352-07	0.61788	0.694544	0.496475	0.390445	0.342176	0.366138	0.638102	0.47235	0.565645	0.372005	0.40269	0.483781	0.524296	0.445008	0.41785	0.415164	0.736225	0.406895	0.469124	0.466996	0.499684	0.398096	0.62523
TCGA-DD-AACF-01A-11R-A41C-07	0.448893	0.560638	0.530203	0.344709	0.442452	0.629635	0.442283	0.41375	0.398947	0.431128	0.345659	0.41552	0.454042	0.477879	0.385715	0.444148	0.437596	0.456213	0.540977	0.423708	0.444904	0.389796	0.472524
TCGA-QA-A7B7-01A-11R-A32O-07	0.40188	0.452176	0.361984	0.394296	0.375668	0.437228	0.744099	0.454195	0.495893	0.576409	0.629036	0.550388	0.594014	0.284771	0.448402	0.528416	0.595418	0.394488	0.514962	0.599698	0.419005	0.38956	0.483535
TCGA-DD-AAC9-01A-11R-A41C-07	0.609156	0.38226	0.446541	0.368026	0.402086	0.464493	0.327469	0.441992	0.298288	0.356041	0.474914	0.310949	0.352135	0.599457	0.29276	0.339364	0.495808	0.501135	0.402843	0.20685	0.389585	0.272692	0.525182
TCGA-DD-AAE6-01A-11R-A41C-07	0.403551	0.519266	0.645462	0.44174	0.457628	0.465633	0.389964	0.475505	0.572414	0.491495	0.663814	0.389258	0.479891	0.514229	0.496678	0.457887	0.461204	0.522237	0.709683	0.490426	0.449321	0.260576	0.436051
TCGA-DD-A3A2-01A-11R-A213-07	0.363022	0.495699	0.584167	0.390379	0.428843	0.625252	0.329807	0.497202	0.262364	0.341143	0.590394	0.28798	0.411552	0.579064	0.323659	0.431308	0.4971	0.427335	0.438521	0.302543	0.428755	0.334084	0.466666
TCGA-DD-A39Y-01A-11R-A213-07	0.584864	0.464785	0.556712	0.347937	0.421524	0.480535	0.533822	0.4621	0.70151	0.493692	0.51502	0.453196	0.548423	0.505912	0.450756	0.377183	0.51838	0.436057	0.622266	0.508415	0.418409	0.380391	0.412555
TCGA-BC-A112-01A-11R-A131-07	0.530046	0.457541	0.595153	0.301415	0.351141	0.544756	0.489108	0.427947	0.481411	0.377946	0.425458	0.39753	0.373207	0.412831	0.341863	0.422925	0.671383	0.362726	0.458311	0.410788	0.412183	0.40335	0.372705
TCGA-ZP-A9CZ-01A-11R-A38B-07	0.536809	0.606474	0.548308	0.413981	0.499379	0.433728	0.485319	0.345467	0.501008	0.406447	0.579411	0.43054	0.513722	0.42428	0.379476	0.420228	0.595763	0.388588	0.477491	0.350858	0.371974	0.412112	0.551798
TCGA-CC-A3MB-01A-11R-A213-07	0.538902	0.415601	0.502013	0.360858	0.410567	0.402711	0.443596	0.379542	0.575338	0.355515	0.550547	0.424234	0.658514	0.540049	0.322475	0.451104	0.423415	0.396635	0.529084	0.333582	0.495518	0.413688	0.421551
TCGA-DD-AAE1-01A-11R-A41C-07	0.384506	0.43188	0.483197	0.420713	0.465825	0.572777	0.432263	0.380213	0.463202	0.546348	0.51029	0.468979	0.493889	0.639322	0.367218	0.476476	0.542681	0.527048	0.538712	0.482136	0.454198	0.310853	0.374091
TCGA-DD-A3A5-11A-11R-A22L-07	0.434681	0.465201	0.564191	0.338904	0.455159	0.659118	0.513048	0.646435	0.298712	0.425593	0.639593	0.249668	0.316111	0.460585	0.352423	0.414247	0.52132	0.467763	0.441444	0.370552	0.390187	0.421398	0.383289
TCGA-EP-A3RK-01A-11R-A22L-07	0.533334	0.53605	0.671962	0.408122	0.377053	0.470404	0.423603	0.50724	0.493497	0.502594	0.682945	0.438733	0.512115	0.548476	0.420205	0.391776	0.546706	0.454774	0.652887	0.51084	0.470668	0.473736	0.489244
TCGA-G3-A3CG-01A-11R-A213-07	0.443454	0.584808	0.444848	0.403232	0.475393	0.583699	0.290647	0.475932	0.507317	0.419896	0.565074	0.51989	0.576467	0.481816	0.335953	0.478066	0.583235	0.521124	0.539512	0.556661	0.356267	0.51777	0.446622
TCGA-DD-AA3A-01A-11R-A37K-07	0.633779	0.430495	0.549682	0.429811	0.380884	0.365384	0.541448	0.511233	0.608427	0.457126	0.517492	0.458543	0.540503	0.352948	0.364109	0.48322	0.732713	0.358162	0.642267	0.476008	0.496188	0.519436	0.503285
TCGA-BC-4073-01B-02R-A131-07	0.349071	0.565495	0.552113	0.539449	0.301792	0.439744	0.471505	0.413996	0.569139	0.403988	0.733437	0.489689	0.377926	0.543114	0.378247	0.401204	0.535321	0.508105	0.576874	0.458148	0.395462	0.413773	0.47679
TCGA-DD-AACK-01A-11R-A41C-07	0.44625	0.387904	0.445548	0.412822	0.409719	0.634169	0.580651	0.508646	0.476574	0.559361	0.643635	0.597124	0.608815	0.50809	0.385703	0.407637	0.504925	0.394307	0.549062	0.463991	0.41957	0.484368	0.437934
TCGA-DD-A39X-11A-11R-A213-07	0.592795	0.414979	0.471038	0.438892	0.409334	0.544245	0.603417	0.527404	0.430074	0.360389	0.519006	0.442447	0.231258	0.489005	0.308508	0.299814	0.424935	0.410276	0.379514	0.264099	0.339231	0.272034	0.407368
TCGA-XR-A8TE-01A-11R-A36F-07	0.491647	0.442815	0.544819	0.312923	0.416729	0.417683	0.361254	0.411123	0.502871	0.515548	0.635361	0.559861	0.470787	0.414662	0.375709	0.350051	0.487625	0.419436	0.408774	0.493432	0.449765	0.476151	0.64433
TCGA-G3-A25V-01A-11R-A16W-07	0.359895	0.603003	0.453507	0.51245	0.390919	0.437389	0.528538	0.424172	0.552312	0.682937	0.818699	0.414886	0.617503	0.459941	0.475846	0.470961	0.657226	0.463929	0.661867	0.388464	0.496809	0.313186	0.521636
TCGA-DD-A4NA-01A-11R-A266-07	0.640165	0.431504	0.474884	0.319758	0.33265	0.369815	0.505467	0.376237	0.292767	0.421185	0.441721	0.260769	0.595094	0.443689	0.386602	0.341992	0.499119	0.316725	0.508797	0.293943	0.379791	0.409721	0.428382
TCGA-DD-AAD3-01A-11R-A41C-07	0.371254	0.531921	0.463985	0.396307	0.456113	0.59884	0.558528	0.510803	0.38421	0.498225	0.484671	0.436773	0.473328	0.450311	0.489982	0.564075	0.325381	0.544979	0.475138	0.401927	0.374489	0.374141	0.504107
TCGA-DD-A118-01A-11R-A131-07	0.487507	0.57795	0.596752	0.434259	0.425009	0.412879	0.412958	0.51913	0.502774	0.513402	0.706291	0.466306	0.550535	0.478464	0.509432	0.454035	0.431276	0.509855	0.56867	0.376118	0.406107	0.380158	0.501212
TCGA-CC-A9FV-01A-11R-A37K-07	0.303544	0.560803	0.502343	0.42041	0.442377	0.376585	0.566703	0.512496	0.570882	0.525761	0.683513	0.503695	0.64448	0.432909	0.434418	0.482779	0.512586	0.391198	0.51371	0.505397	0.451681	0.405116	0.457426
TCGA-DD-A39V-11A-11R-A213-07	0.453134	0.253991	0.473392	0.342613	0.379435	0.464025	0.470293	0.535121	0.597438	0.351785	0.496568	0.445085	0.503368	0.554076	0.278618	0.327197	0.647247	0.257707	0.466561	0.213312	0.208359	0.346875	0.233084
TCGA-ED-A459-01A-11R-A266-07	0.46257	0.452838	0.584874	0.398116	0.461723	0.472129	0.427457	0.377896	0.40744	0.517264	0.551576	0.389751	0.528498	0.531922	0.449104	0.343523	0.503421	0.482569	0.394109	0.412619	0.386652	0.488639	0.4093
TCGA-RC-A7SB-01A-21R-A352-07	0.447277	0.580257	0.54173	0.401646	0.486419	0.510365	0.301468	0.550672	0.394329	0.387097	0.59823	0.35888	0.356695	0.556908	0.334308	0.452505	0.44489	0.522114	0.623303	0.485902	0.406336	0.372012	0.429514
TCGA-WQ-A9G7-01A-11R-A37K-07	0.500604	0.363538	0.466804	0.359546	0.441703	0.535005	0.441277	0.417285	0.621759	0.491073	0.632085	0.448396	0.512772	0.47705	0.407636	0.407719	0.67205	0.46503	0.606472	0.503291	0.43127	0.441617	0.417636
TCGA-DD-AAEA-01A-11R-A41C-07	0.252511	0.523918	0.507296	0.385667	0.38112	0.595751	0.381159	0.456083	0.442085	0.436633	0.445246	0.373238	0.384111	0.56787	0.395495	0.485064	0.464419	0.448007	0.64674	0.429123	0.405078	0.307027	0.527364
TCGA-G3-A7M7-01A-12R-A352-07	0.282288	0.678159	0.613293	0.261637	0.516179	0.37183	0.354567	0.492596	0.56989	0.38551	0.639675	0.452049	0.314529	0.444977	0.367336	0.50767	0.470879	0.458755	0.558458	0.445116	0.455741	0.484761	0.514906
TCGA-FV-A3R2-11A-11R-A22L-07	0.468259	0.624102	0.6572	0.46878	0.455475	0.608716	0.589501	0.469861	0.66766	0.580023	0.700679	0.553131	0.769191	0.380224	0.310632	0.376375	0.536558	0.36543	0.619447	0.443017	0.383808	0.314674	0.59271
TCGA-BC-A10T-01A-11R-A131-07	0.497771	0.409638	0.427887	0.393349	0.487968	0.49048	0.454851	0.42504	0.478741	0.605121	0.576918	0.349522	0.567317	0.489338	0.441657	0.526519	0.438616	0.486528	0.414376	0.401625	0.381655	0.392808	0.440285
TCGA-DD-A11D-11A-12R-A131-07	0.666978	0.663652	0.594171	0.350663	0.474568	0.61178	0.591944	0.476941	0.792409	0.496399	0.752758	0.54235	0.614869	0.444269	0.2911	0.451857	0.781541	0.322084	0.696108	0.40839	0.562258	0.319084	0.563803
TCGA-DD-AADP-01A-11R-A39D-07	0.414852	0.40577	0.464555	0.373279	0.573189	0.5016	0.567576	0.460725	0.534026	0.382169	0.424093	0.527358	0.584119	0.466309	0.409177	0.440645	0.51865	0.571347	0.450985	0.506193	0.396565	0.416333	0.396886
TCGA-BD-A2L6-11A-21R-A213-07	0.787319	0.616553	0.756041	0.466119	0.496882	0.507115	0.694797	0.521774	0.840234	0.488108	0.841843	0.622363	0.792203	0.469248	0.49724	0.554292	0.642579	0.438535	0.806037	0.55148	0.546296	0.393375	0.670531
TCGA-DD-AACT-01A-11R-A41C-07	0.384264	0.358507	0.475793	0.352162	0.358458	0.641795	0.444542	0.387154	0.450644	0.456158	0.375876	0.254403	0.245889	0.668275	0.351109	0.393892	0.580856	0.494022	0.323348	0.254901	0.291755	0.320245	0.398953
TCGA-UB-A7MA-01A-11R-A33R-07	0.654684	0.472744	0.442747	0.435924	0.381032	0.502539	0.648109	0.604574	0.56284	0.473323	0.522869	0.450984	0.649669	0.477353	0.353866	0.385552	0.605812	0.397925	0.615846	0.414498	0.48442	0.359228	0.432896
TCGA-DD-A11B-11A-11R-A131-07	0.513622	0.400269	0.522254	0.317633	0.392098	0.648547	0.438093	0.527793	0.455441	0.308762	0.439174	0.358145	0.480005	0.462034	0.330223	0.375929	0.507142	0.339887	0.296929	0.264163	0.305079	0.349369	0.223743
TCGA-DD-A73D-01A-12R-A32O-07	0.486317	0.596894	0.684882	0.417321	0.437414	0.556797	0.365911	0.493297	0.556889	0.451322	0.741636	0.571614	0.494694	0.535618	0.451023	0.502092	0.476465	0.52328	0.751822	0.412281	0.499253	0.453564	0.487761
TCGA-DD-A39W-11A-11R-A213-07	0.480139	0.499979	0.476055	0.407958	0.437413	0.58606	0.565205	0.501437	0.378743	0.412642	0.492393	0.428154	0.465232	0.460435	0.303207	0.44484	0.482102	0.430446	0.504772	0.186675	0.328315	0.435136	0.331385
TCGA-DD-A4NB-01A-12R-A266-07	0.338676	0.479718	0.54432	0.480809	0.443685	0.503939	0.423767	0.449048	0.374684	0.453844	0.558157	0.371623	0.566468	0.518785	0.431226	0.487676	0.439502	0.461763	0.529614	0.350192	0.451853	0.393936	0.497885
TCGA-2Y-A9GT-01A-11R-A38B-07	0.62467	0.527196	0.741593	0.472158	0.440631	0.592468	0.419932	0.424545	0.706251	0.436266	0.681468	0.332936	0.421878	0.521751	0.4605	0.440987	0.441679	0.375362	0.561983	0.402828	0.424504	0.384538	0.504227
TCGA-DD-AADL-01A-11R-A41C-07	0.44613	0.54977	0.681021	0.406391	0.420309	0.482908	0.505771	0.527062	0.531066	0.503551	0.728034	0.486952	0.631383	0.662967	0.462685	0.463079	0.558168	0.527782	0.606292	0.575094	0.525245	0.451934	0.472992
TCGA-DD-A1EG-01A-11R-A213-07	0.467967	0.479558	0.639544	0.52167	0.48717	0.598268	0.435001	0.483929	0.475717	0.534409	0.668085	0.501848	0.656949	0.564274	0.511191	0.456927	0.620153	0.508852	0.669324	0.473363	0.39938	0.402058	0.427084
TCGA-DD-A4ND-01A-11R-A266-07	0.405118	0.637134	0.589107	0.340139	0.392416	0.519485	0.502883	0.404597	0.333348	0.447167	0.566979	0.427245	0.502677	0.351458	0.308167	0.524635	0.610063	0.43694	0.705621	0.387974	0.368912	0.351367	0.415873
TCGA-2Y-A9H6-01A-11R-A39D-07	0.501237	0.44006	0.497104	0.254743	0.44325	0.360114	0.286443	0.395673	0.348407	0.587602	0.601782	0.541724	0.560939	0.431882	0.398778	0.465772	0.470044	0.539429	0.412528	0.357586	0.496439	0.47514	0.480577
TCGA-DD-AAW1-01A-11R-A41C-07	0.392817	0.578823	0.615945	0.407316	0.350444	0.414966	0.373681	0.494862	0.532066	0.528731	0.68494	0.506726	0.577369	0.612682	0.443539	0.426959	0.574893	0.451569	0.63381	0.520571	0.453116	0.338472	0.494154
TCGA-DD-A1EA-01A-11R-A131-07	0.327799	0.37147	0.481853	0.466303	0.49712	0.484209	0.476462	0.388068	0.380378	0.401163	0.399564	0.383423	0.676747	0.550272	0.270389	0.347115	0.62306	0.369732	0.429776	0.370502	0.286839	0.558438	0.430134
TCGA-ED-A66Y-01A-11R-A311-07	0.587391	0.403286	0.623457	0.485273	0.403807	0.502855	0.719808	0.454499	0.573525	0.515594	0.657187	0.475144	0.64899	0.355815	0.436282	0.466752	0.445933	0.495523	0.694577	0.520183	0.493359	0.553237	0.443897
TCGA-G3-A3CH-11A-11R-A22L-07	0.515948	0.649222	0.721722	0.34991	0.505334	0.554845	0.561761	0.533334	0.588648	0.418813	0.555035	0.563688	0.541678	0.513668	0.244137	0.409999	0.507625	0.400199	0.525761	0.462917	0.443344	0.31308	0.33065
TCGA-DD-AACH-01A-11R-A41C-07	0.563361	0.463125	0.54714	0.365839	0.436751	0.553284	0.343778	0.462254	0.518621	0.441927	0.48145	0.448073	0.545008	0.361434	0.31493	0.293845	0.681931	0.42641	0.359441	0.361931	0.437172	0.346294	0.497096
TCGA-XR-A8TC-01A-11R-A36F-07	0.561368	0.428664	0.550217	0.335852	0.405834	0.439345	0.362641	0.420988	0.537208	0.555774	0.647597	0.467482	0.648058	0.494358	0.489034	0.384786	0.547233	0.530135	0.571549	0.520185	0.450903	0.458734	0.440736
TCGA-DD-A3A4-01A-11R-A22L-07	0.339473	0.615721	0.604822	0.424567	0.488925	0.565061	0.324567	0.504335	0.469867	0.441585	0.692342	0.374331	0.48813	0.487404	0.415867	0.497056	0.469307	0.543937	0.4793	0.435748	0.429927	0.351972	0.436892
TCGA-DD-A118-11A-11R-A131-07	0.548739	0.536309	0.458448	0.40153	0.416107	0.63565	0.568576	0.408262	0.288604	0.546771	0.553489	0.554467	0.701707	0.645072	0.332291	0.510961	0.70464	0.458714	0.537586	0.28278	0.389085	0.235128	0.310356
TCGA-DD-A11A-01A-11R-A131-07	0.471032	0.371445	0.601312	0.444486	0.386187	0.476477	0.416805	0.430913	0.608108	0.548491	0.6094	0.554409	0.50926	0.543065	0.389676	0.422076	0.442728	0.465735	0.616467	0.617942	0.447823	0.425853	0.415571
TCGA-DD-AADF-01A-11R-A41C-07	0.335816	0.557008	0.494111	0.374619	0.52012	0.612922	0.402947	0.430419	0.448156	0.464822	0.468382	0.371813	0.445828	0.478711	0.393463	0.468318	0.45332	0.49045	0.529552	0.448105	0.421952	0.287023	0.495628
TCGA-ZP-A9D0-01A-11R-A37K-07	0.519663	0.658343	0.594717	0.443926	0.526487	0.541496	0.333717	0.467134	0.549379	0.502136	0.728919	0.498214	0.590548	0.527768	0.484282	0.468252	0.451107	0.474764	0.557845	0.578957	0.521307	0.380535	0.442287
TCGA-UB-AA0V-01A-11R-A38B-07	0.411265	0.48653	0.396489	0.34336	0.500681	0.674426	0.464666	0.533703	0.375093	0.521298	0.450749	0.425883	0.507343	0.519671	0.368039	0.447686	0.411172	0.362429	0.575546	0.356082	0.397455	0.41086	0.621814
TCGA-MR-A520-01A-11R-A266-07	0.413186	0.575359	0.490626	0.300055	0.38545	0.500632	0.366384	0.463264	0.198282	0.432879	0.504396	0.434453	0.566648	0.573688	0.327861	0.41292	0.419559	0.431974	0.539688	0.425707	0.406219	0.339305	0.481298
TCGA-RC-A6M5-01A-11R-A32O-07	0.322796	0.663601	0.577181	0.348523	0.442071	0.441881	0.36036	0.397485	0.479191	0.448762	0.502449	0.459284	0.461683	0.536487	0.422311	0.520239	0.588092	0.537526	0.546673	0.375357	0.422164	0.352968	0.525311
TCGA-EP-A2KA-01A-11R-A180-07	0.390181	0.634244	0.651893	0.549799	0.407414	0.545807	0.533567	0.403391	0.505516	0.496509	0.607706	0.373463	0.379664	0.52029	0.492892	0.493173	0.548324	0.46444	0.565342	0.373778	0.43191	0.367442	0.494618
TCGA-DD-AAE7-01A-11R-A41C-07	0.35447	0.616711	0.556689	0.332506	0.398339	0.358166	0.317888	0.490338	0.291159	0.568328	0.47969	0.262388	0.363582	0.506974	0.320824	0.43905	0.370719	0.272611	0.354181	0.339175	0.306409	0.266746	0.540481
TCGA-DD-A1EE-11A-11R-A131-07	0.796084	0.522011	0.647646	0.438388	0.493271	0.59705	0.416044	0.487926	0.785967	0.580013	0.67198	0.479989	0.483725	0.57981	0.351802	0.426834	0.655902	0.361378	0.658452	0.473234	0.454427	0.325357	0.612203
TCGA-DD-AAE4-01A-11R-A41C-07	0.445738	0.658119	0.743586	0.40738	0.392945	0.469364	0.371963	0.498307	0.453765	0.432051	0.69291	0.319535	0.56318	0.46302	0.264708	0.503323	0.438574	0.517325	0.480314	0.294583	0.343222	0.343456	0.383463
TCGA-DD-A4NF-01A-11R-A27V-07	0.447795	0.699841	0.551179	0.343986	0.437662	0.665926	0.478345	0.462793	0.545908	0.594842	0.793503	0.533945	0.544527	0.590251	0.446087	0.450315	0.370428	0.384369	0.544337	0.572282	0.459699	0.387472	0.418344
TCGA-BW-A5NP-01A-11R-A27V-07	0.572623	0.468774	0.650804	0.339611	0.4394	0.582375	0.664173	0.506089	0.540197	0.499832	0.796867	0.539777	0.640731	0.383616	0.387174	0.401054	0.547213	0.423038	0.702653	0.50412	0.516016	0.56815	0.429599
TCGA-RC-A6M3-01A-11R-A32O-07	0.412969	0.47201	0.379668	0.350257	0.463785	0.510337	0.353655	0.402235	0.603095	0.509959	0.507681	0.389451	0.481883	0.398602	0.418884	0.404215	0.540691	0.396478	0.580931	0.362361	0.373801	0.483351	0.422555
TCGA-DD-AACP-01A-11R-A41C-07	0.532395	0.471219	0.468961	0.33561	0.356125	0.544274	0.494552	0.464303	0.578763	0.536175	0.609807	0.554828	0.539665	0.56379	0.400274	0.511683	0.529506	0.380614	0.631043	0.423807	0.494431	0.530442	0.515026
TCGA-DD-AAE0-01A-11R-A41C-07	0.518741	0.382747	0.449783	0.439307	0.392585	0.473132	0.571916	0.491404	0.596685	0.394434	0.397764	0.463649	0.558769	0.5901	0.365985	0.374954	0.6944	0.394376	0.563692	0.403564	0.396232	0.40809	0.474197
TCGA-BC-A8YO-01A-11R-A37K-07	0.413505	0.564684	0.554133	0.330607	0.484508	0.411262	0.547513	0.467689	0.494438	0.336661	0.474324	0.379087	0.469105	0.408559	0.326593	0.374744	0.769344	0.354094	0.431963	0.338381	0.381928	0.338987	0.490475
TCGA-DD-A3A9-01A-11R-A266-07	0.325177	0.369926	0.591257	0.349632	0.419237	0.560069	0.493203	0.409625	0.37685	0.610325	0.48634	0.433219	0.45847	0.548996	0.3575	0.384516	0.428076	0.541102	0.414587	0.479373	0.39354	0.438483	0.460678
TCGA-CC-A7II-01A-11R-A33J-07	0.459713	0.401683	0.516939	0.403732	0.467403	0.539833	0.554942	0.381204	0.614271	0.31427	0.402843	0.364258	0.607663	0.476925	0.236282	0.512571	0.558088	0.268193	0.364478	0.3869	0.483775	0.469082	0.369217
TCGA-DD-AAD1-01A-11R-A41C-07	0.686171	0.508351	0.601073	0.374824	0.428109	0.30035	0.451686	0.467046	0.695786	0.296931	0.609484	0.441811	0.448062	0.412016	0.400927	0.531361	0.684368	0.419611	0.536207	0.343975	0.510877	0.374884	0.436177
TCGA-XR-A8TF-01A-11R-A36F-07	0.504381	0.445837	0.52077	0.577262	0.512447	0.623791	0.429017	0.446673	0.575774	0.590854	0.586358	0.476709	0.515076	0.59769	0.481241	0.503344	0.624024	0.459192	0.670461	0.465826	0.492989	0.439377	0.420302
TCGA-G3-A6UC-01A-21R-A33J-07	0.514998	0.61707	0.563945	0.363184	0.398047	0.511441	0.450357	0.496203	0.442733	0.584081	0.75971	0.545279	0.636521	0.543458	0.476083	0.441221	0.595764	0.401699	0.707154	0.526278	0.515666	0.397722	0.511622
TCGA-DD-A1ED-01A-11R-A155-07	0.434211	0.604839	0.517723	0.443763	0.337317	0.507342	0.601349	0.551458	0.404566	0.476744	0.545991	0.278302	0.621247	0.651126	0.348272	0.384901	0.638863	0.279699	0.56003	0.43098	0.481162	0.226736	0.565137
TCGA-CC-5262-01A-01R-A131-07	0.460877	0.421645	0.603644	0.441365	0.45387	0.516816	0.348542	0.429864	0.387014	0.52323	0.654128	0.424421	0.422679	0.465016	0.394667	0.46863	0.586203	0.559054	0.614304	0.350471	0.428759	0.528635	0.366953
TCGA-EP-A26S-11A-12R-A16W-07	0.574884	0.524769	0.492633	0.366464	0.396293	0.548104	0.636702	0.526309	0.442624	0.500114	0.45544	0.430075	0.627651	0.38599	0.233624	0.34546	0.753709	0.514289	0.44141	0.269733	0.306406	0.357934	0.368685
TCGA-DD-A3A6-11A-11R-A22L-07	0.497681	0.376227	0.554933	0.334485	0.357532	0.49883	0.494104	0.448843	0.37734	0.447213	0.608724	0.325281	0.386531	0.459864	0.26016	0.459113	0.505824	0.489865	0.553418	0.355196	0.28322	0.392776	0.273153
TCGA-ZS-A9CF-01A-11R-A38B-07	0.56676	0.541726	0.389684	0.351479	0.428891	0.479348	0.46369	0.421315	0.414245	0.562499	0.485918	0.402376	0.570457	0.479416	0.467687	0.435047	0.428791	0.444675	0.536141	0.346312	0.404588	0.415006	0.519332
TCGA-FV-A3I1-01A-11R-A22L-07	0.3754	0.439647	0.431596	0.406454	0.447973	0.484752	0.571775	0.444099	0.403914	0.453923	0.615201	0.380142	0.32199	0.448044	0.370343	0.364539	0.482831	0.466361	0.537484	0.342418	0.359641	0.375748	0.386757
TCGA-DD-AAW0-01A-11R-A41C-07	0.420843	0.477708	0.504097	0.456037	0.385334	0.447185	0.344662	0.367436	0.392017	0.465516	0.660251	0.447243	0.478898	0.51155	0.461125	0.41146	0.49588	0.343408	0.618684	0.416714	0.469838	0.437692	0.371669
TCGA-DD-AAD8-01A-11R-A41C-07	0.364703	0.404136	0.439583	0.333486	0.49993	0.353749	0.479782	0.432951	0.543417	0.456283	0.588437	0.405459	0.455616	0.598085	0.365182	0.395823	0.49751	0.502854	0.545715	0.398033	0.408622	0.472966	0.481856
TCGA-EP-A12J-11A-11R-A131-07	0.424512	0.470445	0.51027	0.331099	0.535506	0.595309	0.436774	0.485204	0.683644	0.430267	0.525761	0.547506	0.577302	0.576175	0.356691	0.545461	0.68934	0.49766	0.592921	0.341363	0.400311	0.397449	0.512585
TCGA-BC-A10X-11A-11R-A131-07	0.342631	0.404988	0.445179	0.279516	0.475984	0.587726	0.549889	0.584264	0.439895	0.427295	0.409568	0.362106	0.289417	0.578918	0.264076	0.310462	0.653235	0.453897	0.369404	0.30396	0.35842	0.252178	0.542535
TCGA-ZP-A9D4-01A-11R-A37K-07	0.494179	0.562844	0.613696	0.365637	0.50136	0.500178	0.456904	0.528132	0.560513	0.634489	0.665346	0.468334	0.610997	0.502158	0.35111	0.45816	0.500557	0.400738	0.659708	0.482233	0.45693	0.408257	0.439298
TCGA-RC-A7SK-01A-11R-A352-07	0.557821	0.629809	0.567834	0.488684	0.498108	0.383755	0.409344	0.544546	0.624879	0.504746	0.671673	0.526863	0.57947	0.61783	0.387697	0.425511	0.478321	0.445664	0.582046	0.520025	0.483276	0.504081	0.573117
TCGA-DD-AAC8-01A-11R-A41C-07	0.499448	0.560098	0.591845	0.364666	0.472532	0.484943	0.611364	0.492436	0.538324	0.278819	0.390178	0.438929	0.598483	0.571641	0.315317	0.478716	0.612858	0.314599	0.425825	0.46	0.406495	0.512399	0.70312
TCGA-GJ-A3OU-01A-31R-A38B-07	0.549162	0.605636	0.680766	0.625151	0.422505	0.564518	0.577323	0.534321	0.562101	0.497734	0.780039	0.525058	0.631372	0.515497	0.550863	0.564772	0.448595	0.435201	0.751812	0.483415	0.525953	0.44721	0.421758
TCGA-DD-A116-11A-12R-A26B-07	0.506858	0.416333	0.641339	0.401513	0.378437	0.541851	0.53675	0.510712	0.655084	0.4003	0.467352	0.429928	0.295004	0.629985	0.249176	0.337449	0.596267	0.429	0.396897	0.184832	0.257197	0.33524	0.306021
TCGA-KR-A7K8-01A-11R-A33J-07	0.577358	0.434975	0.708909	0.458696	0.392392	0.628551	0.486842	0.338328	0.641892	0.543471	0.705819	0.376278	0.584594	0.61407	0.394642	0.510326	0.377771	0.437496	0.429642	0.389189	0.402063	0.37468	0.418657
TCGA-CC-A1HT-01A-11R-A131-07	0.525177	0.533075	0.607245	0.467003	0.445823	0.584548	0.551333	0.496719	0.52031	0.584763	0.65743	0.398466	0.413328	0.458291	0.38457	0.475397	0.604974	0.387851	0.64154	0.538992	0.475766	0.401744	0.414453
TCGA-BC-A69H-01A-11R-A311-07	0.470389	0.352993	0.395854	0.501353	0.454557	0.50155	0.487608	0.416568	0.354271	0.461043	0.619922	0.402769	0.443221	0.495362	0.344824	0.363213	0.39056	0.462059	0.253952	0.324747	0.390717	0.238306	0.372911
TCGA-DD-AAVR-01A-11R-A41C-07	0.604633	0.621545	0.625455	0.388555	0.446643	0.495686	0.619569	0.429738	0.738124	0.512291	0.720409	0.554928	0.644664	0.481051	0.429383	0.439857	0.652572	0.473578	0.662413	0.462579	0.423401	0.358157	0.41482
TCGA-DD-AAE3-01A-11R-A41C-07	0.24173	0.492645	0.573658	0.416704	0.347142	0.355503	0.546942	0.471968	0.497016	0.454071	0.377285	0.252837	0.339774	0.607044	0.229593	0.446755	0.449864	0.409712	0.381089	0.3219	0.382234	0.249553	0.45484
TCGA-DD-A4NN-01A-11R-A28V-07	0.619036	0.517616	0.638307	0.482991	0.353729	0.547446	0.580977	0.413085	0.605762	0.510295	0.593976	0.551787	0.567854	0.501216	0.335653	0.540416	0.547278	0.380564	0.621275	0.419171	0.416844	0.532638	0.42634
TCGA-DD-AACC-01A-11R-A41C-07	0.878397	0.689083	0.737378	0.495551	0.425937	0.52236	0.559834	0.587412	0.871626	0.577356	0.885319	0.68106	0.60566	0.550742	0.445457	0.528867	0.641326	0.400743	0.678168	0.545041	0.510331	0.471555	0.44307
TCGA-DD-AADI-01A-11R-A41C-07	0.615015	0.42717	0.716737	0.424457	0.374109	0.474009	0.291432	0.434247	0.538711	0.478566	0.492806	0.380312	0.498703	0.566624	0.483425	0.458762	0.420894	0.4702	0.523094	0.403281	0.44358	0.386033	0.393059
TCGA-DD-AAEB-01A-11R-A41C-07	0.41525	0.495359	0.475275	0.322752	0.49178	0.52389	0.436166	0.392162	0.330403	0.412743	0.594417	0.350177	0.309101	0.484591	0.289794	0.477134	0.330217	0.457564	0.507752	0.254303	0.348589	0.283538	0.380629
TCGA-2Y-A9H1-01A-11R-A38B-07	0.313108	0.449688	0.614176	0.380557	0.423221	0.497424	0.367747	0.470806	0.381116	0.457657	0.380621	0.24976	0.35307	0.439932	0.241761	0.385582	0.366499	0.479057	0.44615	0.333992	0.355048	0.258773	0.487303
TCGA-DD-AACB-01A-11R-A41C-07	0.595964	0.378268	0.64835	0.318681	0.436872	0.563138	0.455959	0.476797	0.697906	0.524973	0.562654	0.44479	0.527738	0.575089	0.403525	0.397998	0.479965	0.471368	0.462697	0.544438	0.368145	0.471617	0.397316
TCGA-WX-AA46-01A-11R-A39D-07	0.395405	0.609484	0.559159	0.395987	0.487637	0.750128	0.410301	0.553874	0.329299	0.48674	0.565289	0.390846	0.482874	0.556729	0.388872	0.537148	0.521551	0.418824	0.456363	0.29887	0.425391	0.314095	0.562876
TCGA-DD-A1EJ-01A-11R-A155-07	0.621196	0.499663	0.574103	0.402102	0.428263	0.433529	0.575655	0.450005	0.471209	0.409251	0.420345	0.405123	0.441477	0.399953	0.415392	0.434244	0.674887	0.313926	0.364113	0.382408	0.429947	0.420129	0.483472
TCGA-EP-A2KB-01A-11R-A180-07	0.547511	0.424403	0.479566	0.447991	0.437893	0.618203	0.44695	0.500831	0.585161	0.610196	0.61872	0.436878	0.567661	0.58445	0.41703	0.438979	0.47146	0.451707	0.615588	0.46472	0.44929	0.496202	0.471476
TCGA-BD-A3EP-11A-12R-A22L-07	0.639042	0.595661	0.473951	0.394741	0.547027	0.478628	0.486377	0.530621	0.482871	0.447442	0.705302	0.516899	0.602879	0.577761	0.394354	0.377361	0.738639	0.409553	0.55996	0.356023	0.430321	0.436929	0.528622
TCGA-ED-A66X-01A-11R-A311-07	0.416496	0.360456	0.439425	0.485602	0.433311	0.369239	0.524606	0.439561	0.359096	0.340997	0.481318	0.314065	0.447109	0.43221	0.351531	0.460095	0.590568	0.513692	0.448926	0.430221	0.421692	0.556795	0.306748
TCGA-DD-AACW-01A-11R-A41C-07	0.607832	0.485788	0.426676	0.360231	0.521849	0.531383	0.603467	0.455898	0.524802	0.64273	0.595876	0.461903	0.465958	0.530312	0.458615	0.48448	0.509145	0.369598	0.60892	0.528354	0.404642	0.411619	0.461697
TCGA-NI-A4U2-01A-11R-A28V-07	0.32572	0.573	0.653506	0.332498	0.446529	0.355499	0.503039	0.55623	0.233701	0.388564	0.553297	0.384943	0.393107	0.427695	0.271658	0.430819	0.436839	0.353622	0.455943	0.334798	0.32851	0.398628	0.333358
TCGA-ED-A97K-01A-21R-A38B-07	0.534059	0.382834	0.352354	0.33366	0.37119	0.418975	0.589755	0.379914	0.39209	0.381796	0.552657	0.282205	0.453884	0.463864	0.34782	0.395166	0.691647	0.379942	0.496054	0.310272	0.381584	0.488046	0.41108
TCGA-G3-A3CK-01A-11R-A213-07	0.372029	0.441051	0.544911	0.586831	0.439334	0.448648	0.352349	0.439786	0.41138	0.577843	0.401802	0.431646	0.608114	0.56689	0.537821	0.447049	0.546861	0.437718	0.435557	0.429797	0.367967	0.465363	0.461552
TCGA-DD-AADW-01A-11R-A39D-07	0.618426	0.497927	0.566579	0.368844	0.458103	0.57228	0.664378	0.49614	0.557136	0.478504	0.531949	0.605009	0.5351	0.449023	0.398094	0.436262	0.851212	0.322224	0.60499	0.39658	0.442274	0.349594	0.491035
TCGA-DD-AAVP-01A-11R-A41C-07	0.379212	0.560316	0.452639	0.431271	0.476745	0.538218	0.348589	0.460344	0.552057	0.454597	0.535447	0.429016	0.542058	0.494543	0.476173	0.383836	0.50198	0.320116	0.467686	0.398797	0.432332	0.481276	0.519791
TCGA-DD-A39W-01A-11R-A213-07	0.379792	0.637159	0.48523	0.372256	0.413746	0.446003	0.449285	0.425713	0.457896	0.479243	0.698943	0.602634	0.516745	0.457012	0.547481	0.471268	0.400066	0.41855	0.538469	0.391504	0.494359	0.420668	0.427545
TCGA-DD-A4NR-01A-11R-A311-07	0.43446	0.692671	0.69687	0.56607	0.371003	0.557865	0.419464	0.492404	0.515603	0.594961	0.809843	0.515819	0.607905	0.474354	0.356181	0.550155	0.475379	0.459118	0.649286	0.508315	0.479759	0.486016	0.483252
TCGA-DD-AACU-01A-11R-A41C-07	0.504974	0.465913	0.409166	0.368114	0.417885	0.44544	0.723801	0.442614	0.50846	0.464695	0.349828	0.535905	0.488364	0.355032	0.40279	0.416172	0.624745	0.402588	0.389823	0.375375	0.39503	0.509373	0.465505
TCGA-KR-A7K7-01A-11R-A33J-07	0.483422	0.617592	0.624711	0.497345	0.383021	0.460563	0.441191	0.450777	0.408828	0.460069	0.506653	0.405107	0.3734	0.575802	0.379339	0.462621	0.425043	0.436073	0.492116	0.28895	0.42479	0.426928	0.462787
TCGA-DD-AACQ-01A-11R-A41C-07	0.497216	0.558573	0.694582	0.375384	0.411843	0.409188	0.430301	0.502366	0.411549	0.557304	0.650021	0.46833	0.540939	0.568661	0.453694	0.432312	0.41136	0.571791	0.726622	0.576313	0.479455	0.445719	0.485327
TCGA-DD-A11B-01A-11R-A131-07	0.41897	0.428574	0.650228	0.408617	0.482244	0.532634	0.45128	0.507688	0.654285	0.665759	0.755177	0.512353	0.512176	0.577238	0.400151	0.444901	0.617784	0.487919	0.590615	0.478804	0.433242	0.350914	0.465173
TCGA-DD-A4NS-01A-11R-A311-07	0.364095	0.509455	0.619692	0.326101	0.429968	0.451673	0.491194	0.363041	0.470135	0.450088	0.689254	0.406675	0.660817	0.388739	0.372116	0.483124	0.605251	0.416795	0.615801	0.446173	0.495984	0.254541	0.593834
TCGA-FV-A23B-11A-11R-A16W-07	0.655064	0.695017	0.719416	0.421688	0.393542	0.594749	0.711066	0.442804	0.622692	0.486203	0.761936	0.53199	0.702509	0.521941	0.35815	0.40174	0.54916	0.313476	0.753277	0.467363	0.561444	0.325774	0.708254
TCGA-BC-A10W-11A-11R-A131-07	0.393977	0.570588	0.58749	0.268956	0.458101	0.509271	0.563716	0.504781	0.465737	0.372231	0.478031	0.438422	0.49406	0.374377	0.301444	0.406936	0.546006	0.385622	0.474115	0.281318	0.375731	0.329735	0.496364
TCGA-DD-A1EH-01A-11R-A131-07	0.556505	0.301986	0.436344	0.444598	0.327151	0.508509	0.640442	0.340689	0.461602	0.498403	0.549532	0.429101	0.504206	0.426724	0.399673	0.450722	0.467522	0.444334	0.552035	0.424151	0.446176	0.480832	0.479441
TCGA-DD-AAW3-01A-11R-A41C-07	0.553532	0.711526	0.675892	0.35333	0.487691	0.466866	0.492323	0.468129	0.576287	0.477826	0.746048	0.608601	0.597208	0.570111	0.495286	0.483906	0.521287	0.591459	0.620238	0.478305	0.451917	0.407703	0.53379
TCGA-DD-AADA-01A-11R-A41C-07	0.438579	0.478769	0.491104	0.218688	0.424788	0.580166	0.498383	0.506794	0.316626	0.454135	0.509667	0.220192	0.297039	0.612201	0.317761	0.463073	0.518208	0.415082	0.446379	0.38621	0.456654	0.384778	0.529656
TCGA-UB-A7MF-01A-11R-A33J-07	0.453835	0.546459	0.636047	0.478042	0.506575	0.478851	0.383196	0.440157	0.543666	0.486958	0.610128	0.386689	0.534629	0.406598	0.364835	0.498123	0.49344	0.454917	0.541124	0.453334	0.476679	0.415927	0.483584
TCGA-DD-A119-01A-11R-A131-07	0.339965	0.417194	0.399202	0.296051	0.511312	0.473863	0.346919	0.403969	0.400408	0.411953	0.60413	0.305046	0.310382	0.44066	0.442172	0.389305	0.427971	0.408726	0.412644	0.27659	0.36044	0.274768	0.56467
TCGA-DD-A11A-11A-11R-A131-07	0.385902	0.489048	0.584434	0.361272	0.455436	0.51719	0.577012	0.522627	0.473135	0.409759	0.644868	0.518187	0.651581	0.637065	0.328347	0.435925	0.68672	0.363168	0.668185	0.465705	0.378956	0.33493	0.53395
TCGA-2Y-A9H8-01A-11R-A39D-07	0.473758	0.393259	0.596559	0.368847	0.489834	0.592884	0.479002	0.521348	0.420918	0.504175	0.495845	0.392615	0.429655	0.568214	0.47606	0.431133	0.395503	0.3908	0.444855	0.328152	0.404898	0.297086	0.458209
TCGA-K7-A6G5-01A-11R-A311-07	0.271199	0.303785	0.38784	0.4053	0.381661	0.513916	0.328274	0.50961	0.317717	0.335447	0.373816	0.288847	0.301701	0.55361	0.370574	0.463009	0.641037	0.609878	0.224955	0.315775	0.390758	0.321622	0.498501
TCGA-WJ-A86L-01A-12R-A39D-07	0.430515	0.393721	0.64061	0.398435	0.423436	0.491396	0.529064	0.507616	0.658365	0.512845	0.594385	0.490249	0.606256	0.572475	0.378332	0.407022	0.438996	0.485632	0.63581	0.477074	0.355133	0.387702	0.385208
TCGA-ZS-A9CG-01A-11R-A37K-07	0.477467	0.674459	0.50664	0.3926	0.406878	0.417564	0.461593	0.501183	0.579163	0.627158	0.632524	0.440759	0.605031	0.566918	0.40329	0.504732	0.461571	0.37314	0.483694	0.508009	0.509878	0.500406	0.541702
TCGA-BC-A10Z-11A-11R-A131-07	0.268947	0.585874	0.498382	0.350872	0.378726	0.561947	0.621038	0.540412	0.541054	0.483175	0.537041	0.490329	0.518138	0.433487	0.305419	0.342904	0.671585	0.436515	0.387861	0.409486	0.350573	0.200051	0.552409
TCGA-O8-A75V-01A-11R-A32O-07	0.289946	0.438148	0.566445	0.433689	0.387808	0.538559	0.419453	0.413756	0.389839	0.391685	0.74474	0.380809	0.552367	0.563604	0.416517	0.308446	0.419198	0.532534	0.668415	0.392533	0.371837	0.348357	0.434956
TCGA-BC-A10Q-11A-11R-A131-07	0.360361	0.389365	0.517324	0.292653	0.457959	0.569212	0.492918	0.553402	0.305511	0.461717	0.531122	0.33986	0.224413	0.421574	0.279412	0.299649	0.556904	0.362649	0.38458	0.222039	0.404363	0.416427	0.453518
TCGA-ED-A7PZ-01A-11R-A33R-07	0.501959	0.470797	0.524231	0.493339	0.580735	0.460418	0.48637	0.406728	0.615367	0.480978	0.660682	0.455935	0.463096	0.462747	0.420652	0.529911	0.468751	0.389092	0.595722	0.437956	0.489395	0.376779	0.423201
TCGA-FV-A3I1-11A-11R-A22L-07	0.540683	0.54522	0.445653	0.376436	0.446665	0.536967	0.502204	0.512392	0.444154	0.406862	0.438977	0.509227	0.458876	0.556691	0.351396	0.318519	0.414087	0.41591	0.584902	0.285178	0.378098	0.310182	0.399071
TCGA-DD-A1EL-01A-11R-A155-07	0.486941	0.322306	0.523446	0.357873	0.438846	0.442507	0.51217	0.352875	0.410008	0.315448	0.489328	0.454443	0.523393	0.420772	0.429685	0.563282	0.620427	0.392734	0.41734	0.282767	0.484112	0.526999	0.429179
TCGA-G3-A5SL-01A-11R-A27V-07	0.497939	0.574579	0.571762	0.424026	0.517453	0.508172	0.460512	0.455529	0.541413	0.563544	0.672493	0.437009	0.523792	0.546381	0.449266	0.449699	0.457268	0.451383	0.55025	0.510094	0.480578	0.520686	0.49166
TCGA-DD-A1EE-01A-11R-A131-07	0.554911	0.388805	0.621099	0.363196	0.343569	0.396114	0.521861	0.541153	0.464983	0.508782	0.682799	0.610938	0.636533	0.416772	0.431487	0.390837	0.588696	0.457219	0.43541	0.356995	0.458898	0.42206	0.464623
TCGA-CC-5263-01A-01R-A131-07	0.617317	0.42239	0.533859	0.300339	0.405721	0.375728	0.469365	0.529702	0.411864	0.351499	0.460131	0.36724	0.416347	0.481477	0.389363	0.348684	0.438141	0.410898	0.446353	0.310043	0.39405	0.401659	0.456613
TCGA-G3-A3CI-01A-11R-A213-07	0.509954	0.46304	0.4427	0.375284	0.533491	0.500329	0.421949	0.477562	0.361945	0.526249	0.375065	0.311701	0.714978	0.489546	0.329387	0.463476	0.61717	0.364902	0.531048	0.308175	0.339235	0.506026	0.312744
TCGA-ED-A5KG-01A-11R-A27V-07	0.912779	0.64426	0.721474	0.413231	0.415773	0.532034	0.636851	0.548926	0.892118	0.311555	0.649353	0.408054	0.441632	0.483538	0.460656	0.474794	0.718616	0.464416	0.579057	0.528977	0.527859	0.357069	0.435504
TCGA-DD-A113-11A-12R-A131-07	0.29843	0.328694	0.637875	0.352466	0.414681	0.579231	0.5851	0.528815	0.337222	0.468832	0.521297	0.356685	0.528705	0.415235	0.296695	0.228411	0.517061	0.368432	0.300031	0.256801	0.342026	0.410924	0.456787
TCGA-DD-AAVS-01A-11R-A41C-07	0.530535	0.404727	0.473271	0.430348	0.387649	0.410596	0.553256	0.384634	0.475548	0.359336	0.578122	0.616925	0.562396	0.500146	0.386703	0.516478	0.436952	0.412827	0.535334	0.445367	0.395402	0.552081	0.455437
TCGA-DD-A4NO-01A-11R-A28V-07	0.605238	0.569971	0.590871	0.431495	0.401451	0.375885	0.428529	0.514969	0.577641	0.567388	0.586358	0.537814	0.552388	0.471231	0.442824	0.482028	0.372543	0.496786	0.443189	0.45157	0.386947	0.423406	0.492711
TCGA-CC-A3MA-01A-11R-A213-07	0.608404	0.480752	0.569992	0.36248	0.351008	0.420218	0.588373	0.521858	0.565035	0.412097	0.450926	0.581462	0.54165	0.436953	0.35462	0.463263	0.593875	0.372642	0.497	0.463357	0.422109	0.454791	0.440647
TCGA-NI-A8LF-01A-11R-A36F-07	0.333678	0.605842	0.524304	0.357716	0.461864	0.573231	0.562757	0.536151	0.40346	0.354315	0.604678	0.28779	0.392835	0.587311	0.379078	0.467804	0.401496	0.318458	0.59525	0.441385	0.430817	0.303157	0.471087
TCGA-5C-A9VH-01A-11R-A37K-07	0.59758	0.530363	0.407165	0.439263	0.436334	0.587051	0.53336	0.414157	0.572792	0.580329	0.579556	0.46824	0.534605	0.374811	0.50914	0.600169	0.585167	0.440281	0.490139	0.538202	0.384911	0.483521	0.396778
TCGA-DD-A4NE-01A-11R-A27V-07	0.521922	0.546179	0.743309	0.443326	0.430197	0.512933	0.458917	0.470134	0.604102	0.597287	0.701528	0.489475	0.657604	0.43867	0.439504	0.447077	0.503272	0.478013	0.56878	0.414737	0.458436	0.4043	0.380139
TCGA-FV-A4ZQ-01A-11R-A266-07	0.38384	0.547675	0.583605	0.392032	0.337271	0.618272	0.433657	0.478019	0.57022	0.252109	0.584379	0.43133	0.437024	0.456614	0.337432	0.449206	0.619688	0.412985	0.487768	0.554343	0.499297	0.452307	0.505358
TCGA-DD-AACA-02A-11R-A41C-07	0.570124	0.493048	0.655187	0.441781	0.440643	0.552	0.398687	0.444734	0.629759	0.449007	0.769409	0.504265	0.684894	0.475135	0.376578	0.513631	0.640834	0.362842	0.581487	0.52943	0.503379	0.495059	0.500264
TCGA-K7-A5RF-01A-11R-A28V-07	0.632691	0.72359	0.617001	0.291262	0.437457	0.448936	0.50818	0.509833	0.737704	0.603449	0.747931	0.540434	0.60665	0.501964	0.389296	0.492071	0.657059	0.458795	0.78391	0.468069	0.517519	0.345684	0.570258
TCGA-DD-A1EB-01A-11R-A131-07	0.439186	0.535535	0.495608	0.383373	0.493033	0.506708	0.437964	0.510047	0.580923	0.506428	0.64162	0.421711	0.541832	0.545186	0.365755	0.418259	0.499268	0.529583	0.522174	0.477773	0.50208	0.393549	0.512959
TCGA-DD-AAVU-01A-11R-A41C-07	0.38661	0.502263	0.637476	0.439398	0.429096	0.659669	0.345532	0.447773	0.60864	0.537513	0.544453	0.435008	0.43874	0.623224	0.358772	0.448502	0.453002	0.470138	0.577104	0.426999	0.449237	0.350338	0.52678
TCGA-DD-AADU-01A-11R-A41C-07	0.302419	0.501848	0.550515	0.42423	0.485209	0.472535	0.562658	0.569944	0.293652	0.452026	0.535278	0.379989	0.449492	0.504806	0.252805	0.497935	0.42706	0.439152	0.505198	0.419945	0.420638	0.224041	0.52104
TCGA-2Y-A9H0-01A-11R-A38B-07	0.475611	0.572452	0.464445	0.358813	0.440616	0.519363	0.642067	0.396133	0.372803	0.527573	0.476387	0.432818	0.411293	0.614532	0.368907	0.380187	0.473015	0.486896	0.401017	0.407844	0.405183	0.374181	0.497898
TCGA-GJ-A6C0-01A-12R-A311-07	0.391608	0.366208	0.41663	0.458678	0.440803	0.615785	0.523317	0.478128	0.48455	0.426228	0.657644	0.42752	0.533908	0.595387	0.457932	0.331996	0.447311	0.385745	0.54927	0.349742	0.378662	0.531518	0.45296
TCGA-DD-AACA-02B-11R-A41C-07	0.45645	0.452169	0.574386	0.459108	0.459174	0.530891	0.418942	0.527495	0.626308	0.549387	0.66604	0.403642	0.558503	0.514002	0.508104	0.538606	0.531937	0.409584	0.624673	0.472059	0.506784	0.342602	0.429035
TCGA-ED-A4XI-01A-11R-A266-07	0.394346	0.51209	0.630902	0.296371	0.47506	0.492938	0.497079	0.441359	0.607337	0.593892	0.745253	0.437354	0.575927	0.568973	0.338271	0.565795	0.413234	0.478958	0.719335	0.387146	0.425471	0.357704	0.556394
TCGA-G3-A7M8-01A-11R-A33R-07	0.397667	0.538346	0.635505	0.251839	0.411641	0.514022	0.357333	0.477644	0.412768	0.35891	0.524079	0.201206	0.435998	0.504837	0.264461	0.507517	0.371657	0.298014	0.386596	0.241645	0.408789	0.321535	0.502321
TCGA-CC-A3M9-01A-11R-A213-07	0.497166	0.541941	0.620316	0.415622	0.405865	0.622785	0.490154	0.564991	0.549112	0.379673	0.81883	0.454746	0.371846	0.539631	0.435744	0.480951	0.543624	0.349409	0.657783	0.53636	0.45734	0.478577	0.391155
TCGA-FV-A2QR-01A-11R-A213-07	0.483202	0.485412	0.618365	0.37466	0.422051	0.538398	0.523418	0.497213	0.479437	0.479773	0.46892	0.481194	0.651828	0.541733	0.414672	0.413386	0.440955	0.450731	0.437214	0.495095	0.432371	0.442201	0.524706
TCGA-DD-A11C-11A-11R-A131-07	0.425632	0.434316	0.53019	0.345709	0.498246	0.657578	0.552864	0.58898	0.417632	0.537263	0.398484	0.461776	0.283264	0.538213	0.3157	0.292644	0.563927	0.341371	0.467989	0.382807	0.338731	0.328766	0.475238
TCGA-MR-A8JO-01A-12R-A36F-07	0.521422	0.547216	0.610549	0.34446	0.410442	0.417501	0.353391	0.502562	0.299765	0.404196	0.565052	0.479442	0.525952	0.531441	0.379769	0.52743	0.41251	0.462193	0.749801	0.377426	0.415722	0.428093	0.431898
TCGA-DD-A3A6-01A-11R-A22L-07	0.417848	0.41184	0.48608	0.232178	0.570315	0.537762	0.274143	0.471718	0.323018	0.480068	0.354433	0.548097	0.635395	0.455105	0.371511	0.486328	0.479642	0.483663	0.459494	0.476052	0.458461	0.295863	0.3952
TCGA-G3-AAV4-01A-11R-A38B-07	0.407482	0.479488	0.560008	0.345825	0.392195	0.378578	0.421919	0.494993	0.50604	0.512607	0.70252	0.591268	0.615577	0.384978	0.46646	0.432939	0.576629	0.357377	0.471968	0.332798	0.498628	0.42873	0.399102
TCGA-DD-A11D-01A-11R-A131-07	0.385349	0.540193	0.572226	0.408928	0.494408	0.565951	0.289197	0.364935	0.537077	0.412188	0.646551	0.47037	0.535582	0.616646	0.425027	0.4931	0.377855	0.43903	0.649794	0.476767	0.519209	0.391665	0.508253
TCGA-BD-A3EP-01A-11R-A22L-07	0.855598	0.493539	0.649428	0.457392	0.472757	0.546631	0.541092	0.392647	0.779422	0.385089	0.643972	0.444199	0.525211	0.453195	0.475773	0.567306	0.436048	0.499895	0.673663	0.592143	0.552074	0.363491	0.427379
TCGA-EP-A12J-01A-11R-A131-07	0.462107	0.601089	0.447562	0.455118	0.288074	0.57638	0.491684	0.458257	0.537955	0.61276	0.672325	0.530881	0.733506	0.531702	0.481052	0.493893	0.551711	0.38841	0.56293	0.418517	0.436632	0.367351	0.456722
TCGA-4R-AA8I-01A-11R-A38B-07	0.519566	0.350217	0.536266	0.357824	0.39492	0.462368	0.452002	0.436718	0.542695	0.46424	0.408859	0.397291	0.420721	0.564345	0.39919	0.450279	0.586008	0.375137	0.543494	0.415509	0.460674	0.328514	0.422313
TCGA-CC-A7IF-01A-11R-A33J-07	0.361331	0.504929	0.573324	0.309802	0.477346	0.38011	0.429165	0.455018	0.55817	0.483427	0.69074	0.461369	0.567435	0.619876	0.401866	0.405763	0.370376	0.478637	0.69232	0.418371	0.468807	0.265917	0.518473
TCGA-KR-A7K0-01A-12R-A33R-07	0.470816	0.464221	0.553476	0.356258	0.429034	0.504906	0.468028	0.508239	0.541345	0.416976	0.586653	0.497435	0.35957	0.45119	0.429941	0.452087	0.560561	0.350108	0.479781	0.506264	0.439018	0.352801	0.557463
TCGA-CC-A5UE-01A-11R-A28V-07	0.632942	0.489791	0.499427	0.243575	0.449548	0.441441	0.626428	0.432279	0.668858	0.340204	0.507014	0.543442	0.566748	0.50119	0.271821	0.449275	0.700345	0.273343	0.53525	0.356934	0.471168	0.409332	0.403258
TCGA-HP-A5MZ-01A-21R-A27V-07	0.445232	0.598046	0.596977	0.434314	0.467925	0.584055	0.415656	0.414696	0.491591	0.459845	0.858597	0.472301	0.675599	0.436476	0.564831	0.538589	0.630605	0.387305	0.701152	0.491173	0.585879	0.333551	0.412229
TCGA-DD-A3A3-11A-11R-A22L-07	0.54698	0.587399	0.541917	0.369025	0.486865	0.653051	0.562301	0.44633	0.661347	0.493284	0.805415	0.685991	0.698437	0.471102	0.335684	0.430467	0.639783	0.5218	0.674248	0.494987	0.50276	0.275531	0.589399
TCGA-CC-A8HU-01A-11R-A36F-07	0.52448	0.554096	0.637974	0.401332	0.404777	0.374272	0.566343	0.452672	0.589657	0.425019	0.530184	0.526809	0.477863	0.44108	0.333528	0.432962	0.637748	0.351271	0.636643	0.442454	0.468132	0.489562	0.481116
TCGA-DD-AADO-01A-11R-A41C-07	0.423433	0.402213	0.650523	0.456027	0.461648	0.5949	0.411327	0.496535	0.520388	0.448649	0.471873	0.294993	0.517698	0.490525	0.289362	0.454116	0.515908	0.431904	0.402788	0.337952	0.373982	0.305403	0.373943
TCGA-DD-AAD5-01A-11R-A41C-07	0.500786	0.400145	0.571379	0.468255	0.440683	0.464225	0.55857	0.473163	0.438334	0.491137	0.554689	0.458798	0.507913	0.399218	0.414407	0.435835	0.455523	0.33471	0.318044	0.386169	0.413423	0.335565	0.452127
TCGA-LG-A6GG-01A-11R-A311-07	0.35043	0.486566	0.547064	0.482228	0.48129	0.436654	0.431333	0.467869	0.573022	0.508114	0.682877	0.584887	0.61374	0.390217	0.475742	0.468005	0.434985	0.580916	0.571819	0.545758	0.468954	0.45245	0.37625
TCGA-G3-A5SI-01A-31R-A27V-07	0.55672	0.646788	0.649547	0.353629	0.459428	0.53997	0.520533	0.570818	0.649041	0.499641	0.75208	0.481932	0.47035	0.483082	0.423438	0.468788	0.387454	0.618074	0.666461	0.608156	0.485084	0.492412	0.515561
TCGA-RG-A7D4-01A-12R-A33R-07	0.71731	0.71547	0.696891	0.420584	0.414398	0.768529	0.362225	0.458802	0.658264	0.466603	0.595717	0.402907	0.517383	0.432984	0.305263	0.458271	0.384553	0.454416	0.50461	0.480119	0.489338	0.469053	0.480029
TCGA-DD-A1EC-11A-11R-A131-07	0.396276	0.48267	0.529977	0.464903	0.516191	0.540777	0.533314	0.548333	0.544261	0.41599	0.4703	0.450744	0.492701	0.446055	0.384057	0.423822	0.607009	0.369311	0.561088	0.43668	0.367237	0.296744	0.524683
TCGA-BW-A5NQ-01A-11R-A27V-07	0.39484	0.71423	0.571094	0.411357	0.456501	0.438748	0.431524	0.413824	0.515116	0.346346	0.564606	0.488684	0.477831	0.347609	0.3125	0.40077	0.572629	0.280992	0.400919	0.481252	0.34533	0.329415	0.479079
TCGA-KR-A7K2-01A-12R-A33R-07	0.406111	0.365168	0.562115	0.30161	0.415751	0.590293	0.353187	0.445448	0.548042	0.529155	0.589792	0.363358	0.237885	0.517139	0.221455	0.44915	0.619522	0.475542	0.500976	0.395327	0.376573	0.454603	0.372352
TCGA-DD-AADM-01A-11R-A41C-07	0.346607	0.450162	0.409226	0.44832	0.419493	0.358956	0.362912	0.435128	0.504906	0.488256	0.466027	0.386083	0.339397	0.563891	0.379407	0.349946	0.415674	0.476646	0.510003	0.44652	0.382794	0.277946	0.465923
TCGA-XR-A8TG-01A-11R-A36F-07	0.352908	0.543601	0.628503	0.358246	0.416647	0.455485	0.563542	0.460825	0.489045	0.432433	0.553298	0.436124	0.660801	0.439831	0.355092	0.388443	0.504815	0.40717	0.48601	0.45328	0.398396	0.481245	0.455885
TCGA-DD-AACD-01A-11R-A41C-07	0.364049	0.454183	0.401214	0.405638	0.39122	0.480061	0.365246	0.467763	0.219144	0.518245	0.451529	0.260301	0.290978	0.476214	0.265191	0.49612	0.470762	0.469094	0.445673	0.268819	0.344886	0.229008	0.495258
TCGA-3K-AAZ8-01A-12R-A39D-07	0.485647	0.56911	0.507595	0.40355	0.463409	0.583157	0.372406	0.504142	0.47897	0.421894	0.487228	0.508867	0.642417	0.611415	0.500658	0.477096	0.485762	0.437663	0.521978	0.457306	0.416514	0.54722	0.479535
TCGA-DD-AAD0-01A-11R-A41C-07	0.559933	0.473577	0.565893	0.393507	0.4268	0.538125	0.455979	0.491973	0.520762	0.58179	0.729345	0.52103	0.666394	0.501639	0.480701	0.530498	0.60071	0.541082	0.660189	0.540393	0.4888	0.420045	0.470931
TCGA-DD-AADJ-01A-11R-A41C-07	0.322286	0.385561	0.398294	0.334978	0.483747	0.513889	0.440641	0.452022	0.437704	0.457926	0.496784	0.408482	0.371023	0.481214	0.391117	0.390107	0.416765	0.442108	0.649302	0.425912	0.382921	0.334451	0.403352
TCGA-ES-A2HS-01A-11R-A180-07	0.342222	0.551599	0.537202	0.393427	0.488747	0.765753	0.291894	0.454874	0.397702	0.420208	0.561774	0.387705	0.368406	0.551749	0.304148	0.415023	0.756135	0.457428	0.505902	0.346732	0.391971	0.249712	0.554086
TCGA-HP-A5N0-01A-11R-A28V-07	0.400007	0.59207	0.506201	0.463041	0.525593	0.536416	0.450838	0.471857	0.40965	0.434456	0.516489	0.425519	0.553572	0.546095	0.447214	0.365866	0.437259	0.444	0.472659	0.458952	0.419259	0.457026	0.55934
TCGA-DD-A1EB-11A-11R-A131-07	0.357505	0.480579	0.497487	0.351268	0.428984	0.583165	0.547959	0.47374	0.571357	0.509887	0.504401	0.463904	0.603222	0.517891	0.373219	0.390632	0.576224	0.308683	0.608304	0.356753	0.360566	0.368459	0.559814
TCGA-2V-A95S-01A-11R-A37K-07	0.571009	0.61196	0.712894	0.49525	0.372186	0.604963	0.522929	0.411321	0.775752	0.48762	0.740961	0.444477	0.407742	0.415751	0.446497	0.405879	0.586677	0.405383	0.511844	0.488916	0.486951	0.537515	0.48197
TCGA-ED-A7XP-01A-11R-A352-07	0.488122	0.348626	0.403727	0.348916	0.361407	0.49187	0.511703	0.355674	0.485729	0.362715	0.401425	0.451905	0.43762	0.34999	0.309933	0.402826	0.505792	0.428252	0.417127	0.28274	0.352192	0.382541	0.341238
TCGA-G3-A7M9-01A-23R-A352-07	0.597747	0.556805	0.431011	0.431773	0.501428	0.588432	0.666333	0.489705	0.69043	0.389875	0.33389	0.55358	0.590108	0.506276	0.427652	0.493839	0.592118	0.367456	0.521226	0.400033	0.473316	0.417462	0.452619
TCGA-DD-A119-11A-11R-A131-07	0.407109	0.39416	0.481855	0.336734	0.501547	0.520404	0.522032	0.484252	0.358332	0.533407	0.54903	0.578538	0.264545	0.602639	0.310542	0.446172	0.73882	0.388854	0.66446	0.403803	0.289302	0.286094	0.549821
TCGA-DD-A1EL-11A-11R-A155-07	0.370913	0.546796	0.33368	0.361489	0.427625	0.606109	0.577661	0.497549	0.469899	0.61254	0.502063	0.501196	0.336681	0.509471	0.375902	0.448655	0.571185	0.275166	0.642044	0.37332	0.328553	0.342819	0.588201
TCGA-G3-A3CH-01A-11R-A22L-07	0.396677	0.370688	0.487566	0.231329	0.479838	0.495132	0.440082	0.351453	0.390774	0.537918	0.461486	0.409798	0.433743	0.588277	0.482662	0.354967	0.457893	0.410633	0.42446	0.345524	0.389872	0.431045	0.389623
TCGA-G3-A25S-01A-11R-A16W-07	0.587824	0.386036	0.476177	0.361413	0.557162	0.550224	0.420866	0.392592	0.524939	0.455639	0.440157	0.444951	0.386335	0.547546	0.382272	0.399761	0.400337	0.439693	0.401979	0.339961	0.396052	0.331415	0.409249
TCGA-2Y-A9GW-01A-11R-A38B-07	0.41548	0.51608	0.581314	0.543008	0.469559	0.433396	0.612647	0.388753	0.647342	0.439017	0.699576	0.498288	0.611456	0.405428	0.493078	0.584154	0.53902	0.505913	0.749052	0.489747	0.413079	0.324035	0.372337
TCGA-BC-A217-01A-11R-A155-07	0.518486	0.367527	0.542301	0.324544	0.356828	0.50683	0.533241	0.420688	0.422809	0.429569	0.307258	0.443073	0.619882	0.41095	0.35583	0.466935	0.584486	0.320595	0.376802	0.493157	0.367057	0.391434	0.461449
TCGA-DD-AACX-01A-11R-A41C-07	0.482482	0.513383	0.523187	0.390659	0.487888	0.523165	0.431385	0.507051	0.323807	0.445777	0.609424	0.56415	0.439202	0.502742	0.440438	0.509357	0.547292	0.62012	0.551144	0.486662	0.452252	0.477359	0.520709
TCGA-CC-A5UD-01A-11R-A28V-07	0.584623	0.46649	0.468222	0.451476	0.36768	0.41405	0.620497	0.366778	0.662893	0.415029	0.70482	0.468697	0.602706	0.477183	0.257436	0.448531	0.633455	0.350306	0.530238	0.394311	0.443605	0.512872	0.456341
TCGA-EP-A26S-01A-11R-A16W-07	0.45204	0.593796	0.566531	0.397765	0.386866	0.601562	0.478382	0.58661	0.573998	0.642991	0.783303	0.533234	0.564846	0.529302	0.488938	0.487425	0.476146	0.436791	0.666012	0.524571	0.553514	0.447781	0.523307
TCGA-MI-A75E-01A-11R-A32O-07	0.313108	0.392735	0.582977	0.329048	0.376235	0.328209	0.392613	0.43634	0.348201	0.54047	0.578698	0.403926	0.256563	0.402355	0.312591	0.509075	0.60886	0.519396	0.53001	0.378188	0.403381	0.387202	0.473826
TCGA-DD-AACO-01A-11R-A41C-07	0.322154	0.437953	0.462868	0.362888	0.422103	0.450777	0.359114	0.409371	0.462886	0.402093	0.454882	0.386387	0.550377	0.535862	0.300226	0.479714	0.516563	0.486973	0.480439	0.387111	0.402002	0.352279	0.393056
TCGA-G3-A5SK-01A-11R-A27V-07	0.322019	0.464839	0.589584	0.260491	0.462183	0.488244	0.565469	0.547032	0.595689	0.418965	0.460841	0.392535	0.478057	0.528718	0.339644	0.476128	0.424419	0.401711	0.459992	0.28896	0.389339	0.280754	0.255916
TCGA-BC-A110-01A-11R-A131-07	0.352824	0.58767	0.518231	0.459236	0.457774	0.461046	0.603061	0.411268	0.421522	0.507988	0.792353	0.59631	0.765617	0.525726	0.401028	0.509753	0.777011	0.418381	0.773257	0.522062	0.562982	0.255422	0.529847
TCGA-G3-A5SM-01A-12R-A28V-07	0.347798	0.313986	0.435455	0.370717	0.456002	0.516129	0.556743	0.437274	0.523938	0.402926	0.691966	0.306107	0.473162	0.394161	0.398027	0.411647	0.640003	0.561665	0.665269	0.334838	0.403105	0.340489	0.430117
TCGA-ED-A8O5-01A-11R-A36F-07	0.482322	0.376484	0.389258	0.44538	0.341054	0.518799	0.460248	0.421606	0.528195	0.484252	0.638067	0.477695	0.539692	0.494229	0.338415	0.47996	0.488505	0.408842	0.59424	0.5283	0.498944	0.493354	0.381555
TCGA-FV-A3R2-01A-11R-A22L-07	0.495814	0.546772	0.485668	0.347925	0.42636	0.502221	0.482564	0.44992	0.617294	0.336208	0.545723	0.510568	0.713047	0.419018	0.410016	0.396947	0.599679	0.371482	0.558564	0.425526	0.48202	0.375132	0.39619
TCGA-DD-A116-01A-11R-A131-07	0.430195	0.494111	0.443697	0.434192	0.477508	0.393785	0.427563	0.422259	0.65777	0.487364	0.433228	0.37964	0.437414	0.486294	0.33267	0.407313	0.488948	0.491063	0.474191	0.401802	0.392543	0.289047	0.424974
TCGA-DD-A39X-01A-11R-A213-07	0.365149	0.549145	0.446039	0.273775	0.512716	0.620609	0.314478	0.433977	0.491641	0.478626	0.514941	0.363506	0.249445	0.577293	0.347144	0.476599	0.562964	0.457903	0.456424	0.432978	0.346314	0.342122	0.623662
TCGA-2Y-A9H2-01A-12R-A38B-07	0.512404	0.304242	0.407312	0.345768	0.360959	0.375751	0.610988	0.443319	0.366532	0.41466	0.323244	0.345871	0.574058	0.359176	0.392499	0.373039	0.507801	0.41752	0.343259	0.363744	0.375263	0.551313	0.513655
TCGA-CC-A9FS-01A-11R-A37K-07	0.456296	0.481592	0.465791	0.307635	0.449519	0.422455	0.399675	0.367032	0.59622	0.537978	0.687637	0.409419	0.580562	0.531907	0.436255	0.376746	0.384623	0.467502	0.539651	0.538097	0.45182	0.396313	0.387832
TCGA-XR-A8TD-01A-12R-A39D-07	0.596337	0.676227	0.661085	0.47571	0.388696	0.587391	0.496595	0.463454	0.735471	0.513072	0.868487	0.517643	0.551821	0.450998	0.562861	0.540516	0.491524	0.547378	0.692641	0.512673	0.427112	0.394933	0.446937
TCGA-ZP-A9D2-01A-11R-A38B-07	0.491511	0.302425	0.501756	0.377515	0.425496	0.524417	0.646356	0.48069	0.637644	0.352486	0.462118	0.529874	0.532836	0.58564	0.400569	0.351257	0.717945	0.428341	0.516108	0.286973	0.429162	0.325554	0.413524
TCGA-DD-A4NK-01A-11R-A28V-07	0.517438	0.662145	0.565793	0.393791	0.479931	0.400188	0.472372	0.536542	0.530002	0.526356	0.586916	0.493162	0.516302	0.532048	0.410667	0.384281	0.414503	0.453573	0.699959	0.414214	0.488828	0.457263	0.516636
TCGA-FV-A4ZP-01A-12R-A266-07	0.245857	0.318897	0.440355	0.454483	0.416297	0.429545	0.348475	0.492953	0.285285	0.56665	0.644922	0.486966	0.375451	0.527244	0.299151	0.412718	0.574125	0.521508	0.419622	0.26108	0.343632	0.28785	0.469464
TCGA-DD-AAE2-01A-11R-A41C-07	0.364856	0.462527	0.504384	0.352683	0.485365	0.544041	0.455965	0.511375	0.483197	0.538375	0.473396	0.4696	0.477696	0.493826	0.327341	0.478709	0.372125	0.478507	0.379267	0.378258	0.413369	0.497419	0.508552
TCGA-DD-A39Z-01A-11R-A213-07	0.412289	0.429505	0.510949	0.395309	0.450296	0.595	0.445713	0.516757	0.472486	0.458233	0.736342	0.455766	0.516841	0.494119	0.386569	0.430353	0.319843	0.54521	0.621054	0.432052	0.435913	0.3102	0.454418
TCGA-5R-AA1D-01A-11R-A38B-07	0.412122	0.485669	0.448772	0.384839	0.452059	0.522873	0.473274	0.470478	0.476567	0.471472	0.434091	0.422988	0.445154	0.538823	0.473834	0.545535	0.613493	0.464083	0.574671	0.424981	0.407655	0.383305	0.472481
TCGA-2Y-A9H7-01A-11R-A39D-07	0.409803	0.430666	0.443059	0.431545	0.424027	0.469813	0.515673	0.39401	0.463789	0.473271	0.56814	0.463933	0.458667	0.577405	0.554386	0.486724	0.43535	0.361243	0.630252	0.438651	0.469	0.351563	0.426258
TCGA-CC-5264-01A-01R-A131-07	0.612353	0.575333	0.535036	0.423693	0.408825	0.367873	0.64104	0.461151	0.688635	0.40368	0.356416	0.54888	0.623817	0.379593	0.424902	0.377744	0.688623	0.402349	0.416679	0.415854	0.446566	0.325266	0.447017
TCGA-ZS-A9CF-02A-11R-A38B-07	0.696998	0.399756	0.424013	0.446881	0.411383	0.398477	0.452259	0.419586	0.469777	0.572981	0.592293	0.491941	0.647427	0.525699	0.496855	0.424287	0.454714	0.435147	0.57464	0.52584	0.418332	0.378252	0.5033
TCGA-UB-A7ME-01A-11R-A33J-07	0.608259	0.355842	0.647326	0.382559	0.352325	0.590456	0.397833	0.519063	0.544305	0.448581	0.487912	0.443534	0.385491	0.460251	0.336898	0.393466	0.513398	0.473314	0.398083	0.43986	0.450194	0.451613	0.45395
TCGA-UB-A7MD-01A-12R-A352-07	0.356966	0.474461	0.362225	0.470001	0.383022	0.446237	0.433109	0.554182	0.342116	0.513858	0.588275	0.442475	0.43211	0.499608	0.393975	0.433386	0.587346	0.467344	0.556288	0.376182	0.358733	0.467915	0.377598
TCGA-RC-A6M6-01A-11R-A32O-07	0.562375	0.433049	0.403659	0.314819	0.304383	0.401007	0.615102	0.457054	0.513739	0.437961	0.308076	0.484336	0.483389	0.539633	0.350335	0.356635	0.558265	0.319571	0.362767	0.454963	0.462087	0.424846	0.459707
TCGA-DD-A3A8-01A-11R-A22L-07	0.407441	0.581301	0.598576	0.472131	0.421818	0.49221	0.427879	0.485239	0.539389	0.577968	0.630424	0.504039	0.542752	0.495958	0.479202	0.434043	0.630983	0.433306	0.660012	0.549199	0.485524	0.36991	0.508468
TCGA-ED-A7PX-01A-51R-A352-07	0.563271	0.425315	0.421537	0.297182	0.416256	0.488967	0.656895	0.438337	0.557443	0.491362	0.328214	0.394969	0.552834	0.538891	0.325381	0.373484	0.687974	0.350492	0.415433	0.283149	0.375868	0.543675	0.425519
TCGA-DD-AACZ-01A-11R-A41C-07	0.530416	0.591053	0.669941	0.404686	0.430124	0.542826	0.565662	0.433743	0.576515	0.587799	0.759847	0.430748	0.639127	0.472358	0.434124	0.456856	0.480986	0.43393	0.649198	0.485767	0.444338	0.412885	0.464403
TCGA-DD-A39V-01A-11R-A213-07	0.240619	0.41828	0.636445	0.407533	0.368604	0.540125	0.380799	0.557899	0.445365	0.512715	0.695535	0.489903	0.462187	0.551108	0.352966	0.454561	0.524503	0.408694	0.483627	0.34672	0.382178	0.385372	0.454103
TCGA-ZS-A9CE-01A-11R-A37K-07	0.498391	0.607899	0.631512	0.549779	0.483945	0.449399	0.538464	0.508869	0.507903	0.545112	0.64629	0.403687	0.404448	0.564922	0.516891	0.497248	0.457293	0.506094	0.729922	0.548691	0.463325	0.370974	0.454944
TCGA-5R-AA1C-01A-11R-A41C-07	0.554112	0.530084	0.423715	0.332112	0.330618	0.466802	0.567246	0.421098	0.374533	0.583017	0.519287	0.618121	0.596679	0.462403	0.473908	0.483035	0.544091	0.474697	0.420162	0.380164	0.454737	0.337027	0.419334
TCGA-G3-A25Z-01A-11R-A16W-07	0.364034	0.547494	0.564241	0.375489	0.283939	0.576537	0.394648	0.513849	0.439398	0.511221	0.457746	0.430265	0.393259	0.553603	0.440055	0.463403	0.475768	0.402324	0.465741	0.490922	0.434484	0.226012	0.508279
TCGA-5R-AAAM-01A-12R-A41C-07	0.412667	0.54764	0.482671	0.386114	0.458329	0.447157	0.536007	0.453899	0.520336	0.50213	0.731131	0.458679	0.650447	0.609939	0.440145	0.414411	0.495988	0.487373	0.718665	0.47167	0.478703	0.423674	0.564885
TCGA-ES-A2HT-01A-12R-A180-07	0.289846	0.469806	0.42049	0.337922	0.420238	0.669384	0.409364	0.536428	0.232638	0.403114	0.37025	0.31083	0.45578	0.441329	0.266377	0.453344	0.502855	0.422094	0.376919	0.237277	0.365765	0.27621	0.518288
TCGA-DD-A3A7-01A-11R-A22L-07	0.380288	0.374479	0.492328	0.406515	0.512388	0.406717	0.422696	0.411457	0.457869	0.467296	0.542828	0.38884	0.324114	0.417092	0.327745	0.450995	0.353552	0.417497	0.603964	0.373048	0.379185	0.197171	0.478408
TCGA-BD-A2L6-01A-11R-A213-07	0.352588	0.451388	0.418964	0.379914	0.425564	0.512607	0.420391	0.418637	0.525057	0.600689	0.5622	0.392572	0.335302	0.600423	0.437162	0.438696	0.500982	0.398051	0.638434	0.450989	0.401155	0.469723	0.473421
TCGA-DD-AAE9-01A-11R-A41C-07	0.483961	0.505157	0.514762	0.309777	0.453759	0.736311	0.375	0.390792	0.614426	0.509507	0.659483	0.457201	0.391043	0.556799	0.403365	0.504004	0.50901	0.634508	0.6288	0.458797	0.448494	0.340083	0.422522
TCGA-CC-A7IH-01A-11R-A33J-07	0.55135	0.633887	0.591521	0.445586	0.420951	0.445592	0.46831	0.450836	0.541703	0.626868	0.759842	0.665997	0.620486	0.513074	0.445984	0.534162	0.619643	0.466381	0.667162	0.544965	0.522437	0.392621	0.541199
TCGA-DD-AACL-01A-11R-A41C-07	0.505508	0.51755	0.583587	0.498149	0.495539	0.558016	0.403944	0.443783	0.564921	0.558342	0.731639	0.440833	0.653846	0.544761	0.410994	0.445085	0.5265	0.415488	0.562101	0.431197	0.443101	0.57866	0.482832
TCGA-CC-5259-01A-31R-A213-07	0.368451	0.284019	0.264443	0.236623	0.419071	0.399219	0.377677	0.538454	0.337946	0.415233	0.538981	0.301	0.371135	0.505302	0.206023	0.423444	0.457686	0.463307	0.539587	0.33598	0.317088	0.24641	0.4273
TCGA-G3-A7M6-01A-11R-A33R-07	0.511094	0.304433	0.413645	0.361163	0.467507	0.394062	0.61271	0.456673	0.593573	0.454748	0.415606	0.52194	0.625276	0.526435	0.438608	0.396498	0.63243	0.452266	0.494222	0.35518	0.337514	0.359158	0.519367
TCGA-DD-AAD6-01A-11R-A41C-07	0.375937	0.530727	0.585363	0.293056	0.416352	0.569931	0.437452	0.531532	0.352243	0.410676	0.562807	0.407963	0.351513	0.626623	0.292856	0.559993	0.375774	0.521632	0.552195	0.32284	0.421352	0.239987	0.475106
TCGA-FV-A2QQ-01A-11R-A22L-07	0.449291	0.4145	0.541249	0.363382	0.373118	0.503501	0.407464	0.448637	0.460758	0.561957	0.578755	0.480887	0.395603	0.600654	0.502442	0.487903	0.415358	0.415285	0.385636	0.417216	0.372207	0.464129	0.536496
TCGA-2Y-A9GX-01A-11R-A38B-07	0.388589	0.528604	0.624645	0.428481	0.388149	0.47818	0.564855	0.340223	0.483237	0.58163	0.842241	0.404922	0.600682	0.541811	0.485545	0.421769	0.48046	0.459778	0.773977	0.479158	0.505815	0.385013	0.496347
TCGA-BD-A3ER-01A-11R-A213-07	0.295577	0.550427	0.583447	0.385344	0.449016	0.525045	0.541721	0.458224	0.451641	0.376232	0.439685	0.386509	0.488576	0.56454	0.365675	0.53087	0.683528	0.409487	0.422339	0.478291	0.348429	0.322171	0.50647
TCGA-DD-AADC-01A-11R-A41C-07	0.631168	0.449053	0.608888	0.432131	0.318942	0.633349	0.507267	0.377883	0.606094	0.357798	0.485512	0.393535	0.669289	0.305366	0.284569	0.487619	0.631415	0.408297	0.412602	0.39132	0.454105	0.430659	0.512513
TCGA-BC-A10Z-01A-11R-A131-07	0.464746	0.530248	0.654778	0.400882	0.429252	0.44917	0.497935	0.492644	0.54236	0.448291	0.728945	0.542352	0.640382	0.350057	0.453533	0.500195	0.538508	0.473612	0.633199	0.573474	0.519561	0.27109	0.432712
TCGA-5C-AAPD-01A-21R-A39D-07	0.650063	0.517143	0.595597	0.489601	0.435706	0.473724	0.309907	0.42414	0.56413	0.449241	0.655932	0.503142	0.390732	0.563159	0.372976	0.432398	0.436431	0.465939	0.590772	0.46707	0.454631	0.480185	0.491216
TCGA-DD-AAED-01A-12R-A41C-07	0.372215	0.38833	0.516543	0.488484	0.474946	0.590888	0.422336	0.430041	0.51329	0.468072	0.603892	0.400876	0.41697	0.512534	0.327268	0.385117	0.478988	0.446353	0.607618	0.500398	0.405143	0.227289	0.438492
TCGA-DD-AACI-01A-11R-A41C-07	0.455338	0.471325	0.76414	0.548042	0.4411	0.65164	0.381622	0.361633	0.650898	0.429092	0.766917	0.547367	0.459152	0.468126	0.410077	0.503809	0.617877	0.439785	0.512179	0.444328	0.391139	0.479892	0.407428
TCGA-G3-A25Y-01A-11R-A16W-07	0.570017	0.444611	0.349539	0.396364	0.406269	0.47142	0.639393	0.405169	0.465165	0.366506	0.482844	0.517386	0.473144	0.492985	0.394656	0.445438	0.692189	0.324507	0.399974	0.467981	0.332915	0.397531	0.382656
TCGA-ZP-A9CY-01A-11R-A38B-07	0.318752	0.550139	0.5753	0.353298	0.484766	0.511436	0.496216	0.51768	0.620945	0.460795	0.502228	0.37941	0.43113	0.527619	0.470704	0.376573	0.485713	0.373594	0.66757	0.364236	0.416173	0.471184	0.471947
TCGA-PD-A5DF-01A-11R-A27V-07	0.451003	0.43384	0.491581	0.413207	0.380215	0.394637	0.384404	0.461727	0.304798	0.356847	0.618804	0.472859	0.481908	0.463206	0.375095	0.458254	0.572217	0.422643	0.544814	0.486683	0.399863	0.45811	0.443936
TCGA-DD-A114-01A-11R-A131-07	0.563993	0.587597	0.544399	0.362498	0.407173	0.647857	0.393511	0.450036	0.506052	0.505007	0.662583	0.423007	0.530642	0.39447	0.374289	0.533305	0.681151	0.356402	0.592366	0.494571	0.424541	0.270327	0.489777
TCGA-DD-AAVY-01A-11R-A41C-07	0.487619	0.661488	0.574057	0.416841	0.508088	0.499289	0.404867	0.415623	0.471393	0.548568	0.706723	0.59906	0.610003	0.558583	0.453074	0.468894	0.554709	0.457388	0.625929	0.476959	0.517869	0.458069	0.531169
TCGA-BC-A10S-01A-22R-A131-07	0.315021	0.572976	0.50079	0.277252	0.410445	0.499021	0.379739	0.530924	0.453604	0.476171	0.725323	0.586556	0.323195	0.402963	0.481009	0.49818	0.452946	0.602159	0.555572	0.428207	0.399876	0.27122	0.542153
TCGA-DD-A1EI-11A-11R-A131-07	0.362777	0.396723	0.410463	0.300246	0.45016	0.590219	0.543756	0.495039	0.41772	0.451553	0.454832	0.519363	0.3673	0.53803	0.310488	0.531323	0.483358	0.43701	0.441925	0.279	0.295225	0.339765	0.518957
TCGA-CC-A123-01A-11R-A131-07	0.296399	0.411529	0.477135	0.373232	0.496236	0.528469	0.374697	0.502338	0.408221	0.415738	0.475903	0.290176	0.394262	0.516128	0.357608	0.373602	0.541046	0.408096	0.530313	0.39281	0.367618	0.332032	0.445222
TCGA-MI-A75H-01A-11R-A32O-07	0.371547	0.458489	0.662557	0.330343	0.383946	0.596816	0.447125	0.461023	0.358794	0.452807	0.509445	0.448848	0.361597	0.558168	0.403174	0.471033	0.444675	0.515004	0.437909	0.371097	0.412497	0.457338	0.449355
TCGA-DD-AADG-01A-11R-A41C-07	0.523656	0.701137	0.502548	0.402254	0.40729	0.573336	0.476604	0.555343	0.569583	0.489047	0.780268	0.564915	0.584888	0.571653	0.505556	0.46483	0.500651	0.401014	0.694517	0.547198	0.512855	0.363569	0.47855
TCGA-BC-A10U-01A-11R-A131-07	0.462407	0.581597	0.635169	0.374138	0.431	0.473871	0.450866	0.499648	0.516571	0.522012	0.584892	0.604841	0.474713	0.462369	0.372272	0.446284	0.538583	0.433899	0.552504	0.441405	0.417652	0.421801	0.390651
TCGA-CC-A7IG-01A-11R-A33J-07	0.515967	0.441159	0.514171	0.380072	0.453551	0.331392	0.486368	0.464507	0.616202	0.502605	0.399221	0.447478	0.488219	0.525105	0.359411	0.325789	0.491667	0.448116	0.433751	0.438987	0.347117	0.434256	0.465057
TCGA-DD-A3A3-01A-11R-A22L-07	0.478487	0.429129	0.476483	0.266117	0.556028	0.44821	0.343365	0.462143	0.433053	0.429177	0.534137	0.350671	0.378241	0.425989	0.369688	0.437237	0.346793	0.531439	0.50047	0.360927	0.398197	0.30901	0.448695
TCGA-2Y-A9GZ-01A-11R-A39D-07	0.495326	0.513144	0.663937	0.56928	0.472674	0.534458	0.411275	0.449111	0.525521	0.603561	0.717301	0.537497	0.640829	0.646261	0.46248	0.490441	0.437057	0.45384	0.64928	0.411566	0.473159	0.425815	0.43389
TCGA-K7-AAU7-01A-11R-A38B-07	0.641535	0.457045	0.425194	0.3965	0.430675	0.345595	0.643387	0.465528	0.363719	0.474623	0.421968	0.344013	0.490134	0.543324	0.374154	0.450712	0.478725	0.329772	0.368241	0.316167	0.386196	0.412475	0.408377
TCGA-BW-A5NO-01A-11R-A27V-07	0.396437	0.357421	0.456824	0.295625	0.440874	0.532659	0.498103	0.492309	0.405967	0.492482	0.477192	0.414752	0.504794	0.418686	0.386653	0.534159	0.440089	0.462346	0.440243	0.496043	0.392845	0.415789	0.45258
TCGA-DD-AAVX-01A-11R-A41C-07	0.275101	0.559799	0.551391	0.30282	0.364316	0.561243	0.354358	0.438133	0.337878	0.435996	0.351948	0.358865	0.28593	0.552091	0.456865	0.471987	0.360942	0.450185	0.448697	0.406939	0.34822	0.43479	0.480304
TCGA-DD-A4NJ-01A-11R-A27V-07	0.466628	0.563986	0.394037	0.331157	0.372029	0.524235	0.27665	0.348312	0.426275	0.377741	0.55476	0.333165	0.485404	0.36177	0.294277	0.356542	0.739462	0.466022	0.566962	0.405461	0.390758	0.347207	0.461422
TCGA-DD-AACS-01A-11R-A41C-07	0.531744	0.496146	0.649788	0.403132	0.355571	0.441664	0.530192	0.481423	0.622888	0.52311	0.654726	0.473165	0.645334	0.432351	0.350053	0.50309	0.388776	0.451825	0.641627	0.468519	0.407331	0.438801	0.520296
TCGA-BC-A10Y-11A-11R-A131-07	0.31207	0.579485	0.463922	0.397899	0.478086	0.621217	0.578736	0.505478	0.642152	0.46149	0.641496	0.531971	0.600533	0.590012	0.368221	0.414243	0.595074	0.43733	0.74169	0.436382	0.45689	0.405855	0.644306
TCGA-UB-AA0U-01A-11R-A38B-07	0.539722	0.457484	0.362305	0.313868	0.464601	0.42471	0.409276	0.337347	0.352154	0.329299	0.639798	0.33257	0.400187	0.345776	0.370771	0.470191	0.578513	0.397572	0.546074	0.387855	0.287841	0.441221	0.417388
TCGA-CC-A9FW-01A-11R-A37K-07	0.313085	0.314741	0.428132	0.452307	0.351748	0.48209	0.61593	0.447949	0.570505	0.428898	0.411092	0.477168	0.56788	0.455602	0.371074	0.517145	0.56946	0.502118	0.525595	0.384656	0.382385	0.462692	0.419226
TCGA-CC-A8HT-01A-11R-A36F-07	0.351795	0.440325	0.395677	0.343195	0.427348	0.504059	0.563013	0.370593	0.317354	0.468923	0.599851	0.369958	0.420647	0.500408	0.433855	0.359612	0.408119	0.307319	0.353544	0.368524	0.41633	0.316018	0.499475
TCGA-G3-AAUZ-01A-11R-A38B-07	0.26802	0.307396	0.520333	0.331819	0.45022	0.488577	0.329784	0.496991	0.440521	0.466647	0.33978	0.40929	0.419848	0.509325	0.337577	0.370192	0.420428	0.508146	0.396426	0.357961	0.321962	0.266972	0.398288
TCGA-G3-A25U-01A-11R-A16W-07	0.531767	0.475534	0.590519	0.391644	0.409295	0.481325	0.453253	0.494463	0.536249	0.516762	0.608694	0.501586	0.597706	0.587659	0.409795	0.363735	0.441306	0.448515	0.651642	0.48578	0.446489	0.409025	0.428483
TCGA-DD-AAEK-01A-11R-A41C-07	0.772636	0.533127	0.614	0.423833	0.374748	0.496993	0.357333	0.421667	0.728346	0.387406	0.70799	0.493835	0.472323	0.404478	0.467685	0.551002	0.550324	0.343705	0.628576	0.4773	0.459114	0.384219	0.465864
TCGA-DD-AAEH-01A-11R-A41C-07	0.528374	0.449817	0.759862	0.31896	0.481885	0.396413	0.390186	0.375969	0.345242	0.391233	0.571275	0.27118	0.420125	0.505369	0.358062	0.548819	0.426348	0.341631	0.500364	0.383946	0.400632	0.386836	0.35386
TCGA-DD-A73F-01A-11R-A32O-07	0.607317	0.713847	0.697173	0.409606	0.530555	0.557969	0.473603	0.49376	0.575179	0.45142	0.653273	0.395988	0.530348	0.455756	0.407236	0.526585	0.408688	0.406624	0.488452	0.493783	0.528083	0.34072	0.501062
TCGA-2Y-A9HA-01A-11R-A39D-07	0.428717	0.438209	0.517118	0.372981	0.418822	0.414194	0.660299	0.425352	0.544409	0.508388	0.534897	0.484316	0.503391	0.366427	0.401544	0.369881	0.66358	0.345183	0.611772	0.431034	0.468417	0.310707	0.574322
TCGA-UB-A7MC-01A-11R-A33R-07	0.582071	0.556315	0.633519	0.448992	0.299537	0.422651	0.470922	0.449848	0.638382	0.518581	0.648038	0.559179	0.61259	0.499899	0.425794	0.423928	0.65893	0.445226	0.657283	0.413476	0.521454	0.427553	0.383737
TCGA-DD-AACG-01A-11R-A41C-07	0.407177	0.414751	0.402625	0.327561	0.389487	0.592083	0.383656	0.46948	0.321546	0.450014	0.357169	0.254151	0.463633	0.540102	0.308936	0.461254	0.257843	0.35555	0.516125	0.268929	0.42891	0.350948	0.428444
TCGA-ES-A2HT-11A-11R-A180-07	0.685632	0.587495	0.673396	0.499022	0.508696	0.502136	0.405567	0.466232	0.668162	0.453019	0.719744	0.528502	0.505052	0.649579	0.389012	0.502009	0.741824	0.429776	0.711782	0.530999	0.520538	0.474798	0.500104
TCGA-2Y-A9GY-01A-11R-A38B-07	0.496531	0.528145	0.674228	0.405364	0.370555	0.615884	0.517845	0.430387	0.583423	0.543257	0.746849	0.35264	0.454471	0.343052	0.352764	0.45361	0.567955	0.548961	0.530669	0.463673	0.482352	0.488482	0.454669
TCGA-DD-A1EF-01A-11R-A131-07	0.438939	0.40067	0.48549	0.355178	0.382922	0.505609	0.519074	0.475807	0.330283	0.354265	0.436889	0.452611	0.359243	0.340803	0.301737	0.382177	0.595394	0.509064	0.404875	0.325379	0.386997	0.509423	0.469135
TCGA-DD-AADQ-01A-11R-A41C-07	0.365438	0.52771	0.440161	0.4886	0.410943	0.527809	0.416214	0.44742	0.383777	0.422301	0.508774	0.371551	0.359083	0.502552	0.414157	0.528396	0.637292	0.445007	0.564027	0.449528	0.419853	0.292204	0.434336
TCGA-DD-AACA-01A-11R-A41C-07	0.490154	0.486805	0.49637	0.47159	0.437138	0.468063	0.491162	0.527335	0.641462	0.578647	0.787643	0.581645	0.674625	0.323025	0.422082	0.493752	0.555961	0.291757	0.558187	0.526382	0.487697	0.560587	0.404542
TCGA-DD-A1EK-01A-11R-A213-07	0.293341	0.47322	0.570066	0.453832	0.483954	0.525018	0.494242	0.409555	0.427652	0.464131	0.744963	0.483383	0.438716	0.589056	0.25713	0.360511	0.552682	0.411647	0.634166	0.36674	0.424119	0.392438	0.539788
TCGA-DD-AAD2-01A-11R-A41C-07	0.357724	0.493748	0.514843	0.426713	0.435776	0.464478	0.447211	0.392521	0.499692	0.445456	0.688657	0.475526	0.587823	0.506171	0.557813	0.578208	0.422941	0.497845	0.682625	0.492926	0.476877	0.459665	0.433134
TCGA-DD-A11C-01A-11R-A131-07	0.387582	0.401762	0.414571	0.392993	0.46607	0.565875	0.489568	0.418616	0.460896	0.605061	0.405005	0.440295	0.508121	0.520395	0.385983	0.531605	0.338664	0.529676	0.332254	0.394365	0.424292	0.406817	0.409706
TCGA-DD-AAEI-01A-11R-A41C-07	0.246732	0.330807	0.40224	0.480701	0.496968	0.478269	0.378399	0.492037	0.316762	0.208625	0.507485	0.327543	0.474346	0.574464	0.431742	0.41103	0.322118	0.468491	0.546601	0.379394	0.393467	0.343417	0.375558
TCGA-G3-AAV5-01A-11R-A37K-07	0.507401	0.42248	0.534286	0.393128	0.461396	0.477502	0.409344	0.509446	0.591666	0.566994	0.516747	0.501675	0.498737	0.416813	0.465652	0.595016	0.43618	0.51056	0.569452	0.535074	0.464307	0.435986	0.534664
TCGA-DD-A3A2-11A-11R-A213-07	0.558236	0.463953	0.527076	0.505494	0.382517	0.574874	0.625542	0.531957	0.575522	0.482137	0.504874	0.471644	0.543804	0.543088	0.334713	0.321937	0.508545	0.476849	0.487905	0.272528	0.330421	0.34416	0.500501
TCGA-DD-AADK-01A-11R-A41C-07	0.586634	0.320205	0.515792	0.235249	0.409962	0.450995	0.485171	0.401244	0.501919	0.386726	0.423483	0.463797	0.332652	0.475106	0.385304	0.454216	0.326799	0.41401	0.384082	0.395952	0.414692	0.385831	0.460062
TCGA-2Y-A9H5-01A-11R-A38B-07	0.35993	0.464301	0.395226	0.32356	0.334162	0.525539	0.454441	0.44892	0.463815	0.420851	0.512453	0.577759	0.550001	0.430797	0.425193	0.359947	0.492187	0.350662	0.504823	0.468307	0.387193	0.49732	0.357329
TCGA-FV-A3I0-01A-11R-A22L-07	0.571192	0.49945	0.477439	0.342944	0.461408	0.567449	0.321916	0.527815	0.41894	0.399255	0.440484	0.425802	0.415952	0.49554	0.416403	0.374528	0.48839	0.406716	0.462628	0.406516	0.395876	0.440965	0.526947
TCGA-BC-A10R-11A-11R-A131-07	0.339982	0.382507	0.387165	0.331887	0.538932	0.572729	0.541648	0.43091	0.396075	0.564627	0.672065	0.617586	0.521914	0.61541	0.309846	0.482578	0.758532	0.386635	0.547961	0.43399	0.373597	0.439546	0.499631
TCGA-CC-A7IL-01A-11R-A33R-07	0.459905	0.644415	0.609672	0.432719	0.555515	0.561537	0.391745	0.412877	0.477682	0.450822	0.758184	0.424493	0.579998	0.523567	0.377867	0.432177	0.426899	0.496709	0.630443	0.455878	0.460407	0.234607	0.4951
TCGA-DD-A115-01A-11R-A131-07	0.443242	0.425087	0.40599	0.30608	0.494258	0.587323	0.391865	0.467465	0.372287	0.419562	0.517332	0.580939	0.425352	0.500358	0.37632	0.526137	0.410228	0.437779	0.483261	0.436212	0.412977	0.35445	0.391484
TCGA-2Y-A9GS-01A-12R-A38B-07	0.580908	0.405931	0.47158	0.31964	0.371593	0.531005	0.60636	0.390656	0.514095	0.378014	0.55094	0.325808	0.489598	0.388414	0.279878	0.452852	0.754845	0.372153	0.309817	0.34006	0.320307	0.327122	0.462512
TCGA-ZP-A9CV-01A-11R-A38B-07	0.322696	0.423541	0.467381	0.45667	0.504593	0.562316	0.467645	0.50505	0.362162	0.377178	0.59585	0.535634	0.508578	0.615179	0.449117	0.44097	0.377575	0.543473	0.599809	0.390945	0.340384	0.473678	0.543035
TCGA-BC-A69I-01A-11R-A311-07	0.231645	0.609117	0.457021	0.305123	0.389785	0.311278	0.552778	0.280752	0.568924	0.490692	0.416083	0.279902	0.446126	0.542723	0.356726	0.394354	0.414589	0.48576	0.493791	0.376973	0.394311	0.343859	0.53535
TCGA-ZP-A9D1-01A-11R-A38B-07	0.348877	0.505643	0.441609	0.473604	0.421871	0.434049	0.319605	0.453416	0.386939	0.424497	0.4982	0.453186	0.534634	0.548993	0.393317	0.462586	0.42485	0.523888	0.417149	0.43539	0.337322	0.512568	0.422107
TCGA-MI-A75C-01A-11R-A32O-07	0.405334	0.43576	0.531896	0.449854	0.576924	0.497782	0.467816	0.462285	0.456518	0.471364	0.483367	0.348095	0.410521	0.463117	0.413059	0.495312	0.57067	0.489578	0.592783	0.437521	0.370602	0.294455	0.535575
TCGA-DD-AADV-01A-11R-A39D-07	0.539891	0.498902	0.574409	0.416552	0.376086	0.372697	0.596235	0.341866	0.525987	0.471846	0.468286	0.447353	0.574391	0.369187	0.318644	0.481074	0.583759	0.302901	0.354419	0.508886	0.397123	0.590211	0.487511
TCGA-BC-A10Y-01A-11R-A131-07	0.394414	0.525086	0.35128	0.36867	0.339136	0.516979	0.524195	0.562181	0.426454	0.567745	0.375851	0.401222	0.669797	0.583219	0.322506	0.504634	0.63178	0.459726	0.410235	0.406403	0.385129	0.504637	0.527686
TCGA-DD-AACV-01A-11R-A41C-07	0.469229	0.690634	0.613846	0.449816	0.450745	0.445948	0.43806	0.463701	0.572984	0.545462	0.610586	0.515055	0.666755	0.47739	0.415092	0.448558	0.513122	0.448709	0.537216	0.552048	0.399408	0.439789	0.534116
TCGA-DD-AADR-01A-11R-A41C-07	0.430869	0.365564	0.518775	0.282349	0.416378	0.547648	0.343591	0.480659	0.553255	0.433712	0.533009	0.383377	0.358912	0.575025	0.404222	0.497904	0.385955	0.501986	0.525505	0.530917	0.435502	0.350863	0.502841
TCGA-EP-A2KC-01A-11R-A213-07	0.532162	0.560118	0.568328	0.31625	0.355344	0.557589	0.402748	0.483556	0.433903	0.523563	0.709343	0.542602	0.489198	0.43507	0.391442	0.441899	0.532782	0.462721	0.660059	0.375414	0.477161	0.457417	0.51819
TCGA-DD-AACJ-01A-11R-A41C-07	0.450571	0.564965	0.68089	0.404596	0.528638	0.421748	0.296165	0.456886	0.431483	0.474401	0.508205	0.531424	0.432389	0.503913	0.362107	0.508499	0.319776	0.557921	0.560255	0.44356	0.400316	0.300234	0.505091
TCGA-BC-A10R-01A-11R-A131-07	0.419618	0.582201	0.634748	0.380387	0.437619	0.540649	0.467736	0.512505	0.599563	0.391278	0.485432	0.434943	0.436968	0.508899	0.375079	0.437736	0.430799	0.236144	0.497799	0.445517	0.426747	0.371245	0.522978
TCGA-LG-A9QD-01A-11R-A38B-07	0.406459	0.527745	0.422037	0.248715	0.471671	0.621769	0.392362	0.633007	0.344183	0.540854	0.58717	0.471456	0.439593	0.507648	0.41329	0.40312	0.544647	0.487771	0.465812	0.45012	0.285053	0.4325	0.54527
TCGA-WX-AA44-01A-11R-A39D-07	0.470411	0.394856	0.454008	0.379193	0.43502	0.484778	0.499064	0.416205	0.671267	0.325012	0.371768	0.376702	0.406364	0.436666	0.395162	0.414608	0.635697	0.391739	0.628931	0.373999	0.374088	0.386073	0.498207
TCGA-DD-A39Z-11A-21R-A213-07	0.404949	0.473092	0.520189	0.448535	0.486413	0.636465	0.563836	0.54162	0.34632	0.431937	0.598909	0.324857	0.329294	0.598926	0.242492	0.396689	0.546704	0.436752	0.416905	0.283269	0.39631	0.310876	0.493022
TCGA-DD-A113-01A-11R-A131-07	0.573015	0.394264	0.394382	0.313818	0.444321	0.581694	0.532183	0.404046	0.40005	0.551907	0.465943	0.398439	0.429988	0.486783	0.320957	0.376907	0.560889	0.381946	0.40799	0.374575	0.34357	0.358139	0.39951
TCGA-FV-A496-01A-11R-A266-07	0.430515	0.615045	0.652961	0.53621	0.456253	0.394817	0.385455	0.50475	0.622942	0.530337	0.651376	0.463161	0.478501	0.596942	0.477914	0.500057	0.502411	0.405961	0.681415	0.509982	0.498761	0.341712	0.436775
TCGA-FV-A3I0-11A-11R-A22L-07	0.38056	0.421917	0.636008	0.305419	0.555654	0.493853	0.5407	0.542311	0.367322	0.448177	0.517682	0.380554	0.404921	0.610822	0.34682	0.337061	0.749151	0.415877	0.404449	0.272286	0.30791	0.466731	0.410391
TCGA-DD-A1EH-11A-11R-A131-07	0.462759	0.444218	0.3445	0.309917	0.334937	0.62224	0.493619	0.520255	0.452925	0.451372	0.423186	0.287175	0.422064	0.409648	0.279042	0.303121	0.57719	0.449708	0.4346	0.21762	0.389821	0.317427	0.295309
TCGA-DD-A1EC-01A-21R-A131-07	0.338241	0.588378	0.633244	0.462918	0.405755	0.504217	0.549373	0.443557	0.576644	0.398643	0.589547	0.447351	0.476135	0.481316	0.436764	0.44701	0.583808	0.304022	0.54939	0.512006	0.4908	0.481013	0.459773
TCGA-BC-A10Q-01A-11R-A131-07	0.602932	0.426814	0.415155	0.312757	0.404593	0.429762	0.555418	0.443854	0.415485	0.394764	0.431818	0.429526	0.517304	0.406686	0.394123	0.39023	0.655708	0.311913	0.49499	0.407454	0.383652	0.358114	0.447275
TCGA-DD-AAVW-01A-11R-A41C-07	0.347862	0.409955	0.436267	0.365588	0.395146	0.416543	0.354246	0.402897	0.39066	0.52383	0.550469	0.351438	0.46182	0.365526	0.425877	0.458275	0.446391	0.484987	0.465131	0.364183	0.414652	0.493008	0.376938
TCGA-2Y-A9H3-01A-11R-A38B-07	0.696433	0.505319	0.630027	0.485697	0.490061	0.523337	0.360191	0.647959	0.460421	0.588917	0.568401	0.462816	0.71868	0.477015	0.297047	0.400291	0.413174	0.469456	0.345268	0.359616	0.424554	0.263089	0.433409
TCGA-DD-A4NH-01A-11R-A27V-07	0.492211	0.391012	0.5086	0.455609	0.482174	0.505625	0.705359	0.339368	0.409002	0.49217	0.464371	0.401053	0.328784	0.35212	0.307141	0.411102	0.700618	0.432259	0.428822	0.362413	0.416115	0.444516	0.456413
TCGA-CC-A7IE-01A-21R-A38B-07	0.508526	0.695551	0.687434	0.339707	0.471683	0.469783	0.525811	0.475458	0.725141	0.634358	0.543927	0.399631	0.479958	0.497632	0.39617	0.404531	0.460005	0.507332	0.471451	0.425074	0.463373	0.353608	0.421541
TCGA-DD-A4NQ-01A-21R-A28V-07	0.515543	0.569975	0.593494	0.363535	0.439268	0.448606	0.507821	0.427271	0.445038	0.51529	0.432051	0.473177	0.490436	0.495716	0.444838	0.493331	0.365408	0.492258	0.389136	0.339222	0.431794	0.482496	0.473777
TCGA-DD-A4NG-01A-11R-A27V-07	0.415654	0.355712	0.453996	0.32714	0.46559	0.578484	0.277012	0.492684	0.403642	0.557807	0.601123	0.357852	0.409214	0.505871	0.261006	0.449319	0.349128	0.384483	0.552257	0.41443	0.332336	0.31155	0.405194
TCGA-DD-AAW2-01A-11R-A41C-07	0.4604	0.607955	0.592031	0.466038	0.406127	0.55954	0.411589	0.485301	0.684085	0.507763	0.763685	0.5536	0.601903	0.621002	0.431695	0.517419	0.442376	0.474953	0.648298	0.472785	0.506319	0.502905	0.473509
TCGA-BC-A110-11A-11R-A131-07	0.251369	0.397611	0.430215	0.405243	0.436286	0.428426	0.566839	0.505285	0.609991	0.458788	0.56337	0.545781	0.3471	0.376775	0.355141	0.362805	0.764534	0.391923	0.5132	0.301491	0.361459	0.40661	0.4854
TCGA-DD-A73B-01A-12R-A32O-07	0.556609	0.537163	0.599178	0.431303	0.401833	0.602189	0.564778	0.410334	0.631597	0.571749	0.60874	0.42934	0.531913	0.71761	0.386194	0.460294	0.386172	0.420524	0.633725	0.509543	0.411509	0.424519	0.497068
TCGA-DD-A1EG-11A-11R-A213-07	0.38089	0.447057	0.437208	0.49419	0.453103	0.543492	0.590463	0.459703	0.503072	0.469468	0.626189	0.515429	0.587005	0.307184	0.253353	0.47658	0.691246	0.41087	0.53374	0.341354	0.446266	0.427406	0.419366
TCGA-DD-A3A1-11A-11R-A213-07	0.424381	0.496447	0.553273	0.35951	0.474391	0.524389	0.433214	0.411641	0.393076	0.492755	0.655096	0.434899	0.624399	0.364363	0.281617	0.418099	0.475404	0.520199	0.62911	0.201403	0.24998	0.349632	0.277817
TCGA-DD-A4NI-01A-11R-A27V-07	0.369273	0.538819	0.697935	0.380524	0.445537	0.534793	0.538307	0.451377	0.417446	0.341831	0.345741	0.321134	0.427007	0.638211	0.279426	0.401613	0.407213	0.330654	0.503547	0.387173	0.368908	0.294524	0.345666
TCGA-MI-A75G-01A-11R-A32O-07	0.47488	0.627273	0.635674	0.442703	0.494753	0.61459	0.317073	0.421244	0.578002	0.574846	0.72213	0.518083	0.479366	0.490108	0.450014	0.51603	0.529246	0.566537	0.740958	0.500382	0.500518	0.492759	0.53935
TCGA-BC-A10X-01A-11R-A131-07	0.301062	0.494794	0.450921	0.376753	0.391542	0.532303	0.521704	0.440092	0.617759	0.49851	0.548088	0.314409	0.408203	0.554857	0.32533	0.438351	0.488037	0.374239	0.697023	0.419443	0.423333	0.510983	0.644699
TCGA-CC-A3MC-01A-11R-A22L-07	0.509303	0.464293	0.562925	0.360285	0.444397	0.579456	0.505178	0.578094	0.618917	0.557235	0.475098	0.466285	0.455279	0.456714	0.449042	0.338546	0.356189	0.343246	0.444484	0.41522	0.464726	0.502062	0.488989
TCGA-2Y-A9GV-01A-11R-A38B-07	0.34882	0.47165	0.45567	0.500825	0.435052	0.376915	0.332533	0.513727	0.324393	0.582067	0.660704	0.436762	0.460727	0.579975	0.431539	0.397602	0.448761	0.487912	0.504772	0.429554	0.383432	0.371425	0.408056
TCGA-DD-A73G-01A-22R-A32O-07	0.270077	0.436615	0.462641	0.388893	0.454521	0.579153	0.374592	0.512491	0.512892	0.402073	0.344245	0.447629	0.577411	0.548989	0.29859	0.409046	0.313886	0.407817	0.379012	0.301858	0.337237	0.297796	0.502633
TCGA-CC-5260-01A-01R-A131-07	0.700067	0.346165	0.477973	0.310245	0.395123	0.539157	0.686684	0.520293	0.420501	0.338464	0.376221	0.476122	0.482972	0.507751	0.36978	0.428872	0.814008	0.364413	0.34045	0.365183	0.35915	0.456581	0.422115
TCGA-CC-A7IK-01A-12R-A33R-07	0.586979	0.469042	0.610413	0.498122	0.370871	0.431802	0.589433	0.425373	0.52433	0.544424	0.704573	0.576882	0.571377	0.437458	0.452818	0.513905	0.555736	0.360638	0.674263	0.464286	0.468398	0.469158	0.384372
TCGA-DD-A4NL-01A-11R-A28V-07	0.301082	0.523853	0.572414	0.377445	0.454891	0.602079	0.511519	0.491683	0.380183	0.468751	0.501018	0.288274	0.307879	0.480942	0.345882	0.321648	0.642334	0.278173	0.369975	0.399405	0.353363	0.235575	0.501239
TCGA-DD-A3A1-01A-11R-A213-07	0.531473	0.432054	0.442078	0.429624	0.451309	0.312867	0.372739	0.415504	0.369521	0.519227	0.712751	0.399554	0.402982	0.615481	0.465771	0.479227	0.569413	0.40841	0.521466	0.385069	0.393774	0.253402	0.487518
TCGA-G3-AAV2-01A-11R-A37K-07	0.460735	0.698471	0.50832	0.485847	0.452721	0.398302	0.43788	0.496027	0.600866	0.572626	0.673484	0.546892	0.615069	0.507422	0.487181	0.477687	0.476887	0.44544	0.546737	0.390638	0.478044	0.412935	0.542173
TCGA-BC-A216-01A-11R-A155-07	0.396567	0.637892	0.631643	0.435775	0.516446	0.434492	0.37751	0.468866	0.453133	0.460022	0.523696	0.492927	0.580653	0.402207	0.455551	0.433466	0.338343	0.477238	0.492109	0.513083	0.416146	0.445738	0.562067
TCGA-DD-A4NV-01A-11R-A311-07	0.4644	0.572499	0.424149	0.357421	0.359637	0.684385	0.454495	0.459836	0.45109	0.3651	0.43341	0.456652	0.40028	0.448149	0.321903	0.405265	0.387074	0.411633	0.44925	0.446281	0.4301	0.460143	0.446309
TCGA-ED-A627-01A-12R-A311-07	0.523884	0.703991	0.661245	0.431316	0.42498	0.448849	0.631782	0.411346	0.643056	0.472017	0.789298	0.415027	0.652453	0.529873	0.404451	0.476536	0.429938	0.372152	0.641903	0.573261	0.588987	0.284553	0.596448
TCGA-RC-A7S9-01A-11R-A33R-07	0.40528	0.388524	0.406344	0.318008	0.39778	0.576223	0.499156	0.403463	0.555636	0.524064	0.444783	0.440017	0.435613	0.520115	0.430092	0.482812	0.403008	0.423717	0.64132	0.412245	0.413183	0.406744	0.437111
TCGA-DD-AADD-01A-11R-A41C-07	0.489848	0.452085	0.360082	0.399558	0.418527	0.565597	0.570201	0.384136	0.562205	0.514299	0.543258	0.546346	0.501814	0.498081	0.367566	0.417589	0.642563	0.41147	0.559374	0.375347	0.471026	0.364958	0.501323
TCGA-BC-A10W-01A-11R-A131-07	0.516471	0.534719	0.426255	0.383249	0.515154	0.473832	0.388627	0.398813	0.547557	0.422526	0.478267	0.319243	0.474212	0.409311	0.357552	0.355559	0.613842	0.362304	0.380449	0.299119	0.378633	0.316621	0.431458
TCGA-BC-A3KG-01A-11R-A213-07	0.484688	0.551393	0.525146	0.481083	0.412008	0.36568	0.627652	0.484043	0.498408	0.542718	0.575089	0.492431	0.663259	0.410755	0.380773	0.394697	0.544708	0.367642	0.704153	0.577393	0.523457	0.425546	0.449594
TCGA-DD-AACN-01A-11R-A41C-07	0.352965	0.490964	0.332341	0.330769	0.380702	0.430289	0.634387	0.44964	0.456364	0.447917	0.315996	0.476279	0.320956	0.452598	0.356828	0.40432	0.633634	0.342103	0.340912	0.333046	0.30811	0.483748	0.444546
TCGA-G3-AAV6-01A-21R-A37K-07	0.564607	0.49544	0.500813	0.338731	0.421998	0.490362	0.570591	0.448991	0.517593	0.510513	0.542764	0.580317	0.435822	0.557948	0.445318	0.481539	0.561787	0.430286	0.665354	0.400699	0.391252	0.390483	0.411551
TCGA-DD-AAVZ-01A-11R-A41C-07	0.461107	0.442754	0.469423	0.357488	0.390141	0.434715	0.569928	0.446297	0.425706	0.501875	0.613088	0.578751	0.704276	0.386139	0.481035	0.376426	0.580902	0.331291	0.607001	0.417276	0.417663	0.578245	0.425397
TCGA-CC-A9FU-01A-11R-A37K-07	0.521446	0.518723	0.351838	0.390879	0.381963	0.587308	0.688032	0.504763	0.443015	0.436539	0.564889	0.603802	0.53469	0.460909	0.335058	0.425987	0.568162	0.501225	0.57204	0.399195	0.467799	0.489558	0.52845
TCGA-DD-AACE-01A-11R-A41C-07	0.410036	0.635745	0.674688	0.456115	0.395866	0.706581	0.278546	0.533433	0.423255	0.479385	0.681706	0.460229	0.556655	0.640208	0.343696	0.421564	0.281679	0.505491	0.65085	0.404638	0.434025	0.283959	0.498023
TCGA-BC-A3KF-01A-11R-A213-07	0.424579	0.56599	0.570538	0.383407	0.45937	0.49086	0.435982	0.492742	0.649384	0.541281	0.586859	0.537652	0.481746	0.536023	0.397988	0.436402	0.444204	0.570505	0.587454	0.505999	0.511085	0.432174	0.470471
TCGA-ZS-A9CD-01A-11R-A37K-07	0.409661	0.491395	0.584197	0.463595	0.371989	0.511983	0.406548	0.323825	0.569914	0.467407	0.483285	0.469233	0.390832	0.477577	0.37389	0.489934	0.713862	0.597282	0.545325	0.456329	0.414018	0.454608	0.504208
TCGA-DD-AADY-01A-11R-A41C-07	0.557293	0.454678	0.573294	0.454972	0.43027	0.34723	0.538425	0.456878	0.574961	0.48619	0.802199	0.637913	0.683417	0.48256	0.428638	0.452454	0.451238	0.498583	0.633029	0.433803	0.425132	0.455404	0.39419
TCGA-2Y-A9H4-01A-11R-A38B-07	0.323571	0.462818	0.471151	0.505008	0.479266	0.33361	0.473818	0.47066	0.507827	0.507791	0.486311	0.44286	0.442284	0.509359	0.399019	0.417951	0.399744	0.541968	0.525072	0.363277	0.368629	0.346826	0.446166
TCGA-WX-AA47-01A-11R-A39D-07	0.423412	0.439513	0.542849	0.347531	0.514955	0.407379	0.34822	0.454186	0.377789	0.400904	0.619035	0.494764	0.30612	0.483408	0.33839	0.612888	0.477962	0.539257	0.492051	0.346527	0.348998	0.311019	0.425718
TCGA-DD-A3A8-11A-11R-A22L-07	0.638855	0.44735	0.518455	0.30715	0.324487	0.535496	0.465185	0.454105	0.409138	0.402371	0.455679	0.377181	0.493998	0.344307	0.22775	0.412111	0.460119	0.372373	0.42628	0.261438	0.295063	0.409298	0.201405
TCGA-G3-A5SJ-01A-11R-A27V-07	0.382132	0.539943	0.676757	0.354079	0.316519	0.600675	0.423872	0.341634	0.517535	0.576257	0.636484	0.360247	0.528948	0.480252	0.399678	0.403499	0.458891	0.516916	0.471858	0.392214	0.412092	0.452427	0.408994
TCGA-YA-A8S7-01A-11R-A37K-07	0.488779	0.391428	0.364801	0.525892	0.363841	0.529654	0.458743	0.458108	0.419932	0.445815	0.677345	0.44294	0.425131	0.477405	0.363176	0.450371	0.609594	0.508694	0.69331	0.467851	0.468738	0.40385	0.250895
TCGA-FV-A495-01A-11R-A266-07	0.54467	0.383788	0.56316	0.402796	0.422028	0.439679	0.253807	0.428494	0.356078	0.559945	0.658297	0.397983	0.580355	0.551038	0.400912	0.351581	0.481135	0.515643	0.553079	0.322293	0.351047	0.327564	0.428593
TCGA-DD-A4NP-01A-11R-A28V-07	0.405779	0.686371	0.53159	0.524571	0.431758	0.559371	0.44504	0.564464	0.360445	0.479674	0.660718	0.363217	0.638631	0.484445	0.460002	0.407979	0.411183	0.48079	0.561147	0.49101	0.45	0.31491	0.521176
TCGA-MI-A75I-01A-11R-A32O-07	0.56433	0.400523	0.49209	0.434689	0.501693	0.503513	0.569013	0.451445	0.575183	0.365351	0.538653	0.617167	0.517881	0.458027	0.481363	0.475714	0.553705	0.491634	0.517156	0.459396	0.470863	0.461412	0.417683
TCGA-DD-A3A5-01A-11R-A22L-07	0.33263	0.44815	0.422133	0.511891	0.428551	0.405668	0.35531	0.422706	0.545669	0.603591	0.634259	0.450916	0.579075	0.457109	0.441227	0.477577	0.552769	0.503254	0.612507	0.494013	0.417038	0.319451	0.519211
TCGA-DD-AACY-01A-11R-A41C-07	0.384652	0.507567	0.466806	0.417157	0.375101	0.606032	0.478891	0.599034	0.38379	0.597928	0.571208	0.393881	0.615964	0.481824	0.37305	0.506375	0.560403	0.473045	0.570645	0.408341	0.440749	0.260012	0.543379
TCGA-CC-A5UC-01A-11R-A28V-07	0.317739	0.622333	0.527223	0.226655	0.471082	0.48622	0.511292	0.477497	0.581808	0.533409	0.502771	0.416521	0.393607	0.538893	0.359542	0.356209	0.479108	0.471166	0.388634	0.336671	0.431743	0.398444	0.510003
TCGA-CC-A8HV-01A-11R-A36F-07	0.515407	0.484859	0.602665	0.362681	0.38575	0.56133	0.527836	0.417783	0.612406	0.544947	0.585166	0.421511	0.674977	0.506203	0.391029	0.405427	0.417297	0.42336	0.697337	0.503257	0.476098	0.47463	0.500548
TCGA-BC-A5W4-01A-11R-A28V-07	0.530768	0.581402	0.52773	0.468605	0.517334	0.595894	0.471895	0.500063	0.587742	0.503271	0.764808	0.475346	0.550209	0.512362	0.383522	0.498443	0.524345	0.578139	0.69277	0.440752	0.458759	0.409973	0.507484
TCGA-RC-A7SF-01A-11R-A352-07	0.271515	0.326875	0.31231	0.379861	0.461637	0.57353	0.477872	0.514473	0.402459	0.406709	0.514466	0.406192	0.352665	0.491775	0.348766	0.434464	0.523668	0.413119	0.536461	0.362612	0.337353	0.36342	0.520612
TCGA-RC-A6M4-01A-11R-A32O-07	0.493966	0.478037	0.594948	0.478261	0.508308	0.512108	0.337291	0.498651	0.59586	0.564734	0.756296	0.50401	0.519352	0.54502	0.458168	0.43941	0.544832	0.524462	0.594598	0.526031	0.498029	0.47016	0.502718
TCGA-ED-A7XO-01A-11R-A352-07	0.350522	0.466106	0.499716	0.391462	0.427545	0.496172	0.472886	0.43076	0.435097	0.542427	0.588165	0.438413	0.454091	0.561796	0.44573	0.438889	0.428344	0.457806	0.589117	0.458856	0.383422	0.444161	0.402919
HCCDB-18.P1	0.581552	0.269719	0.482475	0.407628	0.415496	0.422402	0.46318	0.331983	0.401794	0.386918	0.389984	0.436107	0.404963	0.359832	0.450383	0.448029	0.546933	0.401257	0.292115	0.434457	0.35849	0.36043	0.45211
HCCDB-18.P2	0.312977	0.531503	0.445353	0.305955	0.453005	0.395963	0.460973	0.488111	0.272588	0.406558	0.491183	0.285969	0.362265	0.454056	0.31982	0.416092	0.395868	0.394319	0.542907	0.380124	0.332818	0.430401	0.442006
HCCDB-18.P3	0.596098	0.698334	0.582147	0.43906	0.372499	0.428918	0.516973	0.442188	0.670518	0.437639	0.746937	0.508116	0.57326	0.460801	0.461384	0.387119	0.49863	0.379537	0.651569	0.520056	0.437779	0.447224	0.567734
HCCDB-18.P4	0.444982	0.483808	0.312907	0.483269	0.44822	0.486109	0.430757	0.280297	0.431788	0.356058	0.604426	0.340045	0.476497	0.536508	0.376745	0.423505	0.409828	0.364349	0.587122	0.434227	0.382246	0.389562	0.369927
HCCDB-18.P5	0.585475	0.476112	0.662512	0.496954	0.454596	0.449434	0.600837	0.544845	0.662865	0.492887	0.573143	0.600061	0.565557	0.423211	0.451623	0.527874	0.47907	0.410792	0.694777	0.571095	0.511028	0.439665	0.458444
HCCDB-18.P6	0.384868	0.270656	0.311166	0.40097	0.329835	0.504842	0.432786	0.376577	0.341925	0.35555	0.537312	0.275077	0.367161	0.421655	0.338085	0.328042	0.381989	0.380632	0.317289	0.253982	0.261827	0.357635	0.375817
HCCDB-18.P7	0.476996	0.358952	0.484711	0.294491	0.3513	0.448656	0.493205	0.392769	0.528733	0.361601	0.310863	0.376975	0.614754	0.299186	0.342582	0.406358	0.357856	0.335416	0.576489	0.532293	0.37709	0.316761	0.445101
HCCDB-18.P8	0.511105	0.726427	0.39018	0.315131	0.389965	0.487003	0.412529	0.331959	0.494931	0.409713	0.454028	0.317741	0.404703	0.43001	0.431505	0.384497	0.454793	0.381805	0.443909	0.31603	0.345625	0.382043	0.533474
HCCDB-18.P9	0.667238	0.47969	0.485586	0.436952	0.427286	0.488998	0.615763	0.505168	0.690684	0.490313	0.596094	0.589636	0.549748	0.54262	0.404711	0.376656	0.482655	0.453228	0.564593	0.475402	0.460336	0.235085	0.477768
HCCDB-18.P10	0.529432	0.538006	0.502569	0.56535	0.496164	0.535359	0.45425	0.463815	0.627753	0.473544	0.715175	0.444425	0.551286	0.516348	0.331617	0.325974	0.337602	0.433406	0.593551	0.467275	0.4086	0.441888	0.454495
HCCDB-18.P11	0.435121	0.435066	0.66907	0.461347	0.383588	0.483933	0.385347	0.504556	0.367653	0.505205	0.464482	0.327222	0.500813	0.482413	0.338594	0.375612	0.439483	0.325953	0.436508	0.41613	0.358726	0.35416	0.52525
HCCDB-18.P12	0.582011	0.383574	0.48249	0.424095	0.407796	0.429339	0.361652	0.345559	0.632843	0.431108	0.61385	0.272526	0.548859	0.411578	0.345677	0.518965	0.355824	0.288225	0.41248	0.374796	0.366288	0.427075	0.355294
HCCDB-18.P13	0.219209	0.374714	0.356706	0.387784	0.465858	0.472299	0.402465	0.444037	0.404324	0.505456	0.514553	0.492053	0.466954	0.386196	0.416909	0.360272	0.426493	0.417976	0.541596	0.346417	0.276246	0.381917	0.401834
HCCDB-18.P14	0.662071	0.516162	0.619763	0.37123	0.367059	0.50813	0.430698	0.412505	0.526815	0.375243	0.493242	0.523446	0.39437	0.408267	0.319933	0.456032	0.353476	0.392312	0.353992	0.483208	0.319207	0.387711	0.356293
HCCDB-18.P15	0.715751	0.6236	0.635344	0.5052	0.381587	0.515841	0.557428	0.515193	0.693272	0.417288	0.765416	0.585773	0.500677	0.461672	0.535386	0.534592	0.645589	0.499607	0.732489	0.62664	0.490339	0.304276	0.45147
HCCDB-18.P16	0.594429	0.647258	0.444004	0.436632	0.357807	0.641083	0.610247	0.346548	0.664408	0.455729	0.695037	0.599995	0.665167	0.455387	0.470464	0.578733	0.566818	0.488712	0.705547	0.452143	0.505072	0.446917	0.533393
HCCDB-18.P17	0.570468	0.608112	0.407591	0.367732	0.356098	0.466993	0.397252	0.289065	0.488422	0.23446	0.335066	0.303248	0.324402	0.379144	0.368478	0.428511	0.348235	0.420543	0.507259	0.449413	0.358174	0.408567	0.482047
HCCDB-18.P18	0.449485	0.477518	0.364496	0.360162	0.376407	0.488557	0.443621	0.392828	0.314667	0.477372	0.337334	0.269702	0.364077	0.54251	0.362623	0.314285	0.573397	0.42444	0.503284	0.294985	0.288157	0.298701	0.442948
HCCDB-18.P19	0.563284	0.530832	0.272001	0.259771	0.269649	0.355457	0.446679	0.39273	0.423338	0.434309	0.328713	0.245708	0.313198	0.444063	0.383943	0.458928	0.309846	0.447267	0.283906	0.314056	0.32218	0.353338	0.327285
HCCDB-18.P20	0.269093	0.514958	0.316276	0.467137	0.413816	0.44544	0.497121	0.337273	0.46271	0.393035	0.434187	0.465292	0.395483	0.450654	0.341414	0.402742	0.425818	0.425649	0.508591	0.377858	0.284683	0.419053	0.468146
HCCDB-18.P21	0.591677	0.573855	0.661294	0.390154	0.33233	0.430894	0.43086	0.529589	0.47194	0.424908	0.657608	0.295462	0.369744	0.428035	0.355809	0.346776	0.435659	0.368581	0.576267	0.321161	0.363301	0.366241	0.37358
HCCDB-18.P22	0.306932	0.387607	0.425856	0.314857	0.423303	0.411869	0.42983	0.371495	0.522498	0.440328	0.383835	0.357429	0.403771	0.381406	0.351879	0.383859	0.435803	0.344686	0.400252	0.288299	0.317238	0.306955	0.468585
HCCDB-18.P23	0.447667	0.449004	0.39802	0.356109	0.362619	0.420621	0.485607	0.322328	0.383661	0.280137	0.527571	0.261465	0.509974	0.267264	0.387994	0.395847	0.410425	0.370486	0.287934	0.27994	0.247509	0.44419	0.49088
HCCDB-18.P24	0.419823	0.324777	0.440255	0.373616	0.363586	0.496982	0.376852	0.256764	0.485162	0.367293	0.397025	0.327216	0.361792	0.344467	0.418015	0.282537	0.499422	0.327211	0.434519	0.295963	0.259977	0.351885	0.361867
HCCDB-18.P25	0.571441	0.63362	0.420609	0.408369	0.347997	0.587113	0.459673	0.541272	0.693041	0.374491	0.623182	0.624156	0.628582	0.484887	0.509908	0.514012	0.571308	0.362018	0.64469	0.566363	0.464373	0.347038	0.564645
HCCDB-18.P26	0.675711	0.704182	0.621019	0.39022	0.403234	0.494263	0.543211	0.390303	0.715683	0.521556	0.675774	0.532318	0.540357	0.440365	0.546157	0.429931	0.460215	0.456755	0.612704	0.534998	0.422331	0.464505	0.507714
HCCDB-18.P27	0.875597	0.612937	0.653331	0.535162	0.423716	0.532907	0.664105	0.423832	0.862409	0.482063	0.720138	0.479044	0.653286	0.399228	0.537985	0.441759	0.583003	0.350529	0.720448	0.546643	0.510824	0.346384	0.588419
HCCDB-18.P28	0.533965	0.688871	0.553957	0.336308	0.474007	0.446889	0.532175	0.455181	0.628613	0.402967	0.712172	0.375896	0.562549	0.503392	0.392571	0.483356	0.367135	0.464174	0.548698	0.484443	0.46627	0.323696	0.459759
HCCDB-18.P29	0.48177	0.40878	0.52644	0.544038	0.355955	0.588141	0.513073	0.374722	0.376151	0.391288	0.795528	0.595892	0.625673	0.485735	0.455534	0.428603	0.68904	0.385155	0.668614	0.51417	0.491069	0.300715	0.392505
HCCDB-18.P30	0.550737	0.413491	0.321105	0.298133	0.33904	0.389802	0.442472	0.300822	0.53907	0.385405	0.420346	0.447015	0.315489	0.527056	0.366449	0.374841	0.570517	0.437794	0.575269	0.447861	0.341057	0.451148	0.413119
HCCDB-18.P31	0.502991	0.272198	0.577219	0.323297	0.364414	0.516109	0.599787	0.257168	0.410366	0.431609	0.287289	0.387462	0.402035	0.44374	0.383016	0.317215	0.422106	0.388391	0.489606	0.33469	0.334812	0.417761	0.389459
HCCDB-18.P32	0.384346	0.33189	0.468721	0.463525	0.315024	0.560242	0.364384	0.375803	0.42072	0.369922	0.478786	0.402167	0.502927	0.486665	0.385846	0.343556	0.379711	0.305578	0.350599	0.441572	0.268357	0.367111	0.428396
HCCDB-18.P33	0.443812	0.291141	0.277297	0.476545	0.403432	0.433479	0.557959	0.439284	0.532033	0.554823	0.600286	0.495824	0.600775	0.438696	0.454713	0.426084	0.408337	0.363595	0.682335	0.467042	0.389487	0.312671	0.394131
HCCDB-18.P34	0.772048	0.524792	0.672768	0.443078	0.429735	0.395879	0.533233	0.381969	0.720928	0.451895	0.675524	0.496264	0.712904	0.386795	0.385699	0.516172	0.378052	0.407102	0.604839	0.562762	0.456791	0.345095	0.488007
HCCDB-18.P35	0.498199	0.226824	0.424573	0.365725	0.353777	0.490671	0.351366	0.37959	0.393893	0.399869	0.470028	0.360275	0.34818	0.475186	0.328513	0.362875	0.49693	0.39749	0.523806	0.375745	0.347443	0.434234	0.357892
HCCDB-18.P36	0.584941	0.661718	0.408482	0.327167	0.415003	0.466835	0.477839	0.41032	0.645383	0.382621	0.633573	0.478204	0.425096	0.497946	0.46972	0.477977	0.395408	0.427809	0.538268	0.384274	0.356168	0.263837	0.537303
HCCDB-18.P37	0.533369	0.386373	0.316928	0.416522	0.421737	0.383935	0.545941	0.364574	0.434525	0.440068	0.434117	0.363776	0.479184	0.415809	0.360188	0.415678	0.37549	0.376937	0.494987	0.37122	0.380185	0.381632	0.33633
HCCDB-18.P38	0.338195	0.452674	0.277101	0.268478	0.445359	0.528814	0.319623	0.311809	0.320424	0.403127	0.538286	0.430276	0.569261	0.395245	0.318829	0.322503	0.450515	0.465653	0.357874	0.319101	0.301572	0.344638	0.279714
HCCDB-18.P39	0.645589	0.620333	0.606985	0.536553	0.41463	0.43092	0.601997	0.421315	0.65074	0.55701	0.731023	0.607042	0.644626	0.583287	0.520279	0.537692	0.470003	0.435923	0.749333	0.521242	0.490989	0.433227	0.512476
HCCDB-18.P40	0.358825	0.392702	0.359502	0.362272	0.348687	0.442338	0.491306	0.270947	0.587532	0.313357	0.431351	0.422777	0.447048	0.377466	0.327029	0.441213	0.568632	0.435815	0.554201	0.307013	0.381323	0.374513	0.482015
HCCDB-18.P41	0.277739	0.208683	0.263108	0.45264	0.335764	0.410822	0.403386	0.331491	0.346642	0.40283	0.373688	0.286942	0.46201	0.346424	0.39748	0.30344	0.356333	0.39337	0.345886	0.31895	0.300998	0.371128	0.355059
HCCDB-18.P42	0.576018	0.395097	0.625688	0.445853	0.341243	0.489841	0.517171	0.356284	0.514896	0.369658	0.442127	0.36742	0.332732	0.458809	0.453242	0.446221	0.66579	0.388634	0.409482	0.466141	0.380829	0.438476	0.434247
HCCDB-18.P43	0.508873	0.478973	0.243053	0.269113	0.338292	0.457419	0.594278	0.400042	0.562928	0.365204	0.417155	0.472317	0.497933	0.43137	0.311035	0.43392	0.433698	0.343623	0.315339	0.459281	0.318865	0.293185	0.417451
HCCDB-18.P44	0.494607	0.496351	0.433627	0.353574	0.304537	0.579456	0.357922	0.400038	0.584728	0.365181	0.438215	0.352065	0.474184	0.296796	0.358887	0.523026	0.558586	0.327756	0.299725	0.379437	0.334366	0.366019	0.406435
HCCDB-18.P45	0.569691	0.460589	0.518911	0.442518	0.414763	0.528563	0.614656	0.52325	0.476044	0.405252	0.501406	0.420421	0.568368	0.304771	0.351	0.437648	0.432259	0.46404	0.39054	0.260658	0.419753	0.388919	0.419714
HCCDB-18.P46	0.283035	0.553821	0.591901	0.545379	0.287959	0.578132	0.423809	0.442206	0.40323	0.436476	0.649025	0.646444	0.635956	0.345224	0.575667	0.434836	0.641238	0.468313	0.538231	0.509085	0.431675	0.399692	0.387101
HCCDB-18.P47	0.636214	0.414438	0.388549	0.287937	0.377592	0.490906	0.34966	0.366912	0.471887	0.451486	0.450644	0.353935	0.37234	0.472377	0.336706	0.399991	0.519951	0.276457	0.511826	0.400135	0.277099	0.445856	0.374729
HCCDB-18.P48	0.585576	0.529103	0.60359	0.44317	0.426077	0.456087	0.553527	0.521265	0.527967	0.364697	0.480703	0.395134	0.522527	0.351142	0.479572	0.366797	0.630695	0.330495	0.518887	0.483739	0.458099	0.523746	0.513372
HCCDB-18.P49	0.3491	0.495405	0.271662	0.391751	0.355655	0.491374	0.493371	0.440323	0.328866	0.455486	0.5712	0.396947	0.354438	0.515411	0.391887	0.377517	0.40734	0.306151	0.501421	0.285363	0.250657	0.451177	0.537571
HCCDB-18.P50	0.427315	0.321418	0.601901	0.308757	0.354319	0.472665	0.36713	0.316639	0.416277	0.428551	0.376496	0.408721	0.432165	0.371718	0.337496	0.375841	0.300312	0.464512	0.444836	0.330146	0.260546	0.416833	0.319804
HCCDB-18.P51	0.358335	0.524452	0.303675	0.412167	0.392294	0.444025	0.497599	0.400896	0.344962	0.308489	0.527381	0.31434	0.371966	0.428662	0.375408	0.448098	0.360512	0.399533	0.313361	0.304633	0.339817	0.439431	0.483547
HCCDB-18.P52	0.61889	0.330401	0.351515	0.451899	0.393946	0.455041	0.487931	0.387448	0.428152	0.436345	0.507295	0.28773	0.322579	0.288854	0.32788	0.279548	0.533823	0.359861	0.31242	0.305167	0.273356	0.391779	0.366404
HCCDB-18.P53	0.238627	0.55151	0.513962	0.350573	0.376142	0.390176	0.43013	0.354239	0.281665	0.472609	0.319609	0.486487	0.517684	0.342625	0.327255	0.365864	0.393931	0.375597	0.329838	0.259069	0.337969	0.462021	0.393519
HCCDB-18.P54	0.327943	0.515183	0.39339	0.31497	0.329495	0.548132	0.382533	0.320163	0.311298	0.478892	0.409091	0.2872	0.435773	0.400522	0.324855	0.31838	0.405933	0.476227	0.568858	0.367053	0.260115	0.388003	0.431527
HCCDB-18.P55	0.300682	0.484044	0.407892	0.309221	0.448547	0.425028	0.448951	0.331075	0.30563	0.395695	0.479223	0.504054	0.525991	0.462137	0.28862	0.329638	0.424868	0.302238	0.392882	0.303574	0.36592	0.425277	0.351722
HCCDB-18.P56	0.647453	0.694701	0.416431	0.434712	0.35189	0.471261	0.512558	0.457575	0.675625	0.31323	0.606432	0.392282	0.426366	0.417373	0.308317	0.425149	0.411774	0.304237	0.633559	0.479163	0.346998	0.307727	0.50551
HCCDB-18.P57	0.483915	0.396833	0.675777	0.378356	0.319748	0.343195	0.322258	0.307679	0.593829	0.403074	0.507134	0.376599	0.604311	0.423206	0.521793	0.311447	0.470186	0.368691	0.432142	0.479902	0.416634	0.352304	0.345941
HCCDB-18.P58	0.261204	0.338671	0.224196	0.393917	0.389694	0.424671	0.380463	0.42756	0.396103	0.320982	0.528718	0.336608	0.410459	0.281918	0.349639	0.304085	0.455562	0.32816	0.523591	0.263303	0.325453	0.277615	0.343822
HCCDB-18.P59	0.583424	0.374185	0.328473	0.401403	0.363141	0.429742	0.455618	0.299164	0.635356	0.482903	0.515962	0.414133	0.527224	0.322329	0.449654	0.412482	0.360722	0.382615	0.627366	0.36145	0.395906	0.404822	0.467245
HCCDB-18.P60	0.361895	0.333748	0.45598	0.310645	0.494074	0.393503	0.320214	0.313922	0.410764	0.326679	0.243299	0.39235	0.408254	0.441014	0.44773	0.393878	0.453877	0.290968	0.298948	0.334099	0.303344	0.363046	0.382731
HCCDB-18.P61	0.408519	0.336627	0.389054	0.493954	0.412494	0.441573	0.463946	0.424293	0.643392	0.406619	0.657621	0.462543	0.529653	0.561436	0.371311	0.348422	0.475467	0.505829	0.460413	0.495692	0.363824	0.396884	0.424401
HCCDB-18.P62	0.317538	0.38777	0.52843	0.366886	0.2905	0.366211	0.411001	0.401346	0.518705	0.435363	0.565435	0.341752	0.406021	0.334967	0.39063	0.296818	0.416466	0.418137	0.32653	0.464727	0.250464	0.479922	0.551038
HCCDB-18.P63	0.453581	0.512367	0.414417	0.379394	0.40678	0.524055	0.545908	0.392257	0.445391	0.433436	0.268031	0.322556	0.459588	0.45366	0.363366	0.253892	0.455929	0.239058	0.407345	0.342434	0.329064	0.365414	0.538206
HCCDB-18.P64	0.289632	0.468656	0.415422	0.515117	0.413548	0.607514	0.498703	0.431209	0.430119	0.575123	0.281426	0.365276	0.306769	0.439201	0.337223	0.345026	0.358525	0.206024	0.234772	0.379797	0.326409	0.445066	0.418595
HCCDB-18.P65	0.438682	0.366508	0.578729	0.398684	0.355135	0.473811	0.459324	0.522992	0.463627	0.40808	0.291259	0.282085	0.360094	0.536064	0.317828	0.418571	0.355251	0.269487	0.427864	0.224031	0.291432	0.42643	0.393385
HCCDB-18.P66	0.330896	0.477318	0.35487	0.441191	0.369386	0.486643	0.484187	0.438402	0.368539	0.392499	0.457206	0.486046	0.637185	0.380504	0.371547	0.378422	0.434366	0.290531	0.484202	0.466764	0.433322	0.312827	0.269815
[truncated: 137 more rows]

## Sheet: Table S9
Table S9 GSVA Enrichment Score Immunological Function Score
[truncated: 628 more rows]

## Sheet: Table S10
Table S10 Data related to TCGA-LIHC drug sensitivity prediction
[truncated: 425 more rows]
[truncated: 152 more columns]

[truncated: 3 more sheets: Table S11, Table S12, Table S13]
